# Supplementary material for: tRNA Gene Identity Affects Nuclear Positioning
Source: PLoS One. 2011 Dec 19;6(12):e29267. doi: 10.1371/journal.pone.0029267 (PMC3242769; doi:10.1371/journal.pone.0029267)
Supplement: Table S1 — Interactions which occur above the experimental noise threshold for MspI fragment number 13476 (Chr XVI 581025-583522 bp), and the adjacent three MspI fragments ( 13473 (−3), 13474 (−2), 13475 (−1), 13476, 13477 (+1), 13478 (+2), 13479 (+3)). These interactions were identified from interaction networks produced by analysis of Genome Conformation Capture (GCC) libraries constructed using the MspI restriction enzyme and chromatin from glucose grown S. cerevisiae cells (Methods S1). Only data which occurs above the experimental noise threshold has been included (see Supplementary Statistics in Methods S1). These tables do not contain adjacent interactions as they are not included in the statistical calculations. (XLSX) [file pone.0029267.s003.xlsx]

## Sheet: README
README
This file contains all of the interactions which occur above the experimental noise threshold for MspI fragment number 13476 (Chr XVI 581025-583522 bp), and the adjacent three MspI fragments ( 13473 (-3), 13474 (-2), 13475 (-1), 13476, 13477 (+1), 13478 (+2), 13479 (+3)). These interactions were identified from interaction networks produced by analysis of Genome Conformation Capture (GCC) librari…
Note: Interactions with the rDNA have been highlighted.
Glossary
Interacting Fragment Identifer	The GCC interaction network was created from chromatin digested with the MspI restriction enzyme. Fragments are derived from the in silico MspI digestion of the seqeuentially concatenated S. cerevisiae chromosome sequences. Following sequencing of the GCC libarary, sequence tags were aligned against the S. cerevisiae genome and assigned to the in silico derived MspI fragments, whcih are individua…
Fragment 1	The identifer number of one of the MspI fragments which is involved in an interaction, in this case it is essentially the 'bait' fragment in that we are only interested in what MspI fragments are interacting with this particular MspI fragments.
Fragment 2	The identifer number of the interacting partner MspI fragment
Interaction Frequency	The frequency at which a particular pairing of MspI fragments was captured by GCC
Fragment 1 Coordinates	The chromosome and base pair coordinates associated with MspI frasgment 1
Fragment 2 Coordinates	The chromosome and base pair coordinates associated with MspI frasgment 2
Chromosome	The particular Chromosome the particular MspI fragment maps to
start	The basepair start position of the MspI fragment
stop	The basepair stop position of the particular MspI fragment
Genbank Annotation	The GenBank annotation associated with a particular MspI fragment. This includes the cooridinates of the coding regions as well as the names and coordinates of the direct upstream and downstream genes. It also contains coordinates for the distance between the centre of the MspI fragment and the transcription start site of the upstream and downstream genes

## Sheet: 13473 (-3)
Interacting Fragment Identifer			Fragment 1 Coordinates			Fragment 2 Coordinates			Genbank Annotation
Fragment 1	Fragment 2	Interaction Frequency	Chromosome	start	stop	Chromosome	start	stop	Fragment 1 Genbank Record	Fragment 2 Genbank Record
13473	13475	7	NC_001148	579006	579476	NC_001148	580470	581024	|gene gene= RPA135 note= synonyms: SRP3, RRN2, RPA2 |CDS[fcd=1952](-,577582,581193) gene= RPA135 note= Rpa135p;	|gene gene= RPA135 note= synonyms: SRP3, RRN2, RPA2 |CDS[fcd=446](-,577582,581193) gene= RPA135 note= Rpa135p;
13473	13471	7	NC_001148	579006	579476	NC_001148	575923	576882	|gene gene= RPA135 note= synonyms: SRP3, RRN2, RPA2 |CDS[fcd=1952](-,577582,581193) gene= RPA135 note= Rpa135p;	|gene gene= SUT2 |CDS[fcd=147](+,576549,577355) gene= SUT2 note= Sut2p;
13473	13477	5	NC_001148	579006	579476	NC_001148	583523	585883	|gene gene= RPA135 note= synonyms: SRP3, RRN2, RPA2 |CDS[fcd=1952](-,577582,581193) gene= RPA135 note= Rpa135p;	|gene |CDS(-,583059,584039) note= Ypr011cp; |gene |CDS(-,584629,585582) note= Ypr013cp;
13473	13470	5	NC_001148	579006	579476	NC_001148	574978	575922	|gene gene= RPA135 note= synonyms: SRP3, RRN2, RPA2 |CDS[fcd=1952](-,577582,581193) gene= RPA135 note= Rpa135p;	|gene gene= HAA1 |CDS[fcd=-2435](+,573015,575099) gene= HAA1 note= Haa1p;
13473	13467	4	NC_001148	579006	579476	NC_001148	574344	574587	|gene gene= RPA135 note= synonyms: SRP3, RRN2, RPA2 |CDS[fcd=1952](-,577582,581193) gene= RPA135 note= Rpa135p;	|gene gene= HAA1 |CDS[fcd=-1450](+,573015,575099) gene= HAA1 note= Haa1p;
13473	13473	3	NC_001148	579006	579476	NC_001148	579006	579476	|gene gene= RPA135 note= synonyms: SRP3, RRN2, RPA2 |CDS[fcd=1952](-,577582,581193) gene= RPA135 note= Rpa135p;	|gene gene= RPA135 note= synonyms: SRP3, RRN2, RPA2 |CDS[fcd=1952](-,577582,581193) gene= RPA135 note= Rpa135p;
13473	13479	3	NC_001148	579006	579476	NC_001148	589138	590740	|gene gene= RPA135 note= synonyms: SRP3, RRN2, RPA2 |CDS[fcd=1952](-,577582,581193) gene= RPA135 note= Rpa135p;	|gene |CDS[fcd=1084](-,590280,591023) note= Ypr015cp;
13473	1262	3	NC_001148	579006	579476	NC_001135	3418	6612	|gene gene= RPA135 note= synonyms: SRP3, RRN2, RPA2 |CDS[fcd=1952](-,577582,581193) gene= RPA135 note= Rpa135p;	|repeat_region note= Transposon YCLWTY5-1; Long Terminal Repeat (LTR) |gene |LTR note= YCLWOMEGA2 |gene |CDS[fcd=3311](-,6479,8326) note= Ycl073cp;
13473	13455	3	NC_001148	579006	579476	NC_001148	568540	569251	|gene gene= RPA135 note= synonyms: SRP3, RRN2, RPA2 |CDS[fcd=1952](-,577582,581193) gene= RPA135 note= Rpa135p;	|gene gene= ICL2 |CDS[fcd=98](-,567266,568993) gene= ICL2 note= Icl2p;

## Sheet: 13474 (-2)
Interacting Fragment Identifer			Fragment 1 Coordinates			Fragment 2 Coordinates			Genbank Annotation
Fragment 1	Fragment 2	Interaction Frequency	Chromosome	start	stop	Chromosome	start	stop	Fragment 1 Genbank Record	Fragment 2 Genbank Record
13474	13472	7	NC_001148	579477	580469	NC_001148	576883	579005	|gene gene= RPA135 note= synonyms: SRP3, RRN2, RPA2 |CDS[fcd=1220](-,577582,581193) gene= RPA135 note= Rpa135p;	|gene gene= SUT2 |CDS(+,576549,577355) gene= SUT2 note= Sut2p; |gene gene= RPA135 note= synonyms: SRP3, RRN2, RPA2 |CDS(-,577582,581193) gene= RPA135 note= Rpa135p;
13474	13478	7	NC_001148	579477	580469	NC_001148	585884	589137	|gene gene= RPA135 note= synonyms: SRP3, RRN2, RPA2 |CDS[fcd=1220](-,577582,581193) gene= RPA135 note= Rpa135p;	|neigh_up CDS[fcd=-1928](-,584629,585582) note= Ypr013cp; |neigh_down CDS[fcd=3513](-,590280,591023) note= Ypr015cp;
13474	13470	7	NC_001148	579477	580469	NC_001148	574978	575922	|gene gene= RPA135 note= synonyms: SRP3, RRN2, RPA2 |CDS[fcd=1220](-,577582,581193) gene= RPA135 note= Rpa135p;	|gene gene= HAA1 |CDS[fcd=-2435](+,573015,575099) gene= HAA1 note= Haa1p;
13474	13476	5	NC_001148	579477	580469	NC_001148	581025	583522	|gene gene= RPA135 note= synonyms: SRP3, RRN2, RPA2 |CDS[fcd=1220](-,577582,581193) gene= RPA135 note= Rpa135p;	|gene gene= RPA135 note= synonyms: SRP3, RRN2, RPA2 |CDS(-,577582,581193) gene= RPA135 note= Rpa135p; |gene |tRNA note= GO_component: cytosol [goid 0005829] [evidence IDA] |gene note= Ypr010c-ap; |gene |CDS(-,583059,584039) note= Ypr011cp;
13474	13471	5	NC_001148	579477	580469	NC_001148	575923	576882	|gene gene= RPA135 note= synonyms: SRP3, RRN2, RPA2 |CDS[fcd=1220](-,577582,581193) gene= RPA135 note= Rpa135p;	|gene gene= SUT2 |CDS[fcd=147](+,576549,577355) gene= SUT2 note= Sut2p;
13474	13477	4	NC_001148	579477	580469	NC_001148	583523	585883	|gene gene= RPA135 note= synonyms: SRP3, RRN2, RPA2 |CDS[fcd=1220](-,577582,581193) gene= RPA135 note= Rpa135p;	|gene |CDS(-,583059,584039) note= Ypr011cp; |gene |CDS(-,584629,585582) note= Ypr013cp;
13474	13474	3	NC_001148	579477	580469	NC_001148	579477	580469	|gene gene= RPA135 note= synonyms: SRP3, RRN2, RPA2 |CDS[fcd=1220](-,577582,581193) gene= RPA135 note= Rpa135p;	|gene gene= RPA135 note= synonyms: SRP3, RRN2, RPA2 |CDS[fcd=1220](-,577582,581193) gene= RPA135 note= Rpa135p;
13474	13481	3	NC_001148	579477	580469	NC_001148	591300	591790	|gene gene= RPA135 note= synonyms: SRP3, RRN2, RPA2 |CDS[fcd=1220](-,577582,581193) gene= RPA135 note= Rpa135p;	|neigh_up CDS[fcd=-522](-,590280,591023) note= Ypr015cp; |neigh_down CDS[fcd=1521](-,592329,593066) gene= TIF6 note= Tif6p;
13474	13444	3	NC_001148	579477	580469	NC_001148	552076	552146	|gene gene= RPA135 note= synonyms: SRP3, RRN2, RPA2 |CDS[fcd=1220](-,577582,581193) gene= RPA135 note= Rpa135p;	|gene gene= ULA1 note= synonym: ENR2 |CDS[fcd=-94](+,552017,553405) gene= ULA1 note= Ula1p;
13474	13463	3	NC_001148	579477	580469	NC_001148	572497	573205	|gene gene= RPA135 note= synonyms: SRP3, RRN2, RPA2 |CDS[fcd=1220](-,577582,581193) gene= RPA135 note= Rpa135p;	|gene gene= HAA1 |CDS[fcd=164](+,573015,575099) gene= HAA1 note= Haa1p;
13474	13466	3	NC_001148	579477	580469	NC_001148	573507	574343	|gene gene= RPA135 note= synonyms: SRP3, RRN2, RPA2 |CDS[fcd=1220](-,577582,581193) gene= RPA135 note= Rpa135p;	|gene gene= HAA1 |CDS[fcd=-910](+,573015,575099) gene= HAA1 note= Haa1p;
13474	13468	3	NC_001148	579477	580469	NC_001148	574588	574904	|gene gene= RPA135 note= synonyms: SRP3, RRN2, RPA2 |CDS[fcd=1220](-,577582,581193) gene= RPA135 note= Rpa135p;	|gene gene= HAA1 |CDS[fcd=-1731](+,573015,575099) gene= HAA1 note= Haa1p;
13474	8875	3	NC_001148	579477	580469	NC_001144	459297	460024	|gene gene= RPA135 note= synonyms: SRP3, RRN2, RPA2 |CDS[fcd=1220](-,577582,581193) gene= RPA135 note= Rpa135p;	|rRNA |rRNA note= GO_component: cytosolic large ribosomal subunit |rRNA |neigh_up CDS[fcd=-4963](+,454697,455071) gene= TAR1 note= Tar1p; |neigh_down CDS[fcd=3012](-,462523,462672) note= Ylr154c-gp;
13474	8846	3	NC_001148	579477	580469	NC_001144	447901	448659	|gene gene= RPA135 note= synonyms: SRP3, RRN2, RPA2 |CDS[fcd=1220](-,577582,581193) gene= RPA135 note= Rpa135p;	|gene gene= RNH203 |CDS[fcd=35](-,447983,448315) gene= RNH203 note= Rnh203p; |gene |tRNA note= GO_component: cytosol [goid 0005829] [evidence NAS]

## Sheet: 13475 (-1)
Interacting Fragment Identifer			Fragment 1 Coordinates			Fragment 2 Coordinates			Genbank Annotation
Fragment 1	Fragment 2	Interaction Frequency	Chromosome	start	stop	Chromosome	start	stop	Fragment 1 Genbank Record	Fragment 2 Genbank Record
13475	13477	8	NC_001148	580470	581024	NC_001148	583523	585883	|gene gene= RPA135 note= synonyms: SRP3, RRN2, RPA2 |CDS[fcd=446](-,577582,581193) gene= RPA135 note= Rpa135p;	|gene |CDS(-,583059,584039) note= Ypr011cp; |gene |CDS(-,584629,585582) note= Ypr013cp;
13475	13473	7	NC_001148	580470	581024	NC_001148	579006	579476	|gene gene= RPA135 note= synonyms: SRP3, RRN2, RPA2 |CDS[fcd=446](-,577582,581193) gene= RPA135 note= Rpa135p;	|gene gene= RPA135 note= synonyms: SRP3, RRN2, RPA2 |CDS[fcd=1952](-,577582,581193) gene= RPA135 note= Rpa135p;
13475	13478	6	NC_001148	580470	581024	NC_001148	585884	589137	|gene gene= RPA135 note= synonyms: SRP3, RRN2, RPA2 |CDS[fcd=446](-,577582,581193) gene= RPA135 note= Rpa135p;	|neigh_up CDS[fcd=-1928](-,584629,585582) note= Ypr013cp; |neigh_down CDS[fcd=3513](-,590280,591023) note= Ypr015cp;
13475	13471	5	NC_001148	580470	581024	NC_001148	575923	576882	|gene gene= RPA135 note= synonyms: SRP3, RRN2, RPA2 |CDS[fcd=446](-,577582,581193) gene= RPA135 note= Rpa135p;	|gene gene= SUT2 |CDS[fcd=147](+,576549,577355) gene= SUT2 note= Sut2p;
13475	13472	3	NC_001148	580470	581024	NC_001148	576883	579005	|gene gene= RPA135 note= synonyms: SRP3, RRN2, RPA2 |CDS[fcd=446](-,577582,581193) gene= RPA135 note= Rpa135p;	|gene gene= SUT2 |CDS(+,576549,577355) gene= SUT2 note= Sut2p; |gene gene= RPA135 note= synonyms: SRP3, RRN2, RPA2 |CDS(-,577582,581193) gene= RPA135 note= Rpa135p;
13475	13470	3	NC_001148	580470	581024	NC_001148	574978	575922	|gene gene= RPA135 note= synonyms: SRP3, RRN2, RPA2 |CDS[fcd=446](-,577582,581193) gene= RPA135 note= Rpa135p;	|gene gene= HAA1 |CDS[fcd=-2435](+,573015,575099) gene= HAA1 note= Haa1p;

## Sheet: 13476
Interacting Fragment Identifer			Fragment 1 Coordinates			Fragment 2 Coordinates			Genbank Annotation
Fragment 1	Fragment 2	Interaction Frequency	Chromosome	start	stop	Chromosome	start	stop	Fragment 1 Genbank Record	Fragment 2 Genbank Record
13476	8876	1956	NC_001148	581025	583522	NC_001144	460025	460609	|gene gene= RPA135 note= synonyms: SRP3, RRN2, RPA2 |CDS(-,577582,581193) gene= RPA135 note= Rpa135p; |gene |tRNA note= GO_component: cytosol [goid 0005829] [evidence IDA] |gene note= Ypr010c-ap; |gene |CDS(-,583059,584039) note= Ypr011cp;	|rRNA |neigh_up CDS[fcd=-5620](+,454697,455071) gene= TAR1 note= Tar1p; |neigh_down CDS[fcd=2355](-,462523,462672) note= Ylr154c-gp;
13476	8899	107	NC_001148	581025	583522	NC_001144	468434	469369	|gene gene= RPA135 note= synonyms: SRP3, RRN2, RPA2 |CDS(-,577582,581193) gene= RPA135 note= Rpa135p; |gene |tRNA note= GO_component: cytosol [goid 0005829] [evidence IDA] |gene note= Ypr010c-ap; |gene |CDS(-,583059,584039) note= Ypr011cp;	|rRNA |rRNA note= GO_component: cytosolic large ribosomal subunit |gene |CDS(-,468828,468959) note= Ylr154c-hp; |gene gene= ASP3-1 note= synonym: ASP3 |CDS(-,469318,470406) gene= ASP3-1 note= Asp3-1p;
13476	8875	102	NC_001148	581025	583522	NC_001144	459297	460024	|gene gene= RPA135 note= synonyms: SRP3, RRN2, RPA2 |CDS(-,577582,581193) gene= RPA135 note= Rpa135p; |gene |tRNA note= GO_component: cytosol [goid 0005829] [evidence IDA] |gene note= Ypr010c-ap; |gene |CDS(-,583059,584039) note= Ypr011cp;	|rRNA |rRNA note= GO_component: cytosolic large ribosomal subunit |rRNA |neigh_up CDS[fcd=-4963](+,454697,455071) gene= TAR1 note= Tar1p; |neigh_down CDS[fcd=3012](-,462523,462672) note= Ylr154c-gp;
13476	8874	74	NC_001148	581025	583522	NC_001144	458638	459296	|gene gene= RPA135 note= synonyms: SRP3, RRN2, RPA2 |CDS(-,577582,581193) gene= RPA135 note= Rpa135p; |gene |tRNA note= GO_component: cytosol [goid 0005829] [evidence IDA] |gene note= Ypr010c-ap; |gene |CDS(-,583059,584039) note= Ypr011cp;	|rRNA |rep_origin note= ARS1200-1 |neigh_up CDS[fcd=-4270](+,454697,455071) gene= TAR1 note= Tar1p; |neigh_down CDS[fcd=3705](-,462523,462672) note= Ylr154c-gp;
13476	8898	63	NC_001148	581025	583522	NC_001144	467775	468433	|gene gene= RPA135 note= synonyms: SRP3, RRN2, RPA2 |CDS(-,577582,581193) gene= RPA135 note= Rpa135p; |gene |tRNA note= GO_component: cytosol [goid 0005829] [evidence IDA] |gene note= Ypr010c-ap; |gene |CDS(-,583059,584039) note= Ypr011cp;	|rRNA |rep_origin note= ARS1200-2 |neigh_up CDS[fcd=-5432](-,462523,462672) note= Ylr154c-gp; |neigh_down CDS[fcd=855](-,468828,468959) note= Ylr154c-hp;
13476	7766	55	NC_001148	581025	583522	NC_001143	202313	203235	|gene gene= RPA135 note= synonyms: SRP3, RRN2, RPA2 |CDS(-,577582,581193) gene= RPA135 note= Rpa135p; |gene |tRNA note= GO_component: cytosol [goid 0005829] [evidence IDA] |gene note= Ypr010c-ap; |gene |CDS(-,583059,584039) note= Ypr011cp;	|LTR note= YKLCSIGMA1 |gene |tRNA note= GO_component: cytosol [goid 0005829] [evidence IDA] |gene gene= PGM1 |CDS[fcd=411](+,203185,204897) gene= PGM1 note= Pgm1p;
13476	3872	51	NC_001148	581025	583522	NC_001137	434856	439660	|gene gene= RPA135 note= synonyms: SRP3, RRN2, RPA2 |CDS(-,577582,581193) gene= RPA135 note= Rpa135p; |gene |tRNA note= GO_component: cytosol [goid 0005829] [evidence IDA] |gene note= Ypr010c-ap; |gene |CDS(-,583059,584039) note= Ypr011cp;	|LTR note= YERCSIGMA3 |LTR note= YERCDELTA15 |gene |tRNA note= GO_component: cytosol [goid 0005829] [evidence IDA] |LTR note= YERCDELTA16 |LTR note= YERCTAU3 |gene |CDS(-,437263,437799) note= Yer134cp; |gene |tRNA note= GO_component: cytosol [goid 0005829] [evidence NAS] |rep_origin note= ARS518 |gene gene= GDI1 note= synonym: SEC19 |CDS(+,439612,440967) gene= GDI1 note= Gdi1p;
13476	5315	49	NC_001148	581025	583522	NC_001139	874178	877418	|gene gene= RPA135 note= synonyms: SRP3, RRN2, RPA2 |CDS(-,577582,581193) gene= RPA135 note= Rpa135p; |gene |tRNA note= GO_component: cytosol [goid 0005829] [evidence IDA] |gene note= Ypr010c-ap; |gene |CDS(-,583059,584039) note= Ypr011cp;	|gene gene= BUB1 |CDS(-,872049,875114) gene= BUB1 note= Bub1p; |LTR note= YGRWDELTA31 |gene |tRNA note= GO_component: cytosol [goid 0005829] [evidence IDA] |gene gene= CRH1 |CDS(-,876674,878197) gene= CRH1 note= Crh1p;
13476	1435	42	NC_001148	581025	583522	NC_001135	150427	152994	|gene gene= RPA135 note= synonyms: SRP3, RRN2, RPA2 |CDS(-,577582,581193) gene= RPA135 note= Rpa135p; |gene |tRNA note= GO_component: cytosol [goid 0005829] [evidence IDA] |gene note= Ypr010c-ap; |gene |CDS(-,583059,584039) note= Ypr011cp;	|LTR note= YCRWDELTA9 |LTR note= YCRCTAU1 |gene |tRNA note= GO_component: cytosol [goid 0005829] [evidence IDA] |LTR note= YCRWDELTA10 |gene gene= MAK32 |CDS[fcd=1125](+,152835,153926) gene= MAK32 note= Mak32p;
13476	4564	35	NC_001148	581025	583522	NC_001139	185442	187406	|gene gene= RPA135 note= synonyms: SRP3, RRN2, RPA2 |CDS(-,577582,581193) gene= RPA135 note= Rpa135p; |gene |tRNA note= GO_component: cytosol [goid 0005829] [evidence IDA] |gene note= Ypr010c-ap; |gene |CDS(-,583059,584039) note= Ypr011cp;	|gene |tRNA note= GO_component: cytosol [goid 0005829] [evidence IDA] |gene gene= SUA5 |CDS[fcd=-359](+,186065,187345) gene= SUA5 note= Sua5p;
13476	8873	35	NC_001148	581025	583522	NC_001144	458076	458637	|gene gene= RPA135 note= synonyms: SRP3, RRN2, RPA2 |CDS(-,577582,581193) gene= RPA135 note= Rpa135p; |gene |tRNA note= GO_component: cytosol [goid 0005829] [evidence IDA] |gene note= Ypr010c-ap; |gene |CDS(-,583059,584039) note= Ypr011cp;	|rRNA |rRNA |rRNA |neigh_up CDS[fcd=-3659](+,454697,455071) gene= TAR1 note= Tar1p; |neigh_down CDS[fcd=4316](-,462523,462672) note= Ylr154c-gp;
13476	8897	33	NC_001148	581025	583522	NC_001144	467213	467774	|gene gene= RPA135 note= synonyms: SRP3, RRN2, RPA2 |CDS(-,577582,581193) gene= RPA135 note= Rpa135p; |gene |tRNA note= GO_component: cytosol [goid 0005829] [evidence IDA] |gene note= Ypr010c-ap; |gene |CDS(-,583059,584039) note= Ypr011cp;	|rRNA |rRNA |rRNA |neigh_up CDS[fcd=-4821](-,462523,462672) note= Ylr154c-gp; |neigh_down CDS[fcd=1466](-,468828,468959) note= Ylr154c-hp;
13476	3146	32	NC_001148	581025	583522	NC_001136	1352288	1353884	|gene gene= RPA135 note= synonyms: SRP3, RRN2, RPA2 |CDS(-,577582,581193) gene= RPA135 note= Rpa135p; |gene |tRNA note= GO_component: cytosol [goid 0005829] [evidence IDA] |gene note= Ypr010c-ap; |gene |CDS(-,583059,584039) note= Ypr011cp;	|gene |CDS(+,1350282,1352345) note= Ydr444wp; |gene |tRNA note= GO_component: cytosol [goid 0005829] [evidence IDA] |LTR note= YDRWDELTA29 |LTR note= YDRWDELTA30 |gene gene= ECM11 |CDS(+,1353717,1354625) gene= ECM11 note= Ecm11p;
13476	8880	29	NC_001148	581025	583522	NC_001144	461735	462543	|gene gene= RPA135 note= synonyms: SRP3, RRN2, RPA2 |CDS(-,577582,581193) gene= RPA135 note= Rpa135p; |gene |tRNA note= GO_component: cytosol [goid 0005829] [evidence IDA] |gene note= Ypr010c-ap; |gene |CDS(-,583059,584039) note= Ypr011cp;	|rRNA |rRNA note= GO_component: cytosolic large ribosomal subunit |gene |CDS[fcd=533](-,462523,462672) note= Ylr154c-gp;
13476	8856	28	NC_001148	581025	583522	NC_001144	452598	453406	|gene gene= RPA135 note= synonyms: SRP3, RRN2, RPA2 |CDS(-,577582,581193) gene= RPA135 note= Rpa135p; |gene |tRNA note= GO_component: cytosol [goid 0005829] [evidence IDA] |gene note= Ypr010c-ap; |gene |CDS(-,583059,584039) note= Ypr011cp;	|rRNA |rRNA note= GO_component: cytosolic large ribosomal subunit |neigh_up CDS[fcd=-4687](-,447983,448315) gene= RNH203 note= Rnh203p; |neigh_down CDS[fcd=1695](+,454697,455071) gene= TAR1 note= Tar1p;
13476	4307	27	NC_001148	581025	583522	NC_001138	226082	228016	|gene gene= RPA135 note= synonyms: SRP3, RRN2, RPA2 |CDS(-,577582,581193) gene= RPA135 note= Rpa135p; |gene |tRNA note= GO_component: cytosol [goid 0005829] [evidence IDA] |gene note= Ypr010c-ap; |gene |CDS(-,583059,584039) note= Ypr011cp;	|gene |CDS(-,226109,226453) note= Yfr035cp; |gene |tRNA note= GO_component: cytosol [goid 0005829] [evidence IDA] |gene gene= CDC26 note= synonyms: SCD26, HIT3 |CDS(+,226950,227324) gene= CDC26 note= Cdc26p; |gene gene= RSC8 note= synonym: SWH3 |CDS(-,227500,229173) gene= RSC8 note= Rsc8p;
13476	10143	27	NC_001148	581025	583522	NC_001145	478817	481137	|gene gene= RPA135 note= synonyms: SRP3, RRN2, RPA2 |CDS(-,577582,581193) gene= RPA135 note= Rpa135p; |gene |tRNA note= GO_component: cytosol [goid 0005829] [evidence IDA] |gene note= Ypr010c-ap; |gene |CDS(-,583059,584039) note= Ypr011cp;	|gene gene= YKU80 note= synonym: HDF2 |CDS[fcd=212](-,478300,480189) gene= YKU80 note= Yku80p; |gene |tRNA note= GO_component: cytosol [goid 0005829] [evidence IDA]
13476	3510	26	NC_001148	581025	583522	NC_001137	134228	136001	|gene gene= RPA135 note= synonyms: SRP3, RRN2, RPA2 |CDS(-,577582,581193) gene= RPA135 note= Rpa135p; |gene |tRNA note= GO_component: cytosol [goid 0005829] [evidence IDA] |gene note= Ypr010c-ap; |gene |CDS(-,583059,584039) note= Ypr011cp;	|gene gene= GLC3 note= synonym: GHA1 |CDS[fcd=-1994](+,133120,135234) gene= GLC3 note= Glc3p; |gene |tRNA note= GO_component: cytosol [goid 0005829] [evidence IDA] |LTR note= YELCDELTA4
13476	7183	26	NC_001148	581025	583522	NC_001142	411895	415520	|gene gene= RPA135 note= synonyms: SRP3, RRN2, RPA2 |CDS(-,577582,581193) gene= RPA135 note= Rpa135p; |gene |tRNA note= GO_component: cytosol [goid 0005829] [evidence IDA] |gene note= Ypr010c-ap; |gene |CDS(-,583059,584039) note= Ypr011cp;	|gene gene= VTC4 note= synonyms: YJL012C-A, PHM3 |CDS(-,411228,413393) gene= VTC4 note= Vtc4p; |gene gene= RPC17 |CDS(-,414279,414764) gene= RPC17 note= Rpc17p; |gene |tRNA note= GO_component: cytosol [goid 0005829] [evidence IDA]
13476	8866	26	NC_001148	581025	583522	NC_001144	455108	455836	|gene gene= RPA135 note= synonyms: SRP3, RRN2, RPA2 |CDS(-,577582,581193) gene= RPA135 note= Rpa135p; |gene |tRNA note= GO_component: cytosol [goid 0005829] [evidence IDA] |gene note= Ypr010c-ap; |gene |CDS(-,583059,584039) note= Ypr011cp;	|rRNA |rRNA note= GO_component: cytosolic large ribosomal subunit |rRNA |rRNA note= GO_component: cytosolic large ribosomal subunit |rRNA |neigh_up CDS[fcd=-775](+,454697,455071) gene= TAR1 note= Tar1p; |neigh_down CDS[fcd=7200](-,462523,462672) note= Ylr154c-gp;
13476	8894	25	NC_001148	581025	583522	NC_001144	466487	467024	|gene gene= RPA135 note= synonyms: SRP3, RRN2, RPA2 |CDS(-,577582,581193) gene= RPA135 note= Rpa135p; |gene |tRNA note= GO_component: cytosol [goid 0005829] [evidence IDA] |gene note= Ypr010c-ap; |gene |CDS(-,583059,584039) note= Ypr011cp;	|rRNA |rRNA note= GO_component: cytosolic small ribosomal subunit |rRNA |neigh_up CDS[fcd=-4083](-,462523,462672) note= Ylr154c-gp; |neigh_down CDS[fcd=2204](-,468828,468959) note= Ylr154c-hp;
13476	8853	24	NC_001148	581025	583522	NC_001144	451473	451675	|gene gene= RPA135 note= synonyms: SRP3, RRN2, RPA2 |CDS(-,577582,581193) gene= RPA135 note= Rpa135p; |gene |tRNA note= GO_component: cytosol [goid 0005829] [evidence IDA] |gene note= Ypr010c-ap; |gene |CDS(-,583059,584039) note= Ypr011cp;	|rRNA |rRNA |neigh_up CDS[fcd=-3259](-,447983,448315) gene= RNH203 note= Rnh203p; |neigh_down CDS[fcd=3123](+,454697,455071) gene= TAR1 note= Tar1p;
13476	8870	23	NC_001148	581025	583522	NC_001144	457350	457887	|gene gene= RPA135 note= synonyms: SRP3, RRN2, RPA2 |CDS(-,577582,581193) gene= RPA135 note= Rpa135p; |gene |tRNA note= GO_component: cytosol [goid 0005829] [evidence IDA] |gene note= Ypr010c-ap; |gene |CDS(-,583059,584039) note= Ypr011cp;	|rRNA |rRNA note= GO_component: cytosolic small ribosomal subunit |rRNA |neigh_up CDS[fcd=-2921](+,454697,455071) gene= TAR1 note= Tar1p; |neigh_down CDS[fcd=5054](-,462523,462672) note= Ylr154c-gp;
13476	8890	23	NC_001148	581025	583522	NC_001144	464245	464973	|gene gene= RPA135 note= synonyms: SRP3, RRN2, RPA2 |CDS(-,577582,581193) gene= RPA135 note= Rpa135p; |gene |tRNA note= GO_component: cytosol [goid 0005829] [evidence IDA] |gene note= Ypr010c-ap; |gene |CDS(-,583059,584039) note= Ypr011cp;	|rRNA |rRNA note= GO_component: cytosolic large ribosomal subunit |rRNA |rRNA note= GO_component: cytosolic large ribosomal subunit |rRNA |neigh_up CDS[fcd=-1937](-,462523,462672) note= Ylr154c-gp; |neigh_down CDS[fcd=4350](-,468828,468959) note= Ylr154c-hp;
13476	2968	22	NC_001148	581025	583522	NC_001136	1200573	1203724	|gene gene= RPA135 note= synonyms: SRP3, RRN2, RPA2 |CDS(-,577582,581193) gene= RPA135 note= Rpa135p; |gene |tRNA note= GO_component: cytosol [goid 0005829] [evidence IDA] |gene note= Ypr010c-ap; |gene |CDS(-,583059,584039) note= Ypr011cp;	|gene |tRNA note= GO_component: cytosol [goid 0005829] [evidence IDA] |gene gene= SEM1 note= synonyms: HOD1, DSS1 |CDS(+,1202120,1202389) gene= SEM1 note= Sem1p; |gene gene= CDC40 note= synonyms: SLU4, SLT15, PRP17 |CDS(-,1202835,1204202) gene= CDC40 note= Cdc40p;
13476	6582	22	NC_001148	581025	583522	NC_001141	299902	302321	|gene gene= RPA135 note= synonyms: SRP3, RRN2, RPA2 |CDS(-,577582,581193) gene= RPA135 note= Rpa135p; |gene |tRNA note= GO_component: cytosol [goid 0005829] [evidence IDA] |gene note= Ypr010c-ap; |gene |CDS(-,583059,584039) note= Ypr011cp;	|gene gene= SSM4 note= synonyms: KIS3, DOA10 |CDS(-,296049,300008) gene= SSM4 note= Ssm4p; |gene |tRNA note= GO_component: cytosol [goid 0005829] [evidence IDA] |LTR note= YILCDELTA3 |gene |CDS(-,300827,301255) note= Yil029cp;
13476	8852	21	NC_001148	581025	583522	NC_001144	449848	451472	|gene gene= RPA135 note= synonyms: SRP3, RRN2, RPA2 |CDS(-,577582,581193) gene= RPA135 note= Rpa135p; |gene |tRNA note= GO_component: cytosol [goid 0005829] [evidence IDA] |gene note= Ypr010c-ap; |gene |CDS(-,583059,584039) note= Ypr011cp;	|rep_origin note= ARS1216 |neigh_up CDS[fcd=-2345](-,447983,448315) gene= RNH203 note= Rnh203p; |neigh_down CDS[fcd=4037](+,454697,455071) gene= TAR1 note= Tar1p;
13476	8877	21	NC_001148	581025	583522	NC_001144	460610	460812	|gene gene= RPA135 note= synonyms: SRP3, RRN2, RPA2 |CDS(-,577582,581193) gene= RPA135 note= Rpa135p; |gene |tRNA note= GO_component: cytosol [goid 0005829] [evidence IDA] |gene note= Ypr010c-ap; |gene |CDS(-,583059,584039) note= Ypr011cp;	|rRNA |rRNA |rRNA |neigh_up CDS[fcd=-6014](+,454697,455071) gene= TAR1 note= Tar1p; |neigh_down CDS[fcd=1961](-,462523,462672) note= Ylr154c-gp;
13476	8865	20	NC_001148	581025	583522	NC_001144	454164	455107	|gene gene= RPA135 note= synonyms: SRP3, RRN2, RPA2 |CDS(-,577582,581193) gene= RPA135 note= Rpa135p; |gene |tRNA note= GO_component: cytosol [goid 0005829] [evidence IDA] |gene note= Ypr010c-ap; |gene |CDS(-,583059,584039) note= Ypr011cp;	|rRNA |rRNA note= GO_component: cytosolic large ribosomal subunit |gene gene= TAR1 note= synonym: YLR154W-A |CDS[fcd=62](+,454697,455071) gene= TAR1 note= Tar1p;
13476	8855	19	NC_001148	581025	583522	NC_001144	451749	452597	|gene gene= RPA135 note= synonyms: SRP3, RRN2, RPA2 |CDS(-,577582,581193) gene= RPA135 note= Rpa135p; |gene |tRNA note= GO_component: cytosol [goid 0005829] [evidence IDA] |gene note= Ypr010c-ap; |gene |CDS(-,583059,584039) note= Ypr011cp;	|rRNA |rRNA |rRNA note= GO_component: cytosolic large ribosomal subunit |neigh_up CDS[fcd=-3858](-,447983,448315) gene= RNH203 note= Rnh203p; |neigh_down CDS[fcd=2524](+,454697,455071) gene= TAR1 note= Tar1p;
13476	8861	19	NC_001148	581025	583522	NC_001144	453584	453900	|gene gene= RPA135 note= synonyms: SRP3, RRN2, RPA2 |CDS(-,577582,581193) gene= RPA135 note= Rpa135p; |gene |tRNA note= GO_component: cytosol [goid 0005829] [evidence IDA] |gene note= Ypr010c-ap; |gene |CDS(-,583059,584039) note= Ypr011cp;	|rRNA |rRNA note= GO_component: cytosolic large ribosomal subunit |neigh_up CDS[fcd=-5427](-,447983,448315) gene= RNH203 note= Rnh203p; |neigh_down CDS[fcd=955](+,454697,455071) gene= TAR1 note= Tar1p;
13476	8891	19	NC_001148	581025	583522	NC_001144	464974	466214	|gene gene= RPA135 note= synonyms: SRP3, RRN2, RPA2 |CDS(-,577582,581193) gene= RPA135 note= Rpa135p; |gene |tRNA note= GO_component: cytosol [goid 0005829] [evidence IDA] |gene note= Ypr010c-ap; |gene |CDS(-,583059,584039) note= Ypr011cp;	|rRNA |rRNA |rRNA note= GO_component: cytosolic small ribosomal subunit |neigh_up CDS[fcd=-2922](-,462523,462672) note= Ylr154c-gp; |neigh_down CDS[fcd=3365](-,468828,468959) note= Ylr154c-hp;
13476	4497	18	NC_001148	581025	583522	NC_001139	120959	122993	|gene gene= RPA135 note= synonyms: SRP3, RRN2, RPA2 |CDS(-,577582,581193) gene= RPA135 note= Rpa135p; |gene |tRNA note= GO_component: cytosol [goid 0005829] [evidence IDA] |gene note= Ypr010c-ap; |gene |CDS(-,583059,584039) note= Ypr011cp;	|gene |tRNA note= GO_component: cytosol [goid 0005829] [evidence IDA] |gene gene= EMP24 note= synonym: BST2 |CDS[fcd=1334](-,122699,123310) gene= EMP24 note= Emp24p;
13476	8879	18	NC_001148	581025	583522	NC_001144	460886	461734	|gene gene= RPA135 note= synonyms: SRP3, RRN2, RPA2 |CDS(-,577582,581193) gene= RPA135 note= Rpa135p; |gene |tRNA note= GO_component: cytosol [goid 0005829] [evidence IDA] |gene note= Ypr010c-ap; |gene |CDS(-,583059,584039) note= Ypr011cp;	|rRNA |rRNA |rRNA note= GO_component: cytosolic large ribosomal subunit |neigh_up CDS[fcd=-6613](+,454697,455071) gene= TAR1 note= Tar1p; |neigh_down CDS[fcd=1362](-,462523,462672) note= Ylr154c-gp;
13476	8895	18	NC_001148	581025	583522	NC_001144	467025	467135	|gene gene= RPA135 note= synonyms: SRP3, RRN2, RPA2 |CDS(-,577582,581193) gene= RPA135 note= Rpa135p; |gene |tRNA note= GO_component: cytosol [goid 0005829] [evidence IDA] |gene note= Ypr010c-ap; |gene |CDS(-,583059,584039) note= Ypr011cp;	|rRNA |rRNA |neigh_up CDS[fcd=-4408](-,462523,462672) note= Ylr154c-gp; |neigh_down CDS[fcd=1879](-,468828,468959) note= Ylr154c-hp;
13476	8867	17	NC_001148	581025	583522	NC_001144	455837	457077	|gene gene= RPA135 note= synonyms: SRP3, RRN2, RPA2 |CDS(-,577582,581193) gene= RPA135 note= Rpa135p; |gene |tRNA note= GO_component: cytosol [goid 0005829] [evidence IDA] |gene note= Ypr010c-ap; |gene |CDS(-,583059,584039) note= Ypr011cp;	|rRNA |rRNA |rRNA note= GO_component: cytosolic small ribosomal subunit |neigh_up CDS[fcd=-1760](+,454697,455071) gene= TAR1 note= Tar1p; |neigh_down CDS[fcd=6215](-,462523,462672) note= Ylr154c-gp;
13476	8889	17	NC_001148	581025	583522	NC_001144	463301	464244	|gene gene= RPA135 note= synonyms: SRP3, RRN2, RPA2 |CDS(-,577582,581193) gene= RPA135 note= Rpa135p; |gene |tRNA note= GO_component: cytosol [goid 0005829] [evidence IDA] |gene note= Ypr010c-ap; |gene |CDS(-,583059,584039) note= Ypr011cp;	|rRNA |rRNA note= GO_component: cytosolic large ribosomal subunit |neigh_up CDS[fcd=-1100](-,462523,462672) note= Ylr154c-gp; |neigh_down CDS[fcd=5187](-,468828,468959) note= Ylr154c-hp;
13476	8885	16	NC_001148	581025	583522	NC_001144	462721	463037	|gene gene= RPA135 note= synonyms: SRP3, RRN2, RPA2 |CDS(-,577582,581193) gene= RPA135 note= Rpa135p; |gene |tRNA note= GO_component: cytosol [goid 0005829] [evidence IDA] |gene note= Ypr010c-ap; |gene |CDS(-,583059,584039) note= Ypr011cp;	|rRNA |rRNA note= GO_component: cytosolic large ribosomal subunit |neigh_up CDS[fcd=-207](-,462523,462672) note= Ylr154c-gp; |neigh_down CDS[fcd=6080](-,468828,468959) note= Ylr154c-hp;
13476	8871	14	NC_001148	581025	583522	NC_001144	457888	457998	|gene gene= RPA135 note= synonyms: SRP3, RRN2, RPA2 |CDS(-,577582,581193) gene= RPA135 note= Rpa135p; |gene |tRNA note= GO_component: cytosol [goid 0005829] [evidence IDA] |gene note= Ypr010c-ap; |gene |CDS(-,583059,584039) note= Ypr011cp;	|rRNA |rRNA |neigh_up CDS[fcd=-3246](+,454697,455071) gene= TAR1 note= Tar1p; |neigh_down CDS[fcd=4729](-,462523,462672) note= Ylr154c-gp;
13476	8888	11	NC_001148	581025	583522	NC_001144	463142	463300	|gene gene= RPA135 note= synonyms: SRP3, RRN2, RPA2 |CDS(-,577582,581193) gene= RPA135 note= Rpa135p; |gene |tRNA note= GO_component: cytosol [goid 0005829] [evidence IDA] |gene note= Ypr010c-ap; |gene |CDS(-,583059,584039) note= Ypr011cp;	|rRNA |rRNA note= GO_component: cytosolic large ribosomal subunit |neigh_up CDS[fcd=-549](-,462523,462672) note= Ylr154c-gp; |neigh_down CDS[fcd=5738](-,468828,468959) note= Ylr154c-hp;
13476	8864	10	NC_001148	581025	583522	NC_001144	454005	454163	|gene gene= RPA135 note= synonyms: SRP3, RRN2, RPA2 |CDS(-,577582,581193) gene= RPA135 note= Rpa135p; |gene |tRNA note= GO_component: cytosol [goid 0005829] [evidence IDA] |gene note= Ypr010c-ap; |gene |CDS(-,583059,584039) note= Ypr011cp;	|rRNA |rRNA note= GO_component: cytosolic large ribosomal subunit |neigh_up CDS[fcd=-5769](-,447983,448315) gene= RNH203 note= Rnh203p; |neigh_down CDS[fcd=613](+,454697,455071) gene= TAR1 note= Tar1p;
13476	8859	9	NC_001148	581025	583522	NC_001144	453470	453571	|gene gene= RPA135 note= synonyms: SRP3, RRN2, RPA2 |CDS(-,577582,581193) gene= RPA135 note= Rpa135p; |gene |tRNA note= GO_component: cytosol [goid 0005829] [evidence IDA] |gene note= Ypr010c-ap; |gene |CDS(-,583059,584039) note= Ypr011cp;	|rRNA |rRNA note= GO_component: cytosolic large ribosomal subunit |neigh_up CDS[fcd=-5205](-,447983,448315) gene= RNH203 note= Rnh203p; |neigh_down CDS[fcd=1177](+,454697,455071) gene= TAR1 note= Tar1p;
13476	8893	9	NC_001148	581025	583522	NC_001144	466223	466486	|gene gene= RPA135 note= synonyms: SRP3, RRN2, RPA2 |CDS(-,577582,581193) gene= RPA135 note= Rpa135p; |gene |tRNA note= GO_component: cytosol [goid 0005829] [evidence IDA] |gene note= Ypr010c-ap; |gene |CDS(-,583059,584039) note= Ypr011cp;	|rRNA |rRNA note= GO_component: cytosolic small ribosomal subunit |neigh_up CDS[fcd=-3682](-,462523,462672) note= Ylr154c-gp; |neigh_down CDS[fcd=2605](-,468828,468959) note= Ylr154c-hp;
13476	8896	8	NC_001148	581025	583522	NC_001144	467136	467212	|gene gene= RPA135 note= synonyms: SRP3, RRN2, RPA2 |CDS(-,577582,581193) gene= RPA135 note= Rpa135p; |gene |tRNA note= GO_component: cytosol [goid 0005829] [evidence IDA] |gene note= Ypr010c-ap; |gene |CDS(-,583059,584039) note= Ypr011cp;	|rRNA |rRNA |neigh_up CDS[fcd=-4502](-,462523,462672) note= Ylr154c-gp; |neigh_down CDS[fcd=1785](-,468828,468959) note= Ylr154c-hp;
13476	13478	7	NC_001148	581025	583522	NC_001148	585884	589137	|gene gene= RPA135 note= synonyms: SRP3, RRN2, RPA2 |CDS(-,577582,581193) gene= RPA135 note= Rpa135p; |gene |tRNA note= GO_component: cytosol [goid 0005829] [evidence IDA] |gene note= Ypr010c-ap; |gene |CDS(-,583059,584039) note= Ypr011cp;	|neigh_up CDS[fcd=-1928](-,584629,585582) note= Ypr013cp; |neigh_down CDS[fcd=3513](-,590280,591023) note= Ypr015cp;
13476	8854	6	NC_001148	581025	583522	NC_001144	451676	451748	|gene gene= RPA135 note= synonyms: SRP3, RRN2, RPA2 |CDS(-,577582,581193) gene= RPA135 note= Rpa135p; |gene |tRNA note= GO_component: cytosol [goid 0005829] [evidence IDA] |gene note= Ypr010c-ap; |gene |CDS(-,583059,584039) note= Ypr011cp;	|rRNA |rRNA |neigh_up CDS[fcd=-3397](-,447983,448315) gene= RNH203 note= Rnh203p; |neigh_down CDS[fcd=2985](+,454697,455071) gene= TAR1 note= Tar1p;
13476	8863	6	NC_001148	581025	583522	NC_001144	453953	454004	|gene gene= RPA135 note= synonyms: SRP3, RRN2, RPA2 |CDS(-,577582,581193) gene= RPA135 note= Rpa135p; |gene |tRNA note= GO_component: cytosol [goid 0005829] [evidence IDA] |gene note= Ypr010c-ap; |gene |CDS(-,583059,584039) note= Ypr011cp;	|rRNA |rRNA note= GO_component: cytosolic large ribosomal subunit |neigh_up CDS[fcd=-5663](-,447983,448315) gene= RNH203 note= Rnh203p; |neigh_down CDS[fcd=719](+,454697,455071) gene= TAR1 note= Tar1p;
13476	8869	6	NC_001148	581025	583522	NC_001144	457086	457349	|gene gene= RPA135 note= synonyms: SRP3, RRN2, RPA2 |CDS(-,577582,581193) gene= RPA135 note= Rpa135p; |gene |tRNA note= GO_component: cytosol [goid 0005829] [evidence IDA] |gene note= Ypr010c-ap; |gene |CDS(-,583059,584039) note= Ypr011cp;	|rRNA |rRNA note= GO_component: cytosolic small ribosomal subunit |neigh_up CDS[fcd=-2520](+,454697,455071) gene= TAR1 note= Tar1p; |neigh_down CDS[fcd=5455](-,462523,462672) note= Ylr154c-gp;
13476	8872	6	NC_001148	581025	583522	NC_001144	457999	458075	|gene gene= RPA135 note= synonyms: SRP3, RRN2, RPA2 |CDS(-,577582,581193) gene= RPA135 note= Rpa135p; |gene |tRNA note= GO_component: cytosol [goid 0005829] [evidence IDA] |gene note= Ypr010c-ap; |gene |CDS(-,583059,584039) note= Ypr011cp;	|rRNA |rRNA |neigh_up CDS[fcd=-3340](+,454697,455071) gene= TAR1 note= Tar1p; |neigh_down CDS[fcd=4635](-,462523,462672) note= Ylr154c-gp;
13476	8878	6	NC_001148	581025	583522	NC_001144	460813	460885	|gene gene= RPA135 note= synonyms: SRP3, RRN2, RPA2 |CDS(-,577582,581193) gene= RPA135 note= Rpa135p; |gene |tRNA note= GO_component: cytosol [goid 0005829] [evidence IDA] |gene note= Ypr010c-ap; |gene |CDS(-,583059,584039) note= Ypr011cp;	|rRNA |rRNA |neigh_up CDS[fcd=-6152](+,454697,455071) gene= TAR1 note= Tar1p; |neigh_down CDS[fcd=1823](-,462523,462672) note= Ylr154c-gp;
13476	8883	6	NC_001148	581025	583522	NC_001144	462607	462708	|gene gene= RPA135 note= synonyms: SRP3, RRN2, RPA2 |CDS(-,577582,581193) gene= RPA135 note= Rpa135p; |gene |tRNA note= GO_component: cytosol [goid 0005829] [evidence IDA] |gene note= Ypr010c-ap; |gene |CDS(-,583059,584039) note= Ypr011cp;	|rRNA |rRNA note= GO_component: cytosolic large ribosomal subunit |gene |CDS[fcd=15](-,462523,462672) note= Ylr154c-gp;
13476	13470	6	NC_001148	581025	583522	NC_001148	574978	575922	|gene gene= RPA135 note= synonyms: SRP3, RRN2, RPA2 |CDS(-,577582,581193) gene= RPA135 note= Rpa135p; |gene |tRNA note= GO_component: cytosol [goid 0005829] [evidence IDA] |gene note= Ypr010c-ap; |gene |CDS(-,583059,584039) note= Ypr011cp;	|gene gene= HAA1 |CDS[fcd=-2435](+,573015,575099) gene= HAA1 note= Haa1p;
13476	8862	5	NC_001148	581025	583522	NC_001144	453901	453952	|gene gene= RPA135 note= synonyms: SRP3, RRN2, RPA2 |CDS(-,577582,581193) gene= RPA135 note= Rpa135p; |gene |tRNA note= GO_component: cytosol [goid 0005829] [evidence IDA] |gene note= Ypr010c-ap; |gene |CDS(-,583059,584039) note= Ypr011cp;	|rRNA |rRNA note= GO_component: cytosolic large ribosomal subunit |neigh_up CDS[fcd=-5611](-,447983,448315) gene= RNH203 note= Rnh203p; |neigh_down CDS[fcd=771](+,454697,455071) gene= TAR1 note= Tar1p;
13476	13471	5	NC_001148	581025	583522	NC_001148	575923	576882	|gene gene= RPA135 note= synonyms: SRP3, RRN2, RPA2 |CDS(-,577582,581193) gene= RPA135 note= Rpa135p; |gene |tRNA note= GO_component: cytosol [goid 0005829] [evidence IDA] |gene note= Ypr010c-ap; |gene |CDS(-,583059,584039) note= Ypr011cp;	|gene gene= SUT2 |CDS[fcd=147](+,576549,577355) gene= SUT2 note= Sut2p;
13476	13474	5	NC_001148	581025	583522	NC_001148	579477	580469	|gene gene= RPA135 note= synonyms: SRP3, RRN2, RPA2 |CDS(-,577582,581193) gene= RPA135 note= Rpa135p; |gene |tRNA note= GO_component: cytosol [goid 0005829] [evidence IDA] |gene note= Ypr010c-ap; |gene |CDS(-,583059,584039) note= Ypr011cp;	|gene gene= RPA135 note= synonyms: SRP3, RRN2, RPA2 |CDS[fcd=1220](-,577582,581193) gene= RPA135 note= Rpa135p;
13476	8857	4	NC_001148	581025	583522	NC_001144	453407	453454	|gene gene= RPA135 note= synonyms: SRP3, RRN2, RPA2 |CDS(-,577582,581193) gene= RPA135 note= Rpa135p; |gene |tRNA note= GO_component: cytosol [goid 0005829] [evidence IDA] |gene note= Ypr010c-ap; |gene |CDS(-,583059,584039) note= Ypr011cp;	|rRNA |rRNA note= GO_component: cytosolic large ribosomal subunit |neigh_up CDS[fcd=-5115](-,447983,448315) gene= RNH203 note= Rnh203p; |neigh_down CDS[fcd=1267](+,454697,455071) gene= TAR1 note= Tar1p;
13476	8882	4	NC_001148	581025	583522	NC_001144	462592	462606	|gene gene= RPA135 note= synonyms: SRP3, RRN2, RPA2 |CDS(-,577582,581193) gene= RPA135 note= Rpa135p; |gene |tRNA note= GO_component: cytosol [goid 0005829] [evidence IDA] |gene note= Ypr010c-ap; |gene |CDS(-,583059,584039) note= Ypr011cp;	|rRNA |rRNA note= GO_component: cytosolic large ribosomal subunit |gene |CDS[fcd=73](-,462523,462672) note= Ylr154c-gp;
13476	13468	4	NC_001148	581025	583522	NC_001148	574588	574904	|gene gene= RPA135 note= synonyms: SRP3, RRN2, RPA2 |CDS(-,577582,581193) gene= RPA135 note= Rpa135p; |gene |tRNA note= GO_component: cytosol [goid 0005829] [evidence IDA] |gene note= Ypr010c-ap; |gene |CDS(-,583059,584039) note= Ypr011cp;	|gene gene= HAA1 |CDS[fcd=-1731](+,573015,575099) gene= HAA1 note= Haa1p;
13476	13472	4	NC_001148	581025	583522	NC_001148	576883	579005	|gene gene= RPA135 note= synonyms: SRP3, RRN2, RPA2 |CDS(-,577582,581193) gene= RPA135 note= Rpa135p; |gene |tRNA note= GO_component: cytosol [goid 0005829] [evidence IDA] |gene note= Ypr010c-ap; |gene |CDS(-,583059,584039) note= Ypr011cp;	|gene gene= SUT2 |CDS(+,576549,577355) gene= SUT2 note= Sut2p; |gene gene= RPA135 note= synonyms: SRP3, RRN2, RPA2 |CDS(-,577582,581193) gene= RPA135 note= Rpa135p;
13476	4056	3	NC_001148	581025	583522	NC_001138	30710	34119	|gene gene= RPA135 note= synonyms: SRP3, RRN2, RPA2 |CDS(-,577582,581193) gene= RPA135 note= Rpa135p; |gene |tRNA note= GO_component: cytosol [goid 0005829] [evidence IDA] |gene note= Ypr010c-ap; |gene |CDS(-,583059,584039) note= Ypr011cp;	|rep_origin note= ARS601 |rep_origin note= ARS602 |gene gene= ALR2 |CDS[fcd=3434](-,33272,35848) gene= ALR2 note= Alr2p;
13476	8881	3	NC_001148	581025	583522	NC_001144	462544	462591	|gene gene= RPA135 note= synonyms: SRP3, RRN2, RPA2 |CDS(-,577582,581193) gene= RPA135 note= Rpa135p; |gene |tRNA note= GO_component: cytosol [goid 0005829] [evidence IDA] |gene note= Ypr010c-ap; |gene |CDS(-,583059,584039) note= Ypr011cp;	|rRNA |rRNA note= GO_component: cytosolic large ribosomal subunit |gene |CDS[fcd=105](-,462523,462672) note= Ylr154c-gp;
13476	10523	3	NC_001148	581025	583522	NC_001145	828057	828540	|gene gene= RPA135 note= synonyms: SRP3, RRN2, RPA2 |CDS(-,577582,581193) gene= RPA135 note= Rpa135p; |gene |tRNA note= GO_component: cytosol [goid 0005829] [evidence IDA] |gene note= Ypr010c-ap; |gene |CDS(-,583059,584039) note= Ypr011cp;	|gene gene= CAT8 note= synonyms: MSP8, DIL1 |CDS[fcd=3030](-,827027,831328) gene= CAT8 note= Cat8p;
13476	11508	3	NC_001148	581025	583522	NC_001146	713937	714440	|gene gene= RPA135 note= synonyms: SRP3, RRN2, RPA2 |CDS(-,577582,581193) gene= RPA135 note= Rpa135p; |gene |tRNA note= GO_component: cytosol [goid 0005829] [evidence IDA] |gene note= Ypr010c-ap; |gene |CDS(-,583059,584039) note= Ypr011cp;	|gene gene= LYS9 note= synonym: LYS13 |CDS[fcd=1202](-,714050,715390) gene= LYS9 note= Lys9p;
13476	13458	3	NC_001148	581025	583522	NC_001148	570481	571469	|gene gene= RPA135 note= synonyms: SRP3, RRN2, RPA2 |CDS(-,577582,581193) gene= RPA135 note= Rpa135p; |gene |tRNA note= GO_component: cytosol [goid 0005829] [evidence IDA] |gene note= Ypr010c-ap; |gene |CDS(-,583059,584039) note= Ypr011cp;	|gene gene= REC8 note= synonym: SPO69 |CDS[fcd=400](-,569333,571375) gene= REC8 note= Rec8p;
13476	13469	3	NC_001148	581025	583522	NC_001148	574905	574977	|gene gene= RPA135 note= synonyms: SRP3, RRN2, RPA2 |CDS(-,577582,581193) gene= RPA135 note= Rpa135p; |gene |tRNA note= GO_component: cytosol [goid 0005829] [evidence IDA] |gene note= Ypr010c-ap; |gene |CDS(-,583059,584039) note= Ypr011cp;	|gene gene= HAA1 |CDS[fcd=-1926](+,573015,575099) gene= HAA1 note= Haa1p;
13476	13479	3	NC_001148	581025	583522	NC_001148	589138	590740	|gene gene= RPA135 note= synonyms: SRP3, RRN2, RPA2 |CDS(-,577582,581193) gene= RPA135 note= Rpa135p; |gene |tRNA note= GO_component: cytosol [goid 0005829] [evidence IDA] |gene note= Ypr010c-ap; |gene |CDS(-,583059,584039) note= Ypr011cp;	|gene |CDS[fcd=1084](-,590280,591023) note= Ypr015cp;

## Sheet: 13477 (+1)
Interacting Fragment Identifer			Fragment 1 Coordinates			Fragment 2 Coordinates			Genbank Annotation
Fragment 1	Fragment 2	Interaction Frequency	Chromosome	start	stop	Chromosome	start	stop	Fragment 1 Genbank Record	Fragment 2 Genbank Record
13477	13475	8	NC_001148	583523	585883	NC_001148	580470	581024	|gene |CDS(-,583059,584039) note= Ypr011cp; |gene |CDS(-,584629,585582) note= Ypr013cp;	|gene gene= RPA135 note= synonyms: SRP3, RRN2, RPA2 |CDS[fcd=446](-,577582,581193) gene= RPA135 note= Rpa135p;
13477	13479	8	NC_001148	583523	585883	NC_001148	589138	590740	|gene |CDS(-,583059,584039) note= Ypr011cp; |gene |CDS(-,584629,585582) note= Ypr013cp;	|gene |CDS[fcd=1084](-,590280,591023) note= Ypr015cp;
13477	13473	5	NC_001148	583523	585883	NC_001148	579006	579476	|gene |CDS(-,583059,584039) note= Ypr011cp; |gene |CDS(-,584629,585582) note= Ypr013cp;	|gene gene= RPA135 note= synonyms: SRP3, RRN2, RPA2 |CDS[fcd=1952](-,577582,581193) gene= RPA135 note= Rpa135p;
13477	13462	5	NC_001148	583523	585883	NC_001148	572377	572496	|gene |CDS(-,583059,584039) note= Ypr011cp; |gene |CDS(-,584629,585582) note= Ypr013cp;	|neigh_up CDS[fcd=-1061](-,569333,571375) gene= REC8 note= Rec8p; |neigh_down CDS[fcd=579](+,573015,575099) gene= HAA1 note= Haa1p;
13477	13474	4	NC_001148	583523	585883	NC_001148	579477	580469	|gene |CDS(-,583059,584039) note= Ypr011cp; |gene |CDS(-,584629,585582) note= Ypr013cp;	|gene gene= RPA135 note= synonyms: SRP3, RRN2, RPA2 |CDS[fcd=1220](-,577582,581193) gene= RPA135 note= Rpa135p;
13477	3390	4	NC_001148	583523	585883	NC_001137	59392	59886	|gene |CDS(-,583059,584039) note= Ypr011cp; |gene |CDS(-,584629,585582) note= Ypr013cp;	|rep_origin note= ARS507 |gene gene= RML2 |CDS[fcd=1212](-,59670,60851) gene= RML2 note= Rml2p;
13477	13422	3	NC_001148	583523	585883	NC_001148	531361	532390	|gene |CDS(-,583059,584039) note= Ypr011cp; |gene |CDS(-,584629,585582) note= Ypr013cp;	|gene gene= RRP12 |CDS[fcd=-2155](+,529720,533406) gene= RRP12 note= Rrp12p;
13477	13472	3	NC_001148	583523	585883	NC_001148	576883	579005	|gene |CDS(-,583059,584039) note= Ypr011cp; |gene |CDS(-,584629,585582) note= Ypr013cp;	|gene gene= SUT2 |CDS(+,576549,577355) gene= SUT2 note= Sut2p; |gene gene= RPA135 note= synonyms: SRP3, RRN2, RPA2 |CDS(-,577582,581193) gene= RPA135 note= Rpa135p;
13477	13480	3	NC_001148	583523	585883	NC_001148	590741	591299	|gene |CDS(-,583059,584039) note= Ypr011cp; |gene |CDS(-,584629,585582) note= Ypr013cp;	|gene |CDS[fcd=3](-,590280,591023) note= Ypr015cp;
13477	13483	3	NC_001148	583523	585883	NC_001148	591848	592479	|gene |CDS(-,583059,584039) note= Ypr011cp; |gene |CDS(-,584629,585582) note= Ypr013cp;	|gene gene= TIF6 note= synonym: CDC95 |CDS[fcd=903](-,592329,593066) gene= TIF6 note= Tif6p;
13477	13487	3	NC_001148	583523	585883	NC_001148	597213	597754	|gene |CDS(-,583059,584039) note= Ypr011cp; |gene |CDS(-,584629,585582) note= Ypr013cp;	|gene gene= MCM4 note= synonyms: CDC54, HCD21 |CDS[fcd=-736](+,596747,599548) gene= MCM4 note= Mcm4p;

## Sheet: 13478 (+2)
Interacting Fragment Identifer			Fragment 1 Coordinates			Fragment 2 Coordinates			Genbank Annotation
Fragment 1	Fragment 2	Interaction Frequency	Chromosome	start	stop	Chromosome	start	stop	Fragment 1 Genbank Record	Fragment 2 Genbank Record
13478	13474	7	NC_001148	585884	589137	NC_001148	579477	580469	|neigh_up CDS[fcd=-1928](-,584629,585582) note= Ypr013cp; |neigh_down CDS[fcd=3513](-,590280,591023) note= Ypr015cp;	|gene gene= RPA135 note= synonyms: SRP3, RRN2, RPA2 |CDS[fcd=1220](-,577582,581193) gene= RPA135 note= Rpa135p;
13478	13476	7	NC_001148	585884	589137	NC_001148	581025	583522	|neigh_up CDS[fcd=-1928](-,584629,585582) note= Ypr013cp; |neigh_down CDS[fcd=3513](-,590280,591023) note= Ypr015cp;	|gene gene= RPA135 note= synonyms: SRP3, RRN2, RPA2 |CDS(-,577582,581193) gene= RPA135 note= Rpa135p; |gene |tRNA note= GO_component: cytosol [goid 0005829] [evidence IDA] |gene note= Ypr010c-ap; |gene |CDS(-,583059,584039) note= Ypr011cp;
13478	13468	7	NC_001148	585884	589137	NC_001148	574588	574904	|neigh_up CDS[fcd=-1928](-,584629,585582) note= Ypr013cp; |neigh_down CDS[fcd=3513](-,590280,591023) note= Ypr015cp;	|gene gene= HAA1 |CDS[fcd=-1731](+,573015,575099) gene= HAA1 note= Haa1p;
13478	13475	6	NC_001148	585884	589137	NC_001148	580470	581024	|neigh_up CDS[fcd=-1928](-,584629,585582) note= Ypr013cp; |neigh_down CDS[fcd=3513](-,590280,591023) note= Ypr015cp;	|gene gene= RPA135 note= synonyms: SRP3, RRN2, RPA2 |CDS[fcd=446](-,577582,581193) gene= RPA135 note= Rpa135p;
13478	13487	6	NC_001148	585884	589137	NC_001148	597213	597754	|neigh_up CDS[fcd=-1928](-,584629,585582) note= Ypr013cp; |neigh_down CDS[fcd=3513](-,590280,591023) note= Ypr015cp;	|gene gene= MCM4 note= synonyms: CDC54, HCD21 |CDS[fcd=-736](+,596747,599548) gene= MCM4 note= Mcm4p;
13478	13483	4	NC_001148	585884	589137	NC_001148	591848	592479	|neigh_up CDS[fcd=-1928](-,584629,585582) note= Ypr013cp; |neigh_down CDS[fcd=3513](-,590280,591023) note= Ypr015cp;	|gene gene= TIF6 note= synonym: CDC95 |CDS[fcd=903](-,592329,593066) gene= TIF6 note= Tif6p;
13478	13484	4	NC_001148	585884	589137	NC_001148	592480	592798	|neigh_up CDS[fcd=-1928](-,584629,585582) note= Ypr013cp; |neigh_down CDS[fcd=3513](-,590280,591023) note= Ypr015cp;	|gene gene= TIF6 note= synonym: CDC95 |CDS[fcd=427](-,592329,593066) gene= TIF6 note= Tif6p;
13478	13485	4	NC_001148	585884	589137	NC_001148	592799	594072	|neigh_up CDS[fcd=-1928](-,584629,585582) note= Ypr013cp; |neigh_down CDS[fcd=3513](-,590280,591023) note= Ypr015cp;	|gene gene= TIF6 note= synonym: CDC95 |CDS(-,592329,593066) gene= TIF6 note= Tif6p; |gene gene= DSS4 |CDS(-,593483,593914) gene= DSS4 note= Dss4p;
13478	8897	4	NC_001148	585884	589137	NC_001144	467213	467774	|neigh_up CDS[fcd=-1928](-,584629,585582) note= Ypr013cp; |neigh_down CDS[fcd=3513](-,590280,591023) note= Ypr015cp;	|rRNA |rRNA |rRNA |neigh_up CDS[fcd=-4821](-,462523,462672) note= Ylr154c-gp; |neigh_down CDS[fcd=1466](-,468828,468959) note= Ylr154c-hp;
13478	13472	3	NC_001148	585884	589137	NC_001148	576883	579005	|neigh_up CDS[fcd=-1928](-,584629,585582) note= Ypr013cp; |neigh_down CDS[fcd=3513](-,590280,591023) note= Ypr015cp;	|gene gene= SUT2 |CDS(+,576549,577355) gene= SUT2 note= Sut2p; |gene gene= RPA135 note= synonyms: SRP3, RRN2, RPA2 |CDS(-,577582,581193) gene= RPA135 note= Rpa135p;
13478	13480	3	NC_001148	585884	589137	NC_001148	590741	591299	|neigh_up CDS[fcd=-1928](-,584629,585582) note= Ypr013cp; |neigh_down CDS[fcd=3513](-,590280,591023) note= Ypr015cp;	|gene |CDS[fcd=3](-,590280,591023) note= Ypr015cp;
13478	13491	3	NC_001148	585884	589137	NC_001148	603661	605420	|neigh_up CDS[fcd=-1928](-,584629,585582) note= Ypr013cp; |neigh_down CDS[fcd=3513](-,590280,591023) note= Ypr015cp;	|gene |CDS[fcd=2769](-,603908,607309) note= Ypr022cp;

## Sheet: 13479 (+3)
Interacting Fragment Identifer			Fragment 1 Coordinates			Fragment 2 Coordinates			Genbank Annotation
Fragment 1	Fragment 2	Interaction Frequency	Chromosome	start	stop	Chromosome	start	stop	Fragment 1 Genbank Record	Fragment 2 Genbank Record
13479	13477	8	NC_001148	589138	590740	NC_001148	583523	585883	|gene |CDS[fcd=1084](-,590280,591023) note= Ypr015cp;	|gene |CDS(-,583059,584039) note= Ypr011cp; |gene |CDS(-,584629,585582) note= Ypr013cp;
13479	13484	7	NC_001148	589138	590740	NC_001148	592480	592798	|gene |CDS[fcd=1084](-,590280,591023) note= Ypr015cp;	|gene gene= TIF6 note= synonym: CDC95 |CDS[fcd=427](-,592329,593066) gene= TIF6 note= Tif6p;
13479	13471	5	NC_001148	589138	590740	NC_001148	575923	576882	|gene |CDS[fcd=1084](-,590280,591023) note= Ypr015cp;	|gene gene= SUT2 |CDS[fcd=147](+,576549,577355) gene= SUT2 note= Sut2p;
13479	13485	4	NC_001148	589138	590740	NC_001148	592799	594072	|gene |CDS[fcd=1084](-,590280,591023) note= Ypr015cp;	|gene gene= TIF6 note= synonym: CDC95 |CDS(-,592329,593066) gene= TIF6 note= Tif6p; |gene gene= DSS4 |CDS(-,593483,593914) gene= DSS4 note= Dss4p;
13479	13473	3	NC_001148	589138	590740	NC_001148	579006	579476	|gene |CDS[fcd=1084](-,590280,591023) note= Ypr015cp;	|gene gene= RPA135 note= synonyms: SRP3, RRN2, RPA2 |CDS[fcd=1952](-,577582,581193) gene= RPA135 note= Rpa135p;
13479	13476	3	NC_001148	589138	590740	NC_001148	581025	583522	|gene |CDS[fcd=1084](-,590280,591023) note= Ypr015cp;	|gene gene= RPA135 note= synonyms: SRP3, RRN2, RPA2 |CDS(-,577582,581193) gene= RPA135 note= Rpa135p; |gene |tRNA note= GO_component: cytosol [goid 0005829] [evidence IDA] |gene note= Ypr010c-ap; |gene |CDS(-,583059,584039) note= Ypr011cp;
13479	13481	3	NC_001148	589138	590740	NC_001148	591300	591790	|gene |CDS[fcd=1084](-,590280,591023) note= Ypr015cp;	|neigh_up CDS[fcd=-522](-,590280,591023) note= Ypr015cp; |neigh_down CDS[fcd=1521](-,592329,593066) gene= TIF6 note= Tif6p;
13479	13483	3	NC_001148	589138	590740	NC_001148	591848	592479	|gene |CDS[fcd=1084](-,590280,591023) note= Ypr015cp;	|gene gene= TIF6 note= synonym: CDC95 |CDS[fcd=903](-,592329,593066) gene= TIF6 note= Tif6p;
13479	13487	3	NC_001148	589138	590740	NC_001148	597213	597754	|gene |CDS[fcd=1084](-,590280,591023) note= Ypr015cp;	|gene gene= MCM4 note= synonyms: CDC54, HCD21 |CDS[fcd=-736](+,596747,599548) gene= MCM4 note= Mcm4p;
13479	13489	3	NC_001148	589138	590740	NC_001148	599271	601153	|gene |CDS[fcd=1084](-,590280,591023) note= Ypr015cp;	|gene gene= MCM4 note= synonyms: CDC54, HCD21 |CDS(+,596747,599548) gene= MCM4 note= Mcm4p; |gene gene= ATP20 |CDS(+,599867,600214) gene= ATP20 note= Atp20p; |gene gene= AGC1 |CDS(-,600646,603354) gene= AGC1 note= Agc1p;
13479	13490	3	NC_001148	589138	590740	NC_001148	601154	603660	|gene |CDS[fcd=1084](-,590280,591023) note= Ypr015cp;	|gene gene= AGC1 |CDS[fcd=947](-,600646,603354) gene= AGC1 note= Agc1p;
13479	13463	3	NC_001148	589138	590740	NC_001148	572497	573205	|gene |CDS[fcd=1084](-,590280,591023) note= Ypr015cp;	|gene gene= HAA1 |CDS[fcd=164](+,573015,575099) gene= HAA1 note= Haa1p;
