# Supplementary material for: tRNA Gene Identity Affects Nuclear Positioning
Source: PLoS One. 2011 Dec 19;6(12):e29267. doi: 10.1371/journal.pone.0029267 (PMC3242769; doi:10.1371/journal.pone.0029267)
Supplement: Table S2 — SUP4-1 directed interactions detected by circularized chromosome conformation capture (4C). Captured "prey" fragments whose coordinates are outlined in columns F, G and H are listed alongside the 4C bait fragments (which contain either the wildtype tL(UAA)B2, tL(CAA)G3 loci, or these loci replaced with a SUP4-1 sequence) with which they interact. Only interactions which are conserved by the presence of the SUP4-1 sequence are present in this file. These interactions are conserved regardless of the genomic position of the SUP4-1 sequence. (XLSX) [file pone.0029267.s004.xlsx]

## Sheet: Readme
This table outlines the interaction frequencies captured by circularized chromosome conformation capture (4C) between the 4C bait fragments (which contain either the wildtype tL(UAA)B2, tL(CAA)G3 loci, or these loci replaced with a SUP4-1 sequence) and the captured "prey" fragments whose coordinates are outlined in columns E, F, and G. It is important to note that only interactions which are cons…
	Glossary
	4C Bait Fragment	The MspI fragment which had the 4C primers designed to amplify inversly from. These are MspI fragments containing the tL(UAA)B2 and tL(CAA)G3 tRNAs or these tRNAs replaced with a SUP4-1 sequence.
	4C Prey Fragment	These are MspI fragment which were found to be interacting with the particular bait fragments. In this instance we are only interested in prey fragments which were found to be interacting with the SUP4-1 sequence, regardless of its integration point in the genome. This suggests that the SUP4-1 sequence is responsible for or is conserving these interactions.
	tL(UAA)B2	tRNA (ChrII: 347603 to 347686)
	tL(CAA)G3	tRNA (ChrVII:857491 to 857378)
	locus sequence	Denotes whether the wildtype tRNA is present or whether the replacement SUP4-1 sequence is present
	Wildtype	Wildtype tRNA is present at the locus of interact
	SUP4-1	The wildtype tRNA has been replaced with a SUP4-1 sequence
	Coordinates	The chromosomal coordinates of the 'prey' interacting MspI fragment
	Chromosome Number	Chromosome on which the 'prey' fragment is contained
	Start	The start base pair position of the 'prey' MspI fragment
	Stop	The stop base pair position of the 'prey' MspI fragment
	Annotation	The GENBANK annotation associated with the particular 'prey' MspI fragment

## Sheet: Conserved Interactions
	This table outlines the interaction frequencies captured by circular chromosome conformation capture (4C) between the 4C bait fragments (which contain either the wildtype tL(UAA)B2, tL(CAA)G3 loci, or these loci replaced with a SUP4-1 sequence) and the captured "prey" fragments whose coordinates are outlined in columns F, G and H.
	4C Bait Fragment				Prey Fragment
Chromosomal position	tL(UAA)B2		tL(CAA)G3
	locus sequence		locus sequence		Coordinates
	Wildtype	SUP4-1	Wildtype	SUP4-1	Chromosome Number	Start	Stop	Annotation
	0	153	0	11	NC_001133	57456	57688	|gene |CDS[fcd=-53](+,57519,57851) note= Yal044w-ap;
	0	74	0	2	NC_001134	168544	170155	|gene gene= RPL19B gene= RPL19B note= Rpl19bp; |rep_origin note= ARS207 |neigh_up CDS[fcd=-1508](-,167521,167841) note= Ybl028cp; |neigh_down CDS[fcd=2135](+,171484,171921) gene= RRN10 note= Rrn10p;
	0	1	0	99	NC_001136	30590	30807	|gene gene= LRC1 |CDS[fcd=-41](+,30657,31829) gene= LRC1 note= Lrc1p;
	0	174	0	6	NC_001136	946425	946524	|neigh_up CDS[fcd=-1326](-,943670,945148) gene= SNU56 note= Snu56p; |neigh_down CDS[fcd=329](+,946803,948452) gene= AMD2 note= Amd2p;
	0	1	0	26	NC_001136	1108925	1109604	|gene gene= ASP1 |CDS[fcd=-565](+,1108699,1109844) gene= ASP1 note= Asp1p;
	0	139	0	53	NC_001136	1198674	1198905	|gene gene= TFC6 |CDS[fcd=-100](-,1196671,1198689) gene= TFC6 note= Tfc6p;
	0	4	0	570	NC_001136	1251279	1251371	|gene gene= RVS167 |CDS[fcd=-1147](+,1250178,1251626) gene= RVS167 note= Rvs167p;
	0	315	0	2	NC_001136	1268016	1268117	|gene gene= UTP5 |CDS[fcd=-603](+,1267463,1269394) gene= UTP5 note= Utp5p;
	0	1	0	110	NC_001136	1367585	1367804	|gene gene= NHX1 note= synonyms: VPL27, NHA2, VPS44 |CDS[fcd=-217](+,1367477,1369378) gene= NHX1 note= Nhx1p;
	0	7	0	8	NC_001137	171720	171958	|gene gene= SEC3 note= synonym: PSL1 |CDS[fcd=-22](-,167807,171817) gene= SEC3 note= Sec3p;
	0	96	0	2	NC_001138	209975	210610	|gene gene= CDC14 note= synonym: OAF3 |CDS[fcd=-236](-,208401,210056) gene= CDC14 note= Cdc14p; |gene gene= SUP6 gene= SUP6 note= GO_component: cytosol [goid 0005829] [evidence NAS]
	0	481	0	2	NC_001139	730784	731066	|gene gene= COG2 note= synonym: SEC35 |CDS[fcd=-99](-,730038,730826) gene= COG2 note= Cog2p;
	0	1	0	39	NC_001139	798801	798859	|gene gene= CYS4 note= synonyms: VMA41, STR4, NHS5 |CDS[fcd=-282](+,798548,800071) gene= CYS4 note= Cys4p;
	0	2	0	3770	NC_001139	901128	901626	|gene gene= ELP2 note= synonym: TOT2 |CDS[fcd=898](-,899909,902275) gene= ELP2 note= Elp2p;
	0	386	0	16190	NC_001140	189377	189488	|gene gene= SRB2 note= synonyms: MED20, HRS2 gene= SRB2 note= Srb2p; |neigh_up CDS[fcd=-1515](+,187917,189017) gene= BCD1 note= Bcd1p; |neigh_down CDS[fcd=1104](+,190536,192611) gene= NCP1 note= Ncp1p;
	0	123	0	30471	NC_001140	219090	219185	|gene gene= MED6 |CDS[fcd=749](-,218999,219886) gene= MED6 note= Med6p;
	0	484	0	253	NC_001142	542361	542952	|gene |CDS[fcd=-161](-,541785,542495) note= Yjr056cp; |gene gene= SUP4 gene= SUP4 note= GO_component: cytosol [goid 0005829] [evidence NAS]
	0	2	0	16	NC_001143	386088	386154	|gene gene= TFA1 |CDS[fcd=-720](+,385401,386849) gene= TFA1 note= Tfa1p;
	0	66	0	3	NC_001143	514497	515593	|gene gene= GAP1 |CDS[fcd=-340](+,514705,516513) gene= GAP1 note= Gap1p;
	0	40	0	4	NC_001145	168876	169176	|gene gene= SUP5 gene= SUP5 note= GO_component: cytosol [goid 0005829] [evidence NAS] |gene |CDS[fcd=728](-,169116,169754) note= Yml053cp;
	0	2	0	5	NC_001145	398049	398171	|gene gene= AEP1 note= synonym: NCA1 |CDS[fcd=-208](+,397902,399458) gene= AEP1 note= Aep1p;
	0	16	0	2	NC_001145	592567	592857	|gene gene= PAH1 note= synonym: SMP2 |CDS[fcd=-85](-,590039,592627) gene= PAH1 note= Pah1p;
	0	1875	0	1	NC_001145	837399	838007	|LTR note= YMRWDELTA21 |gene gene= SUP8 gene= SUP8 note= GO_component: cytosol [goid 0005829] [evidence NAS] |neigh_up CDS[fcd=-837](-,835325,836866) gene= RIT1 note= Rit1p; |neigh_down CDS[fcd=483](+,838186,839994) gene= YKU70 note= Yku70p;
	0	239	0	3	NC_001146	413951	414121	|gene gene= DBP2 gene= DBP2 note= Dbp2p; |neigh_up CDS[fcd=-1263](+,412773,413201) gene= RPC19 note= Rpc19p; |neigh_down CDS[fcd=3268](-,416942,417304) gene= CYB5 note= Cyb5p;
	0	1	0	11	NC_001147	956789	956927	|gene |CDS[fcd=37](+,956895,957986) note= Yor338wp;
	0	2690	0	8	NC_001147	986036	986929	|gene gene= PYK2 |CDS(-,984939,986459) gene= PYK2 note= Pyk2p; |gene gene= PUT4 |CDS(-,986896,988779) gene= PUT4 note= Put4p;
	0	14	0	398	NC_001148	115139	115441	|gene gene= USV1 |CDS[fcd=22](+,115312,116487) gene= USV1 note= Usv1p;
	0	117	0	1	NC_001148	204335	205567	|gene gene= CTI6 note= synonym: RXT1 |CDS(+,203420,204940) gene= CTI6 note= Cti6p; |gene gene= TCO89 |CDS(+,205247,207646) gene= TCO89 note= Tco89p;
