# Supplementary material for: tRNA Gene Identity Affects Nuclear Positioning
Source: PLoS One. 2011 Dec 19;6(12):e29267. doi: 10.1371/journal.pone.0029267 (PMC3242769; doi:10.1371/journal.pone.0029267)
Supplement: Data S3 — Comparison of interactions for yDP77 and yDP84 strains. Topography v1.19 program output for the high throughput sequencing of the 4C PCR product. The complete data set is presented along with tabs in which interactions have been classified according to the feature present on the partner sequence (i.e. tRNA, autonomous replicating sequences [ARS], YSCPLASM [2 micron plasmid], ribosomal DNA, Telomeres). The read-me tab explains file specific variations and presents a diagram of the fragments that were analysed to determine the interaction patterns. (XLSX) [file pone.0029267.s008.xlsx]

## Sheet: Read_me
READ_ME
This spreadsheet contains the Topography v1.19 program output for the high throughput sequencing of the 4C PCR product. This file is comparing the mutant yDP77 and yDP84. The MspI fragment/segment numbers which were the 4C 'baits' were re-numbered to facilitate direct comparison of these two mutants; specifically 5306 was changed to 721. This alteration does not affect the positioning of the inte…
The data in this file consists of comparisons of the yDP77 and yDP84 datasets. The unique data was able to be mapped to a single restriction fragment. The repetitive data consists of a combination of the unique data and also fragments that were mapped to more than one restriction fragment.
The bait fragment details are:	Bait fragment	Chromosome	start	stop
	721	NC_001134	347518	349584
	5306	NC_001139	857273	857825
Read me: identical colours indicate that elements share at least one sequence. Therefore, unless sequences mapped to the unique end of the MspI fragment interactions could be due to mis-alignment and cannot be assigned to any one particular fragment rather only a fragment grouping to a particular gene family/repetitive unit. In order to generate these files in which the unique and repetitive and …
Glossary	Unique
	Uniquely mapping means that the 4C PCR product sequence tag aligned uniquely against the reference genome.
	Repetitive
	The data in the Repetitive column is from the "data combined; .datcomb" file meaning it contains 4C PCR product sequence tags which did not align uniquely against the reference genome and those that did. The difference between the unique and repetitive numbers is the actual number of interactions which mapped against repetitive elements.
	Adjacent
	Adjacent interactions arise when the MspI fragments adjacent to the 4C bait fragment are captured during the 4C methodology. These can arise for a number of reasons, chief among these is that the MspI sites flanking the Bait fragment are not cleaved during the restriction digestion step of the 4C protocol.
	Self
	Self interactions arise when the 4C bait MspI fragment circularises. This results in a 4C PCR which amplifies across the ligated MspI junction, which is sequenced is reported as the bait fragment interacting with the bait fragment (721-721).
	Fragment
	Fragment refers to an MspI segment. They are artbitarily numbered by artifically joining chromosomes 1 to 16 (and Mitochondrial genome, 2micron plasmid [YSCPLASM]) end to end and numbering (starting at 0) from the beginnning of chromosome 1. Crucially, MspI fragments can not span across chromosomes.
	Counts/Interaction Frequency
	The number of sequence tags which aligned to a particular MspI fragment. In the case of interactions which are mapped to repetitive elements, or align in more than one region fo the genomeIt is generally accepted that the interaction frequency will be split evenly between the
	Annotation
	Annotations are derived from GenBank files from NCBI and are automatically inserted by the Topography program.

## Sheet: yDP77-yDP84_dat_and_datcomb
This spreadsheet contains the output from the Topography program, it lists all of the interactions which were detected for the two mutant strains, yDP77 and yDP84. The data is split into two categories by the Topography program, either the 4C product sequence tag aligned uniquely upon the genome, or it aligned against a repetitive element. The column labelled "repetitive" contains the interaction…
		Counts/Interaction Frequency
Interacting fragments		yDP77		yDP84		Fragment 1 coordinates			Fragment 2 coordinates			Annotation		Sequence		Fragment 2
Fragment 1	Fragment 2	yDP77 unique	yDP77 repetitive	yDP84 unique	yDP84 repetitive	Chromosome	start	stop	Chromosome	start	stop	Fragment 1	Fragment 2	Fragment 1	Fragment 2	First 15bp	Last 15bp
20	721	0	0	0	3	NC_001133	25724	25858	NC_001139	857273	857825	|gene gene= FLO9 |CDS[fcd=2178](-,24001,27969) gene= FLO9 note= Flo9p;	|gene note= GO_component: cytosol [goid 0005829] [evidence NAS] |neigh_up CDS[fcd=-1243](-,855269,856306) gene= RNR4 note= Rnr4p; |neigh_down CDS[fcd=743](+,858292,858609) gene= TIM13 note= Tim13p;	CGGTGACGGTGGTCATTTCAGTGGATGTAGAGGTAAAAGTGTCGTTCCATGGCTGAGTTGTAGTCATGGCAGTAGTGGCTGTTGTTGGTGTTCTGATGACAATGATGGTCTCATCAGTTGGCAAACCGTTGGTA	CGGTTCCCTTTCTTGCCTGAAATGCTCGTTCTAATGGAAAAAAAAAGAAATAAAGGTGGGCCTGCCCATTAGCAGGAAATTGGTACTTAATTATTGAAAAAAAAATTATTGGTTGCTAAGAGATTCGAACTCTTGCATCTTACGATACCTGAGTATTCCCACAGTTAACTGCGGTCAAGATATTTCTTGAATCAGGCGCCTTAGACCGCTCGGCCAAACAACCACTTATTTGTTGAAAGCGAGCGCGGTACAAGTAATGTTACCTCATCTGATATACAATAAAGGTGGAGCGCCAATATATACGCATTTGACTGTTCATAATTCATTGAATATAATTTATTCCTTGTTAGTACAAAAGGGTTAAACAGAAAAAGACGTGACGTTGTAACCGAGAGGATG…
22	721	0	0	0	10	NC_001133	25994	26128	NC_001139	857273	857825	|gene gene= FLO9 |CDS[fcd=1908](-,24001,27969) gene= FLO9 note= Flo9p;	|gene note= GO_component: cytosol [goid 0005829] [evidence NAS] |neigh_up CDS[fcd=-1243](-,855269,856306) gene= RNR4 note= Rnr4p; |neigh_down CDS[fcd=743](+,858292,858609) gene= TIM13 note= Tim13p;	CGGTGACGGTGGTCATTTCAGTGGATGTAGAGGTAAAAGTGTCGTTCCATGGCTGAGTTGTAGTTATGGCAGTAGTGGCTGTTGTTGGTGTTCTGATGACAATGATGGTTTCATCAGTTGGCAAACCGTTGGTA	CGGTTCCCTTTCTTGCCTGAAATGCTCGTTCTAATGGAAAAAAAAAGAAATAAAGGTGGGCCTGCCCATTAGCAGGAAATTGGTACTTAATTATTGAAAAAAAAATTATTGGTTGCTAAGAGATTCGAACTCTTGCATCTTACGATACCTGAGTATTCCCACAGTTAACTGCGGTCAAGATATTTCTTGAATCAGGCGCCTTAGACCGCTCGGCCAAACAACCACTTATTTGTTGAAAGCGAGCGCGGTACAAGTAATGTTACCTCATCTGATATACAATAAAGGTGGAGCGCCAATATATACGCATTTGACTGTTCATAATTCATTGAATATAATTTATTCCTTGTTAGTACAAAAGGGTTAAACAGAAAAAGACGTGACGTTGTAACCGAGAGGATG…
23	721	0	0	0	8	NC_001133	26129	26263	NC_001139	857273	857825	|gene gene= FLO9 |CDS[fcd=1773](-,24001,27969) gene= FLO9 note= Flo9p;	|gene note= GO_component: cytosol [goid 0005829] [evidence NAS] |neigh_up CDS[fcd=-1243](-,855269,856306) gene= RNR4 note= Rnr4p; |neigh_down CDS[fcd=743](+,858292,858609) gene= TIM13 note= Tim13p;	CGGTGACGGTGGTCATTTCAGTGGATGTAGAGGTAAAAGTGCTGTTCCATGGCTCAGTTGTAGTTATGGCAGTAGTGGCTGTTGTTGGTGTTCTGATGACAATGATGGTTTCATCAGTTGGCAAACCGTTGGTA	CGGTTCCCTTTCTTGCCTGAAATGCTCGTTCTAATGGAAAAAAAAAGAAATAAAGGTGGGCCTGCCCATTAGCAGGAAATTGGTACTTAATTATTGAAAAAAAAATTATTGGTTGCTAAGAGATTCGAACTCTTGCATCTTACGATACCTGAGTATTCCCACAGTTAACTGCGGTCAAGATATTTCTTGAATCAGGCGCCTTAGACCGCTCGGCCAAACAACCACTTATTTGTTGAAAGCGAGCGCGGTACAAGTAATGTTACCTCATCTGATATACAATAAAGGTGGAGCGCCAATATATACGCATTTGACTGTTCATAATTCATTGAATATAATTTATTCCTTGTTAGTACAAAAGGGTTAAACAGAAAAAGACGTGACGTTGTAACCGAGAGGATG…
24	721	0	60	0	4	NC_001133	26264	26398	NC_001134	347518	349584	|gene gene= FLO9 |CDS[fcd=1638](-,24001,27969) gene= FLO9 note= Flo9p;	|gene |tRNA note= GO_component: cytosol [goid 0005829] [evidence NAS] |gene |CDS[fcd=-674](+,347877,349382) note= Ybr056wp;	CGGTGACGGTGGTCATTTCAGTGGATGTAGAGGTAAAAGTGTCGTTCCATGGCTGAGTTGTAGTCATGGCAGTAGTGGCTGTTGTTGGTGTTCTGATGACAATGATGGTCTCATCAGTTGGCAAACCATTGGTA	CGGAGGAGCTACTAAAGAAAGAGTGCTGCAATTAATACAATTAATATAAGTGTGGTTATTGAAAATAACTATTCATTTATACGGAGGGTTGGCCGAGTGGTCTAAGGCGGCAGACTTAAGATCTGTTGGACGGTTGTCCGCGCGAGTTCGAACCTCGCATCCTTCAGTAATATTTTTTTAATATACATTTTCTCTGCCATCATGGCTTAAAAAATGCTTAAAAGAAGGGAATTAGGGGGGATGGATGAACTAAGACATAACTTTCTTTTCTTCAATTCGAACTCTGTTGGGAAGAGTTGCTTTAAAAAAGACTCTCTATCCATCTATAAAATTTATTAAAACTTTTGAACTGCACAGAATGATTGGCTCACTTAGAAACAAATTTGAGCATTTCAAAGT…
25	721	0	57	0	0	NC_001133	26399	26533	NC_001134	347518	349584	|gene gene= FLO9 |CDS[fcd=1503](-,24001,27969) gene= FLO9 note= Flo9p;	|gene |tRNA note= GO_component: cytosol [goid 0005829] [evidence NAS] |gene |CDS[fcd=-674](+,347877,349382) note= Ybr056wp;	CGGTGACGGTGGTGATTTCAGTGGATGTAGAGGTAAAAGTGTCGTTCCATGGCTGAGTTGTAGTCATGGCAGTAGTGGCTGTTGTTGGTGTTCTGATGACAATGATGGTCTCATCAGTTGGCAAACCATTGGTA	CGGAGGAGCTACTAAAGAAAGAGTGCTGCAATTAATACAATTAATATAAGTGTGGTTATTGAAAATAACTATTCATTTATACGGAGGGTTGGCCGAGTGGTCTAAGGCGGCAGACTTAAGATCTGTTGGACGGTTGTCCGCGCGAGTTCGAACCTCGCATCCTTCAGTAATATTTTTTTAATATACATTTTCTCTGCCATCATGGCTTAAAAAATGCTTAAAAGAAGGGAATTAGGGGGGATGGATGAACTAAGACATAACTTTCTTTTCTTCAATTCGAACTCTGTTGGGAAGAGTTGCTTTAAAAAAGACTCTCTATCCATCTATAAAATTTATTAAAACTTTTGAACTGCACAGAATGATTGGCTCACTTAGAAACAAATTTGAGCATTTCAAAGT…
26	721	0	80	0	0	NC_001133	26534	26668	NC_001134	347518	349584	|gene gene= FLO9 |CDS[fcd=1368](-,24001,27969) gene= FLO9 note= Flo9p;	|gene |tRNA note= GO_component: cytosol [goid 0005829] [evidence NAS] |gene |CDS[fcd=-674](+,347877,349382) note= Ybr056wp;	CGGTGACTGTGGTCAATTCGGTAGAAGTAGAGGTAAAAGTGTCGTTCCATGGCTGAGTTGTAGTCATGGCAGTAGTGGCTGTTGTTGGTGTTCTGATGACAATGATGGTCTCATCAGTTGGCAAACCATTGGTA	CGGAGGAGCTACTAAAGAAAGAGTGCTGCAATTAATACAATTAATATAAGTGTGGTTATTGAAAATAACTATTCATTTATACGGAGGGTTGGCCGAGTGGTCTAAGGCGGCAGACTTAAGATCTGTTGGACGGTTGTCCGCGCGAGTTCGAACCTCGCATCCTTCAGTAATATTTTTTTAATATACATTTTCTCTGCCATCATGGCTTAAAAAATGCTTAAAAGAAGGGAATTAGGGGGGATGGATGAACTAAGACATAACTTTCTTTTCTTCAATTCGAACTCTGTTGGGAAGAGTTGCTTTAAAAAAGACTCTCTATCCATCTATAAAATTTATTAAAACTTTTGAACTGCACAGAATGATTGGCTCACTTAGAAACAAATTTGAGCATTTCAAAGT…
27	721	0	201	0	1	NC_001133	26669	26803	NC_001134	347518	349584	|gene gene= FLO9 |CDS[fcd=1233](-,24001,27969) gene= FLO9 note= Flo9p;	|gene |tRNA note= GO_component: cytosol [goid 0005829] [evidence NAS] |gene |CDS[fcd=-674](+,347877,349382) note= Ybr056wp;	CGGTGACTGTGGTCAATTCGGTAGAAGTAGAGGTAAAAGTGTCGTTCCATGGCTGAGTTGTAGTCATGGCAGTAGTGGCTGTTGTTGGTGTTCTGATGACAATGATGGTCTCATCAGTTGGCAAACCATTGGTA	CGGAGGAGCTACTAAAGAAAGAGTGCTGCAATTAATACAATTAATATAAGTGTGGTTATTGAAAATAACTATTCATTTATACGGAGGGTTGGCCGAGTGGTCTAAGGCGGCAGACTTAAGATCTGTTGGACGGTTGTCCGCGCGAGTTCGAACCTCGCATCCTTCAGTAATATTTTTTTAATATACATTTTCTCTGCCATCATGGCTTAAAAAATGCTTAAAAGAAGGGAATTAGGGGGGATGGATGAACTAAGACATAACTTTCTTTTCTTCAATTCGAACTCTGTTGGGAAGAGTTGCTTTAAAAAAGACTCTCTATCCATCTATAAAATTTATTAAAACTTTTGAACTGCACAGAATGATTGGCTCACTTAGAAACAAATTTGAGCATTTCAAAGT…
28	721	0	5	0	0	NC_001133	26804	27073	NC_001134	347518	349584	|gene gene= FLO9 |CDS[fcd=1031](-,24001,27969) gene= FLO9 note= Flo9p;	|gene |tRNA note= GO_component: cytosol [goid 0005829] [evidence NAS] |gene |CDS[fcd=-674](+,347877,349382) note= Ybr056wp;	CGGTGACTGTGGTCAATTCGGTAGAAGTAGAGGTAAAAGTGCTGTTCCATGGCTCAGTTGTAGTTATGGCAGTAGTGGCTGTTGTTGGTGTTCTGATTACAATGATGGTTTCGTCAGTTCGTACACCATTGGTGCCAGTGACTGTGGTCAATTCGGTAGAAGTAGAGGTAAAAGTGCTGTTCCATGGCTCAGTTGTAGTTATGATGGTGCTAGCAGTTGTTGGAGTTCTGATGACAATGACGGTTTCGTCAGTTGGAACGCCGTTGGTA	CGGAGGAGCTACTAAAGAAAGAGTGCTGCAATTAATACAATTAATATAAGTGTGGTTATTGAAAATAACTATTCATTTATACGGAGGGTTGGCCGAGTGGTCTAAGGCGGCAGACTTAAGATCTGTTGGACGGTTGTCCGCGCGAGTTCGAACCTCGCATCCTTCAGTAATATTTTTTTAATATACATTTTCTCTGCCATCATGGCTTAAAAAATGCTTAAAAGAAGGGAATTAGGGGGGATGGATGAACTAAGACATAACTTTCTTTTCTTCAATTCGAACTCTGTTGGGAAGAGTTGCTTTAAAAAAGACTCTCTATCCATCTATAAAATTTATTAAAACTTTTGAACTGCACAGAATGATTGGCTCACTTAGAAACAAATTTGAGCATTTCAAAGT…
29	721	0	0	0	1	NC_001133	27074	27115	NC_001139	857273	857825	|gene gene= FLO9 |CDS[fcd=875](-,24001,27969) gene= FLO9 note= Flo9p;	|gene note= GO_component: cytosol [goid 0005829] [evidence NAS] |neigh_up CDS[fcd=-1243](-,855269,856306) gene= RNR4 note= Rnr4p; |neigh_down CDS[fcd=743](+,858292,858609) gene= TIM13 note= Tim13p;	CGGTGACGGTGGTCATTTCAGTAGATGTAGAAGTGAAAGTA	CGGTTCCCTTTCTTGCCTGAAATGCTCGTTCTAATGGAAAAAAAAAGAAATAAAGGTGGGCCTGCCCATTAGCAGGAAATTGGTACTTAATTATTGAAAAAAAAATTATTGGTTGCTAAGAGATTCGAACTCTTGCATCTTACGATACCTGAGTATTCCCACAGTTAACTGCGGTCAAGATATTTCTTGAATCAGGCGCCTTAGACCGCTCGGCCAAACAACCACTTATTTGTTGAAAGCGAGCGCGGTACAAGTAATGTTACCTCATCTGATATACAATAAAGGTGGAGCGCCAATATATACGCATTTGACTGTTCATAATTCATTGAATATAATTTATTCCTTGTTAGTACAAAAGGGTTAAACAGAAAAAGACGTGACGTTGTAACCGAGAGGATG…
75	721	153	153	11	11	NC_001133	57456	57688	NC_001134	347518	349584	|gene |CDS[fcd=-53](+,57519,57851) note= Yal044w-ap;	|gene |tRNA note= GO_component: cytosol [goid 0005829] [evidence NAS] |gene |CDS[fcd=-674](+,347877,349382) note= Ybr056wp;	CGGAATGACGAATCAAAAAGAGAATAGCATCGTTAGCAGCAAACGAAAGTGGAAAGAGAATAATGTTCAAGAGAGCAATGAGCACAGATGGTCCCGTGGCACGTACCATCCTGAAGAGACTGGAATGCGGCTTTCCAGATTACAAGAACTTTGCGTTTGGCCTCTACAACGATTCTCACAAGCATAAGGGCCATGCTGGTGTACAGGGAAATGTCTCTGCTGAGACACATTT	CGGAGGAGCTACTAAAGAAAGAGTGCTGCAATTAATACAATTAATATAAGTGTGGTTATTGAAAATAACTATTCATTTATACGGAGGGTTGGCCGAGTGGTCTAAGGCGGCAGACTTAAGATCTGTTGGACGGTTGTCCGCGCGAGTTCGAACCTCGCATCCTTCAGTAATATTTTTTTAATATACATTTTCTCTGCCATCATGGCTTAAAAAATGCTTAAAAGAAGGGAATTAGGGGGGATGGATGAACTAAGACATAACTTTCTTTTCTTCAATTCGAACTCTGTTGGGAAGAGTTGCTTTAAAAAAGACTCTCTATCCATCTATAAAATTTATTAAAACTTTTGAACTGCACAGAATGATTGGCTCACTTAGAAACAAATTTGAGCATTTCAAAGT…
239	721	0	0	1	1	NC_001133	196232	196382	NC_001139	857273	857825	|neigh_up CDS[fcd=-3694](+,192613,196179) gene= SWH1 note= Swh1p; |neigh_down CDS[fcd=7087](+,203394,208007) gene= FLO1 note= Flo1p;	|gene note= GO_component: cytosol [goid 0005829] [evidence NAS] |neigh_up CDS[fcd=-1243](-,855269,856306) gene= RNR4 note= Rnr4p; |neigh_down CDS[fcd=743](+,858292,858609) gene= TIM13 note= Tim13p;	CGGTACATCGGAAAACAGGATAGGACCTATTTAATTATATAGTATGAAGTATTCATAACTTCTTGAGGCATCAATACATCATATTCCATGAGCTGCGTGGCATTCATACTCATTGATTTAAAGGTTTTTTATTTTCATGGAAAAGATTAA	CGGTTCCCTTTCTTGCCTGAAATGCTCGTTCTAATGGAAAAAAAAAGAAATAAAGGTGGGCCTGCCCATTAGCAGGAAATTGGTACTTAATTATTGAAAAAAAAATTATTGGTTGCTAAGAGATTCGAACTCTTGCATCTTACGATACCTGAGTATTCCCACAGTTAACTGCGGTCAAGATATTTCTTGAATCAGGCGCCTTAGACCGCTCGGCCAAACAACCACTTATTTGTTGAAAGCGAGCGCGGTACAAGTAATGTTACCTCATCTGATATACAATAAAGGTGGAGCGCCAATATATACGCATTTGACTGTTCATAATTCATTGAATATAATTTATTCCTTGTTAGTACAAAAGGGTTAAACAGAAAAAGACGTGACGTTGTAACCGAGAGGATG…
248	721	0	3	0	0	NC_001133	204286	204555	NC_001134	347518	349584	|gene gene= FLO1 note= synonyms: FLO4, FLO2 |CDS[fcd=-1026](+,203394,208007) gene= FLO1 note= Flo1p;	|gene |tRNA note= GO_component: cytosol [goid 0005829] [evidence NAS] |gene |CDS[fcd=-674](+,347877,349382) note= Ybr056wp;	CGGTACCAACGGCGTTCCAACTGACGAAACCGTCATTGTCATCAGAACTCCAACAACTGCTAGCACCATCATAACTACAACTGAGCCATGGAACAGCACTTTTACCTCTACTTCTACCGAATTGACCACAGTCACTGGCACCAATGGTGTACGAACTGACGAAACCATCATTGTAATCAGAACACCAACAACAGCCACTACTGCCATAACTACAACTGAGCCATGGAACAGCACTTTTACCTCTACTTCTACCGAATTGACCACAGTCA	CGGAGGAGCTACTAAAGAAAGAGTGCTGCAATTAATACAATTAATATAAGTGTGGTTATTGAAAATAACTATTCATTTATACGGAGGGTTGGCCGAGTGGTCTAAGGCGGCAGACTTAAGATCTGTTGGACGGTTGTCCGCGCGAGTTCGAACCTCGCATCCTTCAGTAATATTTTTTTAATATACATTTTCTCTGCCATCATGGCTTAAAAAATGCTTAAAAGAAGGGAATTAGGGGGGATGGATGAACTAAGACATAACTTTCTTTTCTTCAATTCGAACTCTGTTGGGAAGAGTTGCTTTAAAAAAGACTCTCTATCCATCTATAAAATTTATTAAAACTTTTGAACTGCACAGAATGATTGGCTCACTTAGAAACAAATTTGAGCATTTCAAAGT…
249	721	0	119	0	0	NC_001133	204556	204690	NC_001134	347518	349584	|gene gene= FLO1 note= synonyms: FLO4, FLO2 |CDS[fcd=-1229](+,203394,208007) gene= FLO1 note= Flo1p;	|gene |tRNA note= GO_component: cytosol [goid 0005829] [evidence NAS] |gene |CDS[fcd=-674](+,347877,349382) note= Ybr056wp;	CGGTACCAATGGTTTGCCAACTGATGAGACCATCATTGTCATCAGAACACCAACAACAGCCACTACTGCCATGACTACAACTCAGCCATGGAACGACACTTTTACCTCTACTTCTACCGAATTGACCACAGTCA	CGGAGGAGCTACTAAAGAAAGAGTGCTGCAATTAATACAATTAATATAAGTGTGGTTATTGAAAATAACTATTCATTTATACGGAGGGTTGGCCGAGTGGTCTAAGGCGGCAGACTTAAGATCTGTTGGACGGTTGTCCGCGCGAGTTCGAACCTCGCATCCTTCAGTAATATTTTTTTAATATACATTTTCTCTGCCATCATGGCTTAAAAAATGCTTAAAAGAAGGGAATTAGGGGGGATGGATGAACTAAGACATAACTTTCTTTTCTTCAATTCGAACTCTGTTGGGAAGAGTTGCTTTAAAAAAGACTCTCTATCCATCTATAAAATTTATTAAAACTTTTGAACTGCACAGAATGATTGGCTCACTTAGAAACAAATTTGAGCATTTCAAAGT…
250	721	0	112	0	0	NC_001133	204691	204825	NC_001134	347518	349584	|gene gene= FLO1 note= synonyms: FLO4, FLO2 |CDS[fcd=-1364](+,203394,208007) gene= FLO1 note= Flo1p;	|gene |tRNA note= GO_component: cytosol [goid 0005829] [evidence NAS] |gene |CDS[fcd=-674](+,347877,349382) note= Ybr056wp;	CGGTACCAATGGTTTGCCAACTGATGAGACCATCATTGTCATCAGAACACCAACAACAGCCACTACTGCCATGACTACAACTCAGCCATGGAACGACACTTTTACCTCTACTTCTACCGAATTGACCACAGTCA	CGGAGGAGCTACTAAAGAAAGAGTGCTGCAATTAATACAATTAATATAAGTGTGGTTATTGAAAATAACTATTCATTTATACGGAGGGTTGGCCGAGTGGTCTAAGGCGGCAGACTTAAGATCTGTTGGACGGTTGTCCGCGCGAGTTCGAACCTCGCATCCTTCAGTAATATTTTTTTAATATACATTTTCTCTGCCATCATGGCTTAAAAAATGCTTAAAAGAAGGGAATTAGGGGGGATGGATGAACTAAGACATAACTTTCTTTTCTTCAATTCGAACTCTGTTGGGAAGAGTTGCTTTAAAAAAGACTCTCTATCCATCTATAAAATTTATTAAAACTTTTGAACTGCACAGAATGATTGGCTCACTTAGAAACAAATTTGAGCATTTCAAAGT…
251	721	0	203	0	2	NC_001133	204826	204960	NC_001134	347518	349584	|gene gene= FLO1 note= synonyms: FLO4, FLO2 |CDS[fcd=-1499](+,203394,208007) gene= FLO1 note= Flo1p;	|gene |tRNA note= GO_component: cytosol [goid 0005829] [evidence NAS] |gene |CDS[fcd=-674](+,347877,349382) note= Ybr056wp;	CGGTACCAATGGTTTGCCAACTGATGAGACCATCATTGTCATCAGAACACCAACAACAGCCACTACTGCCATGACTACAACTCAGCCATGGAACGACACTTTTACCTCTACATCCACTGAAATCACCACCGTCA	CGGAGGAGCTACTAAAGAAAGAGTGCTGCAATTAATACAATTAATATAAGTGTGGTTATTGAAAATAACTATTCATTTATACGGAGGGTTGGCCGAGTGGTCTAAGGCGGCAGACTTAAGATCTGTTGGACGGTTGTCCGCGCGAGTTCGAACCTCGCATCCTTCAGTAATATTTTTTTAATATACATTTTCTCTGCCATCATGGCTTAAAAAATGCTTAAAAGAAGGGAATTAGGGGGGATGGATGAACTAAGACATAACTTTCTTTTCTTCAATTCGAACTCTGTTGGGAAGAGTTGCTTTAAAAAAGACTCTCTATCCATCTATAAAATTTATTAAAACTTTTGAACTGCACAGAATGATTGGCTCACTTAGAAACAAATTTGAGCATTTCAAAGT…
252	721	0	111	0	2	NC_001133	204961	205095	NC_001134	347518	349584	|gene gene= FLO1 note= synonyms: FLO4, FLO2 |CDS[fcd=-1634](+,203394,208007) gene= FLO1 note= Flo1p;	|gene |tRNA note= GO_component: cytosol [goid 0005829] [evidence NAS] |gene |CDS[fcd=-674](+,347877,349382) note= Ybr056wp;	CGGTACCAATGGTTTGCCAACTGATGAGACCATCATTGTCATCAGAACACCAACAACAGCCACTACTGCCATGACTACACCTCAGCCATGGAACGACACTTTTACCTCTACATCCACTGAAATGACCACCGTCA	CGGAGGAGCTACTAAAGAAAGAGTGCTGCAATTAATACAATTAATATAAGTGTGGTTATTGAAAATAACTATTCATTTATACGGAGGGTTGGCCGAGTGGTCTAAGGCGGCAGACTTAAGATCTGTTGGACGGTTGTCCGCGCGAGTTCGAACCTCGCATCCTTCAGTAATATTTTTTTAATATACATTTTCTCTGCCATCATGGCTTAAAAAATGCTTAAAAGAAGGGAATTAGGGGGGATGGATGAACTAAGACATAACTTTCTTTTCTTCAATTCGAACTCTGTTGGGAAGAGTTGCTTTAAAAAAGACTCTCTATCCATCTATAAAATTTATTAAAACTTTTGAACTGCACAGAATGATTGGCTCACTTAGAAACAAATTTGAGCATTTCAAAGT…
253	721	0	1	0	5	NC_001133	205096	205230	NC_001134	347518	349584	|gene gene= FLO1 note= synonyms: FLO4, FLO2 |CDS[fcd=-1769](+,203394,208007) gene= FLO1 note= Flo1p;	|gene |tRNA note= GO_component: cytosol [goid 0005829] [evidence NAS] |gene |CDS[fcd=-674](+,347877,349382) note= Ybr056wp;	CGGTACCAACGGTTTGCCAACTGATGAAACCATCATTGTCATCAGAACACCAACAACAGCCACTACTGCCATAACTACAACTGAGCCATGGAACAGCACTTTTACCTCTACATCCACTGAAATGACCACCGTCA	CGGAGGAGCTACTAAAGAAAGAGTGCTGCAATTAATACAATTAATATAAGTGTGGTTATTGAAAATAACTATTCATTTATACGGAGGGTTGGCCGAGTGGTCTAAGGCGGCAGACTTAAGATCTGTTGGACGGTTGTCCGCGCGAGTTCGAACCTCGCATCCTTCAGTAATATTTTTTTAATATACATTTTCTCTGCCATCATGGCTTAAAAAATGCTTAAAAGAAGGGAATTAGGGGGGATGGATGAACTAAGACATAACTTTCTTTTCTTCAATTCGAACTCTGTTGGGAAGAGTTGCTTTAAAAAAGACTCTCTATCCATCTATAAAATTTATTAAAACTTTTGAACTGCACAGAATGATTGGCTCACTTAGAAACAAATTTGAGCATTTCAAAGT…
254	721	0	0	0	8	NC_001133	205231	205365	NC_001139	857273	857825	|gene gene= FLO1 note= synonyms: FLO4, FLO2 |CDS[fcd=-1904](+,203394,208007) gene= FLO1 note= Flo1p;	|gene note= GO_component: cytosol [goid 0005829] [evidence NAS] |neigh_up CDS[fcd=-1243](-,855269,856306) gene= RNR4 note= Rnr4p; |neigh_down CDS[fcd=743](+,858292,858609) gene= TIM13 note= Tim13p;	CGGTACCAACGGTTTGCCAACTGATGAAACCATCATTGTCATCAGAACACCAACAACAGCCACTACTGCCATAACTACAACTCAGCCATGGAACGACACTTTTACCTCTACATCCACTGAAATGACCACCGTCA	CGGTTCCCTTTCTTGCCTGAAATGCTCGTTCTAATGGAAAAAAAAAGAAATAAAGGTGGGCCTGCCCATTAGCAGGAAATTGGTACTTAATTATTGAAAAAAAAATTATTGGTTGCTAAGAGATTCGAACTCTTGCATCTTACGATACCTGAGTATTCCCACAGTTAACTGCGGTCAAGATATTTCTTGAATCAGGCGCCTTAGACCGCTCGGCCAAACAACCACTTATTTGTTGAAAGCGAGCGCGGTACAAGTAATGTTACCTCATCTGATATACAATAAAGGTGGAGCGCCAATATATACGCATTTGACTGTTCATAATTCATTGAATATAATTTATTCCTTGTTAGTACAAAAGGGTTAAACAGAAAAAGACGTGACGTTGTAACCGAGAGGATG…
255	721	0	0	0	6	NC_001133	205366	205500	NC_001139	857273	857825	|gene gene= FLO1 note= synonyms: FLO4, FLO2 |CDS[fcd=-2039](+,203394,208007) gene= FLO1 note= Flo1p;	|gene note= GO_component: cytosol [goid 0005829] [evidence NAS] |neigh_up CDS[fcd=-1243](-,855269,856306) gene= RNR4 note= Rnr4p; |neigh_down CDS[fcd=743](+,858292,858609) gene= TIM13 note= Tim13p;	CGGTACCAACGGTTTGCCAACTGATGAAACCATCATTGTCATCAGAACACCAACAACAGCCACTACTGCCATGACTACAACTCAGCCATGGAACGACACTTTTACCTCTACATCCACTGAAATCACCACCGTCA	CGGTTCCCTTTCTTGCCTGAAATGCTCGTTCTAATGGAAAAAAAAAGAAATAAAGGTGGGCCTGCCCATTAGCAGGAAATTGGTACTTAATTATTGAAAAAAAAATTATTGGTTGCTAAGAGATTCGAACTCTTGCATCTTACGATACCTGAGTATTCCCACAGTTAACTGCGGTCAAGATATTTCTTGAATCAGGCGCCTTAGACCGCTCGGCCAAACAACCACTTATTTGTTGAAAGCGAGCGCGGTACAAGTAATGTTACCTCATCTGATATACAATAAAGGTGGAGCGCCAATATATACGCATTTGACTGTTCATAATTCATTGAATATAATTTATTCCTTGTTAGTACAAAAGGGTTAAACAGAAAAAGACGTGACGTTGTAACCGAGAGGATG…
296	721	0	6	0	0	NC_001134	0	45	NC_001134	347518	349584	|repeat_region gene= TEL02L note= Telomeric region on the left arm of Chromosome II; |repeat_region gene= TEL02L-YP note= Telomeric short Y' element on the left arm of |neigh_up NC_001134-start |neigh_down CDS[fcd=2636](-,280,2658) note= Ybl113cp;	|gene |tRNA note= GO_component: cytosol [goid 0005829] [evidence NAS] |gene |CDS[fcd=-674](+,347877,349382) note= Ybr056wp;	AAATAGCCCTCATGTACGTCTCCTCCAAGCCCTGTTGTCTCTTAC	CGGAGGAGCTACTAAAGAAAGAGTGCTGCAATTAATACAATTAATATAAGTGTGGTTATTGAAAATAACTATTCATTTATACGGAGGGTTGGCCGAGTGGTCTAAGGCGGCAGACTTAAGATCTGTTGGACGGTTGTCCGCGCGAGTTCGAACCTCGCATCCTTCAGTAATATTTTTTTAATATACATTTTCTCTGCCATCATGGCTTAAAAAATGCTTAAAAGAAGGGAATTAGGGGGGATGGATGAACTAAGACATAACTTTCTTTTCTTCAATTCGAACTCTGTTGGGAAGAGTTGCTTTAAAAAAGACTCTCTATCCATCTATAAAATTTATTAAAACTTTTGAACTGCACAGAATGATTGGCTCACTTAGAAACAAATTTGAGCATTTCAAAGT…
300	721	0	34	0	0	NC_001134	3740	3845	NC_001134	347518	349584	|repeat_region gene= TEL02L note= Telomeric region on the left arm of Chromosome II; |repeat_region gene= TEL02L-YP note= Telomeric short Y' element on the left arm of |gene note= Ybl111cp; |neigh_up CDS[fcd=-893](-,2582,2899) note= Ybl112cp; |neigh_down CDS[fcd=3941](-,7605,7733) gene= PAU9 note= Pau9p;	|gene |tRNA note= GO_component: cytosol [goid 0005829] [evidence NAS] |gene |CDS[fcd=-674](+,347877,349382) note= Ybr056wp;	CGGTGGGGCCTGTACTGCCACAGAGGGTGTGTCTGCCATGTATATTTCATGACATAAGCGCAACTGATGCAAGTCCCTGAATTCAAAGGAGCTGCCAAAGAGTTT	CGGAGGAGCTACTAAAGAAAGAGTGCTGCAATTAATACAATTAATATAAGTGTGGTTATTGAAAATAACTATTCATTTATACGGAGGGTTGGCCGAGTGGTCTAAGGCGGCAGACTTAAGATCTGTTGGACGGTTGTCCGCGCGAGTTCGAACCTCGCATCCTTCAGTAATATTTTTTTAATATACATTTTCTCTGCCATCATGGCTTAAAAAATGCTTAAAAGAAGGGAATTAGGGGGGATGGATGAACTAAGACATAACTTTCTTTTCTTCAATTCGAACTCTGTTGGGAAGAGTTGCTTTAAAAAAGACTCTCTATCCATCTATAAAATTTATTAAAACTTTTGAACTGCACAGAATGATTGGCTCACTTAGAAACAAATTTGAGCATTTCAAAGT…
389	721	0	0	1	1	NC_001134	84145	84566	NC_001139	857273	857825	|gene gene= ILS1 |CDS(-,81041,84259) gene= ILS1 note= Ils1p; |gene gene= SSA3 note= synonym: YG106 |CDS(-,84497,86446) gene= SSA3 note= Ssa3p;	|gene note= GO_component: cytosol [goid 0005829] [evidence NAS] |neigh_up CDS[fcd=-1243](-,855269,856306) gene= RNR4 note= Rnr4p; |neigh_down CDS[fcd=743](+,858292,858609) gene= TIM13 note= Tim13p;	CGGTTTGTCTTTTGTTAATTCTAATGAAGTATGAAAGGCATCTATTTCATCCCAAAGAGATAGAACTTTTTCTTCCTCCTTTGGAAATGAGAAGTGTGCGTTACTCTCGGACATATTTCCTTGGTTTTTTGAAGCTTTTGGCTAAAGGTTGTAGGAAGTCGAGTAACATCACTCTAGTTTAAAGCGCAAAATGATATTTTTCATGCTTAAGAGTCATCATTGTTTCGAGATTTCTTGCGTGCTGCGGAAACAAAAAAAAAAAAAATTTTTCGTCATCATGGATAGATTACCCGCCATCGTATAAAAGGTTAAACATAAAAAGTAGCTAAATAGAACACTATAGAAGAATAATCAATCAACCTCTTCCACTGTTGGACCTGTATCTTCTCCACCTCCCGT…	CGGTTCCCTTTCTTGCCTGAAATGCTCGTTCTAATGGAAAAAAAAAGAAATAAAGGTGGGCCTGCCCATTAGCAGGAAATTGGTACTTAATTATTGAAAAAAAAATTATTGGTTGCTAAGAGATTCGAACTCTTGCATCTTACGATACCTGAGTATTCCCACAGTTAACTGCGGTCAAGATATTTCTTGAATCAGGCGCCTTAGACCGCTCGGCCAAACAACCACTTATTTGTTGAAAGCGAGCGCGGTACAAGTAATGTTACCTCATCTGATATACAATAAAGGTGGAGCGCCAATATATACGCATTTGACTGTTCATAATTCATTGAATATAATTTATTCCTTGTTAGTACAAAAGGGTTAAACAGAAAAAGACGTGACGTTGTAACCGAGAGGATG…
410	721	0	0	1	1	NC_001134	93517	94971	NC_001139	857273	857825	|gene gene= UBP13 |CDS[fcd=1640](-,93641,95884) gene= UBP13 note= Ubp13p;	|gene note= GO_component: cytosol [goid 0005829] [evidence NAS] |neigh_up CDS[fcd=-1243](-,855269,856306) gene= RNR4 note= Rnr4p; |neigh_down CDS[fcd=743](+,858292,858609) gene= TIM13 note= Tim13p;	CGGTTTAAAAAAAGAAGATTAAAGATATTATATTTATGTAAGAATTAAATTAATACTGTCAGAGAAAAAATAGTTTTAAAGGAGACGGTGAACCTTTACCTTCCCTTGATATGCAAATATTTTTCAGCTTTTCCTAAAACTAAACATTCTCGACTTTTTTTTAGAAGACTTTATGGGTGTGTTAGAAACAAAGCTGTCGTCTATAGCAGTATCCAAATCGTCTGCTATAGGCAGCTCTTCCTTTTTCTTTTGACCACTATTGCAAGTTCTTAGCCAATCATCGTACTTGATTAGATTGTCTATATTATCATCTTGTTCTTTTGCCATATTTTCACGATCATTCTTTTCAACAGCGTTTGAATACATCGCTTTATAAAACAAAACATATGCTGTTGCCAT…	CGGTTCCCTTTCTTGCCTGAAATGCTCGTTCTAATGGAAAAAAAAAGAAATAAAGGTGGGCCTGCCCATTAGCAGGAAATTGGTACTTAATTATTGAAAAAAAAATTATTGGTTGCTAAGAGATTCGAACTCTTGCATCTTACGATACCTGAGTATTCCCACAGTTAACTGCGGTCAAGATATTTCTTGAATCAGGCGCCTTAGACCGCTCGGCCAAACAACCACTTATTTGTTGAAAGCGAGCGCGGTACAAGTAATGTTACCTCATCTGATATACAATAAAGGTGGAGCGCCAATATATACGCATTTGACTGTTCATAATTCATTGAATATAATTTATTCCTTGTTAGTACAAAAGGGTTAAACAGAAAAAGACGTGACGTTGTAACCGAGAGGATG…
420	721	0	0	3	3	NC_001134	101266	101299	NC_001139	857273	857825	|neigh_up CDS[fcd=-124](-,100373,101158) gene= PRX1 note= Prx1p; |neigh_down CDS[fcd=606](+,101888,105223) gene= KIP1 note= Kip1p;	|gene note= GO_component: cytosol [goid 0005829] [evidence NAS] |neigh_up CDS[fcd=-1243](-,855269,856306) gene= RNR4 note= Rnr4p; |neigh_down CDS[fcd=743](+,858292,858609) gene= TIM13 note= Tim13p;	CGGCCCCTTGTTTCTTTACGTAATTAAAAATCT	CGGTTCCCTTTCTTGCCTGAAATGCTCGTTCTAATGGAAAAAAAAAGAAATAAAGGTGGGCCTGCCCATTAGCAGGAAATTGGTACTTAATTATTGAAAAAAAAATTATTGGTTGCTAAGAGATTCGAACTCTTGCATCTTACGATACCTGAGTATTCCCACAGTTAACTGCGGTCAAGATATTTCTTGAATCAGGCGCCTTAGACCGCTCGGCCAAACAACCACTTATTTGTTGAAAGCGAGCGCGGTACAAGTAATGTTACCTCATCTGATATACAATAAAGGTGGAGCGCCAATATATACGCATTTGACTGTTCATAATTCATTGAATATAATTTATTCCTTGTTAGTACAAAAGGGTTAAACAGAAAAAGACGTGACGTTGTAACCGAGAGGATG…
479	721	0	0	3	3	NC_001134	151358	151655	NC_001139	857273	857825	|gene gene= POL12 |CDS[fcd=2107](-,151496,153613) gene= POL12 note= Pol12p;	|gene note= GO_component: cytosol [goid 0005829] [evidence NAS] |neigh_up CDS[fcd=-1243](-,855269,856306) gene= RNR4 note= Rnr4p; |neigh_down CDS[fcd=743](+,858292,858609) gene= TIM13 note= Tim13p;	CGGATACTGATCATGTTATGGTCTTTAATCAATAAGTAAGTTATAGAGCCAGTTTCAAGGTCGATAGTTCAGGTGTATAACAATACTTTTTGGTGCTACCTTGAGCTATTCCATTAGTTAAGTTTGAATTAAATATATCAACTAGCAATCAAGTCAACTCTAGCGCGCTTCCACACGTTGTGTAGATAAACTGGCTCTTCACCTTCAACAAGCGTCAATTTCCCGTCTTCAAGATCAGGGCATTGGACAGTAATTTGTGCATAGGATCCCCTGTTACCTGTTGCTCTAATAAATCTT	CGGTTCCCTTTCTTGCCTGAAATGCTCGTTCTAATGGAAAAAAAAAGAAATAAAGGTGGGCCTGCCCATTAGCAGGAAATTGGTACTTAATTATTGAAAAAAAAATTATTGGTTGCTAAGAGATTCGAACTCTTGCATCTTACGATACCTGAGTATTCCCACAGTTAACTGCGGTCAAGATATTTCTTGAATCAGGCGCCTTAGACCGCTCGGCCAAACAACCACTTATTTGTTGAAAGCGAGCGCGGTACAAGTAATGTTACCTCATCTGATATACAATAAAGGTGGAGCGCCAATATATACGCATTTGACTGTTCATAATTCATTGAATATAATTTATTCCTTGTTAGTACAAAAGGGTTAAACAGAAAAAGACGTGACGTTGTAACCGAGAGGATG…
498	721	0	0	0	1	NC_001134	163615	164612	NC_001139	857273	857825	|gene gene= PET9 note= synonyms: ANC2, AAC2 |CDS(-,163044,164000) gene= PET9 note= Pet9p; |gene |CDS(-,164491,164775) note= Ybl029c-ap;	|gene note= GO_component: cytosol [goid 0005829] [evidence NAS] |neigh_up CDS[fcd=-1243](-,855269,856306) gene= RNR4 note= Rnr4p; |neigh_down CDS[fcd=743](+,858292,858609) gene= TIM13 note= Tim13p;	CGGCAAACCATTTGGCGTAACCTTCTTCCTTCTTGAAACCAAACATGGCCTTGATCTTGTCCTTGAAGGCGAAATTCAAAGCTTGAGTGGGGAAATAACGGATAACGTTAGCAGTGTTACCTCTCCAGAATGAGATAACACCTTCCTGTGTAGCGGTTCTCTTGAAACAGTCTAAGATACCTGCGTATTTTCTGTCCAAAGTACCTTGTTTTAACATTTCATCTTGGTTTTGGATCAAAAGTTTAACTCTTTCGATGGGAGATGCAGCAGTTTTGGCGACAGCGGCACTGACACCACCCATTAAGAAATCAATCAAAAAGTTAGATTCCTTCTTTGGAGCTGGGGCTGGAGGTAATGGGGTTTTGACTTGGGCGTTGGAAGACATGGCTATTTGCTTAT…	CGGTTCCCTTTCTTGCCTGAAATGCTCGTTCTAATGGAAAAAAAAAGAAATAAAGGTGGGCCTGCCCATTAGCAGGAAATTGGTACTTAATTATTGAAAAAAAAATTATTGGTTGCTAAGAGATTCGAACTCTTGCATCTTACGATACCTGAGTATTCCCACAGTTAACTGCGGTCAAGATATTTCTTGAATCAGGCGCCTTAGACCGCTCGGCCAAACAACCACTTATTTGTTGAAAGCGAGCGCGGTACAAGTAATGTTACCTCATCTGATATACAATAAAGGTGGAGCGCCAATATATACGCATTTGACTGTTCATAATTCATTGAATATAATTTATTCCTTGTTAGTACAAAAGGGTTAAACAGAAAAAGACGTGACGTTGTAACCGAGAGGATG…
506	721	74	74	2	2	NC_001134	168544	170155	NC_001134	347518	349584	|gene gene= RPL19B gene= RPL19B note= Rpl19bp; |rep_origin note= ARS207 |neigh_up CDS[fcd=-1508](-,167521,167841) note= Ybl028cp; |neigh_down CDS[fcd=2135](+,171484,171921) gene= RRN10 note= Rrn10p;	|gene |tRNA note= GO_component: cytosol [goid 0005829] [evidence NAS] |gene |CDS[fcd=-674](+,347877,349382) note= Ybr056wp;	CGGTGGTCGCATAGTTGGTAGCAACATCCATAGAAGAACCTCAGATAAATTTCAAGCTTGTACGAATTGCCGCGTTTATTACAAACTATAGAATTATCGCAGCAATGGTACGTGTCTGTTCCTGCAAGCGTTAATTCGATTGATAGATAAAGTAATTCATTAACCTTTGCGAATATGCTCTTTACTGTTAGGTTTCAGGATTTTAAAAATGAAGCAACTTTACTAACATCAATATGCAAATAAATCTGCAAAAACTTTTTTTCACAGGGCTAACTTGCGTACTCAAAAGAGACTTGCCGCTTCTGTTGTCGGTGTTGGTAAGAGAAAGGTTTGGTTAGACCCAAACGAAACTTCTGAAATTGCCCAAGCCAACTCTAGAAATGCCATTAGAAAATTGGT…	CGGAGGAGCTACTAAAGAAAGAGTGCTGCAATTAATACAATTAATATAAGTGTGGTTATTGAAAATAACTATTCATTTATACGGAGGGTTGGCCGAGTGGTCTAAGGCGGCAGACTTAAGATCTGTTGGACGGTTGTCCGCGCGAGTTCGAACCTCGCATCCTTCAGTAATATTTTTTTAATATACATTTTCTCTGCCATCATGGCTTAAAAAATGCTTAAAAGAAGGGAATTAGGGGGGATGGATGAACTAAGACATAACTTTCTTTTCTTCAATTCGAACTCTGTTGGGAAGAGTTGCTTTAAAAAAGACTCTCTATCCATCTATAAAATTTATTAAAACTTTTGAACTGCACAGAATGATTGGCTCACTTAGAAACAAATTTGAGCATTTCAAAGT…
523	721	0	0	1	1	NC_001134	185033	185153	NC_001139	857273	857825	|gene gene= APN2 note= synonym: ETH1 |CDS[fcd=-737](+,184356,185918) gene= APN2 note= Apn2p;	|gene note= GO_component: cytosol [goid 0005829] [evidence NAS] |neigh_up CDS[fcd=-1243](-,855269,856306) gene= RNR4 note= Rnr4p; |neigh_down CDS[fcd=743](+,858292,858609) gene= TIM13 note= Tim13p;	CGGGATCTTATAGACAGTGCCGATACATTAGAACAATTCTCAATTCCAATAACAGATCCCATGGGTGGAACAAAGTTAGAAGCACAATATAGGGATAAAGCAATCCAATTTATTATCAAT	CGGTTCCCTTTCTTGCCTGAAATGCTCGTTCTAATGGAAAAAAAAAGAAATAAAGGTGGGCCTGCCCATTAGCAGGAAATTGGTACTTAATTATTGAAAAAAAAATTATTGGTTGCTAAGAGATTCGAACTCTTGCATCTTACGATACCTGAGTATTCCCACAGTTAACTGCGGTCAAGATATTTCTTGAATCAGGCGCCTTAGACCGCTCGGCCAAACAACCACTTATTTGTTGAAAGCGAGCGCGGTACAAGTAATGTTACCTCATCTGATATACAATAAAGGTGGAGCGCCAATATATACGCATTTGACTGTTCATAATTCATTGAATATAATTTATTCCTTGTTAGTACAAAAGGGTTAAACAGAAAAAGACGTGACGTTGTAACCGAGAGGATG…
524	721	0	0	22	22	NC_001134	185154	185393	NC_001139	857273	857825	|gene gene= APN2 note= synonym: ETH1 |CDS[fcd=-917](+,184356,185918) gene= APN2 note= Apn2p;	|gene note= GO_component: cytosol [goid 0005829] [evidence NAS] |neigh_up CDS[fcd=-1243](-,855269,856306) gene= RNR4 note= Rnr4p; |neigh_down CDS[fcd=743](+,858292,858609) gene= TIM13 note= Tim13p;	CGGACACGCCACATCGGAGGATATTTAATCAAATATTGGCTGATTCACTTTTACCAGACGCGAGTAAAAGGGGGATACTGATAGACACTACGAGGCTAATTCAAACAAGAAATCGACTTAAAATGTATACAGTCTGGAATATGTTAAAAAATTTAAGACCTTCGAATTATGGCTCACGGATAGATTTTATCCTAGTGTCCTTAAAGCTTGAACGATGCATAAAAGCAGCTGACATTCTT	CGGTTCCCTTTCTTGCCTGAAATGCTCGTTCTAATGGAAAAAAAAAGAAATAAAGGTGGGCCTGCCCATTAGCAGGAAATTGGTACTTAATTATTGAAAAAAAAATTATTGGTTGCTAAGAGATTCGAACTCTTGCATCTTACGATACCTGAGTATTCCCACAGTTAACTGCGGTCAAGATATTTCTTGAATCAGGCGCCTTAGACCGCTCGGCCAAACAACCACTTATTTGTTGAAAGCGAGCGCGGTACAAGTAATGTTACCTCATCTGATATACAATAAAGGTGGAGCGCCAATATATACGCATTTGACTGTTCATAATTCATTGAATATAATTTATTCCTTGTTAGTACAAAAGGGTTAAACAGAAAAAGACGTGACGTTGTAACCGAGAGGATG…
543	721	0	0	0	1	NC_001134	197652	197824	NC_001139	857273	857825	|gene |tRNA note= GO_component: cytosol [goid 0005829] [evidence NAS] |LTR note= YBLWSIGMA1 |neigh_up CDS[fcd=-3613](+,194125,195705) gene= ACH1 note= Ach1p; |neigh_down CDS[fcd=4013](-,199067,201751) gene= RRN6 note= Rrn6p;	|gene note= GO_component: cytosol [goid 0005829] [evidence NAS] |neigh_up CDS[fcd=-1243](-,855269,856306) gene= RNR4 note= Rnr4p; |neigh_down CDS[fcd=743](+,858292,858609) gene= TIM13 note= Tim13p;	CGGGGGCCCAACGATGGCAACGTTGGATTTTACCACTAAACCACTTGCGCTTATTTCTTGGAAGTGTTGTATCTCAAAATGAGATACGTCAGTATGACAATACGTCATCCTGAACGTTCATAAAACACATATGAAACAACCTTATAACAAAACGAACAACATGAGATAAAAC	CGGTTCCCTTTCTTGCCTGAAATGCTCGTTCTAATGGAAAAAAAAAGAAATAAAGGTGGGCCTGCCCATTAGCAGGAAATTGGTACTTAATTATTGAAAAAAAAATTATTGGTTGCTAAGAGATTCGAACTCTTGCATCTTACGATACCTGAGTATTCCCACAGTTAACTGCGGTCAAGATATTTCTTGAATCAGGCGCCTTAGACCGCTCGGCCAAACAACCACTTATTTGTTGAAAGCGAGCGCGGTACAAGTAATGTTACCTCATCTGATATACAATAAAGGTGGAGCGCCAATATATACGCATTTGACTGTTCATAATTCATTGAATATAATTTATTCCTTGTTAGTACAAAAGGGTTAAACAGAAAAAGACGTGACGTTGTAACCGAGAGGATG…
592	721	1	1	0	0	NC_001134	238538	239928	NC_001134	347518	349584	|gene gene= NTH2 |CDS[fcd=2052](-,238943,241285) gene= NTH2 note= Nth2p;	|gene |tRNA note= GO_component: cytosol [goid 0005829] [evidence NAS] |gene |CDS[fcd=-674](+,347877,349382) note= Ybr056wp;	CGGCTTGGTACGAGAATTCTATCACACGGTAATGATAGTGTTCCCGATGTCAAGCAGTCTTATACAGTACTACCCAAGAGCTTAAGAATAAGCAAGAAGATCTGGCAAGCTACAAGGTACTCATAACGATCTTCAAAGCGTAAGTTATGATCTTATGAAAATCAGACTTTTTTGTCTCAACAAACTCCTAGTTTGAAGATGTTACTGAAATGCCCTTCAAACACTTTTACTTGAAAATCATCGATTACTATTCTAACCTTCACAAATGAGCCTTTACACAACTTGATTAATAATAATATTTGACCTTACTCTAAATCGTCTCAAATATTACTGAGGCACAATCTCATGGTTATTGATAGAAAGAAGAATATAACATATATCTTATTTACATATGTTCGT…	CGGAGGAGCTACTAAAGAAAGAGTGCTGCAATTAATACAATTAATATAAGTGTGGTTATTGAAAATAACTATTCATTTATACGGAGGGTTGGCCGAGTGGTCTAAGGCGGCAGACTTAAGATCTGTTGGACGGTTGTCCGCGCGAGTTCGAACCTCGCATCCTTCAGTAATATTTTTTTAATATACATTTTCTCTGCCATCATGGCTTAAAAAATGCTTAAAAGAAGGGAATTAGGGGGGATGGATGAACTAAGACATAACTTTCTTTTCTTCAATTCGAACTCTGTTGGGAAGAGTTGCTTTAAAAAAGACTCTCTATCCATCTATAAAATTTATTAAAACTTTTGAACTGCACAGAATGATTGGCTCACTTAGAAACAAATTTGAGCATTTCAAAGT…
596	721	0	0	23	23	NC_001134	243015	243644	NC_001139	857273	857825	|gene gene= COQ1 |CDS[fcd=-518](+,242811,244232) gene= COQ1 note= Coq1p;	|gene note= GO_component: cytosol [goid 0005829] [evidence NAS] |neigh_up CDS[fcd=-1243](-,855269,856306) gene= RNR4 note= Rnr4p; |neigh_down CDS[fcd=743](+,858292,858609) gene= TIM13 note= Tim13p;	CGGTGCTAAACAAGGTTACTAGTTACTATTTTGAAACAGAAGGCAAAAAAGTACGTCCCTTGTTAGTGTTGTTGTTGTCAAGAGCACTTTCTGAAATTCCCATGACAGAAAGAAATCACTTGAAAATTGACAAGTCGGATGTTCCTGAGGACCCAATTTACTCTAAACCTAGTCAAAATCAACTATTTCAACGTCCTGCAAGTAGCATATCCCCACTACATATTCTTCACGGTATTAAACCACTAAATCCCTTGACAAAAGGTCCTGAGCCTTTGCCAGAAGAAACTTTTGACAAACAAAGAGGGATTTTACCCAAACAGAGAAGATTAGCAGAGATTGTAGAGATGATACACACTGCGTCTTTACTTCATGATGACGTTATTGATCATTCTGATACAA…	CGGTTCCCTTTCTTGCCTGAAATGCTCGTTCTAATGGAAAAAAAAAGAAATAAAGGTGGGCCTGCCCATTAGCAGGAAATTGGTACTTAATTATTGAAAAAAAAATTATTGGTTGCTAAGAGATTCGAACTCTTGCATCTTACGATACCTGAGTATTCCCACAGTTAACTGCGGTCAAGATATTTCTTGAATCAGGCGCCTTAGACCGCTCGGCCAAACAACCACTTATTTGTTGAAAGCGAGCGCGGTACAAGTAATGTTACCTCATCTGATATACAATAAAGGTGGAGCGCCAATATATACGCATTTGACTGTTCATAATTCATTGAATATAATTTATTCCTTGTTAGTACAAAAGGGTTAAACAGAAAAAGACGTGACGTTGTAACCGAGAGGATG…
658	2193	0	16	0	0	NC_001134	298979	300364	NC_001136	472049	472093	|gene |CDS(+,298292,299950) note= Ybr030wp; |gene gene= RPL4A |CDS(+,300166,301254) gene= RPL4A note= Rpl4ap;	|gene gene= RPL4B |CDS[fcd=-221](+,471850,472938) gene= RPL4B note= Rpl4bp;	CGGATTTAAAGTTTGTATCGCTATATGATGTGTGCGATAAATGTGGTGAACCAGACATGTGTAAACATCTCATAGCAGAGGAATACTTGGAAGCAGAAAATCTAGACAAAAATATGCCCAAAGTCGCAAGTATGGAGACTCGTGTCATCGATGAAGACTTAATCAAAAGTTTAGAAAATGATTTAGAGAAAGAATACTCTAATGTTACGGCAAACATCGAGGATGATGATGGCGGTATTGAAAACCCTGACGAATGTGTCGATTTAGTGTTAAAGAATGACGTCGCACAAGGCCAAGAAATATTTAATTCCTATGGTGAGCTCTCAAACGTCTTTTTGTTGGCCAGATATGGTTTCACCGTACCTGAGAATCAGTATGATATTGTTCATTTAGGACCTG…	CGGTCGTGCCGTCGCTCGTATTCCAAGAGTTGGTGGTGGTGGTA
658	659	0	9	0	0	NC_001134	298979	300364	NC_001134	300365	300409	|gene |CDS(+,298292,299950) note= Ybr030wp; |gene gene= RPL4A |CDS(+,300166,301254) gene= RPL4A note= Rpl4ap;	|gene gene= RPL4A |CDS[fcd=-221](+,300166,301254) gene= RPL4A note= Rpl4ap;	CGGATTTAAAGTTTGTATCGCTATATGATGTGTGCGATAAATGTGGTGAACCAGACATGTGTAAACATCTCATAGCAGAGGAATACTTGGAAGCAGAAAATCTAGACAAAAATATGCCCAAAGTCGCAAGTATGGAGACTCGTGTCATCGATGAAGACTTAATCAAAAGTTTAGAAAATGATTTAGAGAAAGAATACTCTAATGTTACGGCAAACATCGAGGATGATGATGGCGGTATTGAAAACCCTGACGAATGTGTCGATTTAGTGTTAAAGAATGACGTCGCACAAGGCCAAGAAATATTTAATTCCTATGGTGAGCTCTCAAACGTCTTTTTGTTGGCCAGATATGGTTTCACCGTACCTGAGAATCAGTATGATATTGTTCATTTAGGACCTG…	CGGTCGTGCCGTCGCTCGTATTCCAAGAGTTGGTGGTGGTGGTA
659	2192	0	14	0	0	NC_001134	300365	300409	NC_001136	471443	472048	|gene gene= RPL4A |CDS[fcd=-221](+,300166,301254) gene= RPL4A note= Rpl4ap;	|gene gene= RPL4B |CDS[fcd=105](+,471850,472938) gene= RPL4B note= Rpl4bp;	CGGTCGTGCCGTCGCTCGTATTCCAAGAGTTGGTGGTGGTGGTA	CGGACCCTACATGTTCCGTAAGTCCTGCCTTATTTATCGTAACGGTATTCATCTTACAGGAATTTTTGAATATAGATAACGTTAGTTTTGATAGATTGGAACAAATGGGAAAATAACAATTTAGAAGCGCTTTCCTCAGCGTATCTGAATTATAAAACAACTGCGCATATTGCTAAGAACTGCACTGAAGGCATGAATTGTCTATTCCGTTAGAAATATAATTATTTACGAAAGCATCGCGCAGACGCAATTTTTTTAACATTTTTTTTTTTTCAAGTACTCTGGAAAAGTTTTCATGAAGATCATGAATACGTTACACTACTATTATTATTGAAAATAATATTTCTTTCCTATCAGCAATCGCTTACATATTCATAGTCATTTACTAGGGTATATACC…
659	721	0	233	0	0	NC_001134	300365	300409	NC_001134	347518	349584	|gene gene= RPL4A |CDS[fcd=-221](+,300166,301254) gene= RPL4A note= Rpl4ap;	|gene |tRNA note= GO_component: cytosol [goid 0005829] [evidence NAS] |gene |CDS[fcd=-674](+,347877,349382) note= Ybr056wp;	CGGTCGTGCCGTCGCTCGTATTCCAAGAGTTGGTGGTGGTGGTA	CGGAGGAGCTACTAAAGAAAGAGTGCTGCAATTAATACAATTAATATAAGTGTGGTTATTGAAAATAACTATTCATTTATACGGAGGGTTGGCCGAGTGGTCTAAGGCGGCAGACTTAAGATCTGTTGGACGGTTGTCCGCGCGAGTTCGAACCTCGCATCCTTCAGTAATATTTTTTTAATATACATTTTCTCTGCCATCATGGCTTAAAAAATGCTTAAAAGAAGGGAATTAGGGGGGATGGATGAACTAAGACATAACTTTCTTTTCTTCAATTCGAACTCTGTTGGGAAGAGTTGCTTTAAAAAAGACTCTCTATCCATCTATAAAATTTATTAAAACTTTTGAACTGCACAGAATGATTGGCTCACTTAGAAACAAATTTGAGCATTTCAAAGT…
659	658	0	9	0	0	NC_001134	300365	300409	NC_001134	298979	300364	|gene gene= RPL4A |CDS[fcd=-221](+,300166,301254) gene= RPL4A note= Rpl4ap;	|gene |CDS(+,298292,299950) note= Ybr030wp; |gene gene= RPL4A |CDS(+,300166,301254) gene= RPL4A note= Rpl4ap;	CGGTCGTGCCGTCGCTCGTATTCCAAGAGTTGGTGGTGGTGGTA	CGGATTTAAAGTTTGTATCGCTATATGATGTGTGCGATAAATGTGGTGAACCAGACATGTGTAAACATCTCATAGCAGAGGAATACTTGGAAGCAGAAAATCTAGACAAAAATATGCCCAAAGTCGCAAGTATGGAGACTCGTGTCATCGATGAAGACTTAATCAAAAGTTTAGAAAATGATTTAGAGAAAGAATACTCTAATGTTACGGCAAACATCGAGGATGATGATGGCGGTATTGAAAACCCTGACGAATGTGTCGATTTAGTGTTAAAGAATGACGTCGCACAAGGCCAAGAAATATTTAATTCCTATGGTGAGCTCTCAAACGTCTTTTTGTTGGCCAGATATGGTTTCACCGTACCTGAGAATCAGTATGATATTGTTCATTTAGGACCTG…
694	721	1	1	35	35	NC_001134	324425	324485	NC_001134	347518	349584	|gene gene= TCM62 |CDS[fcd=1603](-,324337,326058) gene= TCM62 note= Tcm62p;	|gene |tRNA note= GO_component: cytosol [goid 0005829] [evidence NAS] |gene |CDS[fcd=-674](+,347877,349382) note= Ybr056wp;	CGGCTAAACAAGAATCCATTTTGCTCCATGGCTCCAAGTTTCCATCCTTTACTGTGTTCA	CGGAGGAGCTACTAAAGAAAGAGTGCTGCAATTAATACAATTAATATAAGTGTGGTTATTGAAAATAACTATTCATTTATACGGAGGGTTGGCCGAGTGGTCTAAGGCGGCAGACTTAAGATCTGTTGGACGGTTGTCCGCGCGAGTTCGAACCTCGCATCCTTCAGTAATATTTTTTTAATATACATTTTCTCTGCCATCATGGCTTAAAAAATGCTTAAAAGAAGGGAATTAGGGGGGATGGATGAACTAAGACATAACTTTCTTTTCTTCAATTCGAACTCTGTTGGGAAGAGTTGCTTTAAAAAAGACTCTCTATCCATCTATAAAATTTATTAAAACTTTTGAACTGCACAGAATGATTGGCTCACTTAGAAACAAATTTGAGCATTTCAAAGT…
712	721	12	12	0	0	NC_001134	341649	341703	NC_001134	347518	349584	|neigh_up CDS[fcd=-927](-,339673,340749) note= Ybr053cp; |neigh_down CDS[fcd=1423](+,343099,344133) gene= YRO2 note= Yro2p;	|gene |tRNA note= GO_component: cytosol [goid 0005829] [evidence NAS] |gene |CDS[fcd=-674](+,347877,349382) note= Ybr056wp;	CGGGTGGCAACCATTCTCCAACATTAGACAAACTTTACAAAGAAGACACCCTAC	CGGAGGAGCTACTAAAGAAAGAGTGCTGCAATTAATACAATTAATATAAGTGTGGTTATTGAAAATAACTATTCATTTATACGGAGGGTTGGCCGAGTGGTCTAAGGCGGCAGACTTAAGATCTGTTGGACGGTTGTCCGCGCGAGTTCGAACCTCGCATCCTTCAGTAATATTTTTTTAATATACATTTTCTCTGCCATCATGGCTTAAAAAATGCTTAAAAGAAGGGAATTAGGGGGGATGGATGAACTAAGACATAACTTTCTTTTCTTCAATTCGAACTCTGTTGGGAAGAGTTGCTTTAAAAAAGACTCTCTATCCATCTATAAAATTTATTAAAACTTTTGAACTGCACAGAATGATTGGCTCACTTAGAAACAAATTTGAGCATTTCAAAGT…
714	721	12	12	0	0	NC_001134	341907	342114	NC_001134	347518	349584	|neigh_up CDS[fcd=-1261](-,339673,340749) note= Ybr053cp; |neigh_down CDS[fcd=1089](+,343099,344133) gene= YRO2 note= Yro2p;	|gene |tRNA note= GO_component: cytosol [goid 0005829] [evidence NAS] |gene |CDS[fcd=-674](+,347877,349382) note= Ybr056wp;	CGGAAAAACCTTCGGTTTTTTTAGACGAAAACTAGGAAGTTGCTTAGCTTTCCTTGTCGTCTTCAAATCTATATGCCATCGGAAGAGAATCAGAAGAGAAGATCACGACTTAAGAGCTTTGCTGTTAAGATAGCAAGAAAGCTTGCCAATAGGCAGTTATGTAACCTAGTTTATCTACACCTTCTTTGATTAACTTAGCTATGTAGG	CGGAGGAGCTACTAAAGAAAGAGTGCTGCAATTAATACAATTAATATAAGTGTGGTTATTGAAAATAACTATTCATTTATACGGAGGGTTGGCCGAGTGGTCTAAGGCGGCAGACTTAAGATCTGTTGGACGGTTGTCCGCGCGAGTTCGAACCTCGCATCCTTCAGTAATATTTTTTTAATATACATTTTCTCTGCCATCATGGCTTAAAAAATGCTTAAAAGAAGGGAATTAGGGGGGATGGATGAACTAAGACATAACTTTCTTTTCTTCAATTCGAACTCTGTTGGGAAGAGTTGCTTTAAAAAAGACTCTCTATCCATCTATAAAATTTATTAAAACTTTTGAACTGCACAGAATGATTGGCTCACTTAGAAACAAATTTGAGCATTTCAAAGT…
718	721	475	475	0	0	NC_001134	346102	346851	NC_001134	347518	349584	|gene gene= PRP6 note= synonyms: TSM7269, RNA6 |CDS[fcd=823](-,344600,347299) gene= PRP6 note= Prp6p;	|gene |tRNA note= GO_component: cytosol [goid 0005829] [evidence NAS] |gene |CDS[fcd=-674](+,347877,349382) note= Ybr056wp;	CGGTTCTTGCGGAAGGATTTTTCTGAAGGAATTCAAAGTCATTTTAGCATTATGATAGCTTTGCAAATTAGTATATGCAGTCAAGAGATCCATACTTTGTGGAATAAATTGTGTGGCTTTCTCTAACATTTTTATAACTTGCGCTTTGTCAGCTTCAAAACTGACAGCTAGCTTCCATAGGCCCTCATCTCGAGGAATCTCTTGCAGTGCTTTTCTCACTACTCTATATTTGTTAACCGTTGTGCTTTCCAAATCAATAGCTTTGAACCAAAGAAGCGGAGACGTTGGATTAAAATTTATTGCCGTTGCCACTAATGTTTTACAGTAGTGAACATCAGATTCGTGTAGTCTAATGTTTTCTAGCCAAATATCGGAGCTTCGAGGGCACTCTTGGCAACC…	CGGAGGAGCTACTAAAGAAAGAGTGCTGCAATTAATACAATTAATATAAGTGTGGTTATTGAAAATAACTATTCATTTATACGGAGGGTTGGCCGAGTGGTCTAAGGCGGCAGACTTAAGATCTGTTGGACGGTTGTCCGCGCGAGTTCGAACCTCGCATCCTTCAGTAATATTTTTTTAATATACATTTTCTCTGCCATCATGGCTTAAAAAATGCTTAAAAGAAGGGAATTAGGGGGGATGGATGAACTAAGACATAACTTTCTTTTCTTCAATTCGAACTCTGTTGGGAAGAGTTGCTTTAAAAAAGACTCTCTATCCATCTATAAAATTTATTAAAACTTTTGAACTGCACAGAATGATTGGCTCACTTAGAAACAAATTTGAGCATTTCAAAGT…
719	720	1	1	0	0	NC_001134	346852	346929	NC_001134	346930	347517	|gene gene= PRP6 note= synonyms: TSM7269, RNA6 |CDS[fcd=409](-,344600,347299) gene= PRP6 note= Prp6p;	|gene gene= PRP6 note= synonyms: TSM7269, RNA6 |CDS[fcd=76](-,344600,347299) gene= PRP6 note= Prp6p;	CGGTGCAGCATAAGTTTTTCTGTTTAATTGCTCTTGAATTCTATTTCTCTTGTTTCTTCTTGTAAAATCTGTGGCAT	CGGAATATCCATCCACTCACTCTCCGTTACAGCAGCTAATGATTCTTTCAAATCGGCAAATTGCCGTTTCACGTTTGAAGAATCAACTGAATTGTCATCATCCTTTTCATTAGCTCTTTTCTTTTTCTTTTGTGCTAATTTCAATTCAAGCGTTTTGAATACATTTGCAGCTTCATCATCTTCATCATCTTTCGGTTGGCTTTGAAGATGGTTGTTCAAATTTTCACGGTACCTTTTCGGTATTCTTCTTCCTTTGTCATCATTACTAACCACTTGCTTTTCTTTTGTTGAAAATCCAGTGGCTCCACGACCAATACCTGGTACGTAACCTGCAGGTGGTTCTTGATCCAAAAAAGATGGCCTCTCCATAAAATGTGACGTTTTCTTGCTGTTAAACTC…
719	721	1233	1233	3	3	NC_001134	346852	346929	NC_001134	347518	349584	|gene gene= PRP6 note= synonyms: TSM7269, RNA6 |CDS[fcd=409](-,344600,347299) gene= PRP6 note= Prp6p;	|gene |tRNA note= GO_component: cytosol [goid 0005829] [evidence NAS] |gene |CDS[fcd=-674](+,347877,349382) note= Ybr056wp;	CGGTGCAGCATAAGTTTTTCTGTTTAATTGCTCTTGAATTCTATTTCTCTTGTTTCTTCTTGTAAAATCTGTGGCAT	CGGAGGAGCTACTAAAGAAAGAGTGCTGCAATTAATACAATTAATATAAGTGTGGTTATTGAAAATAACTATTCATTTATACGGAGGGTTGGCCGAGTGGTCTAAGGCGGCAGACTTAAGATCTGTTGGACGGTTGTCCGCGCGAGTTCGAACCTCGCATCCTTCAGTAATATTTTTTTAATATACATTTTCTCTGCCATCATGGCTTAAAAAATGCTTAAAAGAAGGGAATTAGGGGGGATGGATGAACTAAGACATAACTTTCTTTTCTTCAATTCGAACTCTGTTGGGAAGAGTTGCTTTAAAAAAGACTCTCTATCCATCTATAAAATTTATTAAAACTTTTGAACTGCACAGAATGATTGGCTCACTTAGAAACAAATTTGAGCATTTCAAAGT…
720	719	1	1	0	0	NC_001134	346930	347517	NC_001134	346852	346929	|gene gene= PRP6 note= synonyms: TSM7269, RNA6 |CDS[fcd=76](-,344600,347299) gene= PRP6 note= Prp6p;	|gene gene= PRP6 note= synonyms: TSM7269, RNA6 |CDS[fcd=409](-,344600,347299) gene= PRP6 note= Prp6p;	CGGAATATCCATCCACTCACTCTCCGTTACAGCAGCTAATGATTCTTTCAAATCGGCAAATTGCCGTTTCACGTTTGAAGAATCAACTGAATTGTCATCATCCTTTTCATTAGCTCTTTTCTTTTTCTTTTGTGCTAATTTCAATTCAAGCGTTTTGAATACATTTGCAGCTTCATCATCTTCATCATCTTTCGGTTGGCTTTGAAGATGGTTGTTCAAATTTTCACGGTACCTTTTCGGTATTCTTCTTCCTTTGTCATCATTACTAACCACTTGCTTTTCTTTTGTTGAAAATCCAGTGGCTCCACGACCAATACCTGGTACGTAACCTGCAGGTGGTTCTTGATCCAAAAAAGATGGCCTCTCCATAAAATGTGACGTTTTCTTGCTGTTAAACTC…	CGGTGCAGCATAAGTTTTTCTGTTTAATTGCTCTTGAATTCTATTTCTCTTGTTTCTTCTTGTAAAATCTGTGGCAT
720	721	6291	6291	10	10	NC_001134	346930	347517	NC_001134	347518	349584	|gene gene= PRP6 note= synonyms: TSM7269, RNA6 |CDS[fcd=76](-,344600,347299) gene= PRP6 note= Prp6p;	|gene |tRNA note= GO_component: cytosol [goid 0005829] [evidence NAS] |gene |CDS[fcd=-674](+,347877,349382) note= Ybr056wp;	CGGAATATCCATCCACTCACTCTCCGTTACAGCAGCTAATGATTCTTTCAAATCGGCAAATTGCCGTTTCACGTTTGAAGAATCAACTGAATTGTCATCATCCTTTTCATTAGCTCTTTTCTTTTTCTTTTGTGCTAATTTCAATTCAAGCGTTTTGAATACATTTGCAGCTTCATCATCTTCATCATCTTTCGGTTGGCTTTGAAGATGGTTGTTCAAATTTTCACGGTACCTTTTCGGTATTCTTCTTCCTTTGTCATCATTACTAACCACTTGCTTTTCTTTTGTTGAAAATCCAGTGGCTCCACGACCAATACCTGGTACGTAACCTGCAGGTGGTTCTTGATCCAAAAAAGATGGCCTCTCCATAAAATGTGACGTTTTCTTGCTGTTAAACTC…	CGGAGGAGCTACTAAAGAAAGAGTGCTGCAATTAATACAATTAATATAAGTGTGGTTATTGAAAATAACTATTCATTTATACGGAGGGTTGGCCGAGTGGTCTAAGGCGGCAGACTTAAGATCTGTTGGACGGTTGTCCGCGCGAGTTCGAACCTCGCATCCTTCAGTAATATTTTTTTAATATACATTTTCTCTGCCATCATGGCTTAAAAAATGCTTAAAAGAAGGGAATTAGGGGGGATGGATGAACTAAGACATAACTTTCTTTTCTTCAATTCGAACTCTGTTGGGAAGAGTTGCTTTAAAAAAGACTCTCTATCCATCTATAAAATTTATTAAAACTTTTGAACTGCACAGAATGATTGGCTCACTTAGAAACAAATTTGAGCATTTCAAAGT…
720	13996	0	1	0	0	NC_001134	346930	347517	NC_001224	56847	56862	|gene gene= PRP6 note= synonyms: TSM7269, RNA6 |CDS[fcd=76](-,344600,347299) gene= PRP6 note= Prp6p;	|neigh_up CDS[fcd=-7953](+,48901,50097) gene= VAR1 note= Var1p |neigh_down CDS[fcd=4168](+,61022,61729) gene= SCEI note= Sceip	CGGAATATCCATCCACTCACTCTCCGTTACAGCAGCTAATGATTCTTTCAAATCGGCAAATTGCCGTTTCACGTTTGAAGAATCAACTGAATTGTCATCATCCTTTTCATTAGCTCTTTTCTTTTTCTTTTGTGCTAATTTCAATTCAAGCGTTTTGAATACATTTGCAGCTTCATCATCTTCATCATCTTTCGGTTGGCTTTGAAGATGGTTGTTCAAATTTTCACGGTACCTTTTCGGTATTCTTCTTCCTTTGTCATCATTACTAACCACTTGCTTTTCTTTTGTTGAAAATCCAGTGGCTCCACGACCAATACCTGGTACGTAACCTGCAGGTGGTTCTTGATCCAAAAAAGATGGCCTCTCCATAAAATGTGACGTTTTCTTGCTGTTAAACTC…	CGGTTTCGTAAGAAA
720	7121	0	1	0	0	NC_001134	346930	347517	NC_001142	353675	354319	|gene gene= PRP6 note= synonyms: TSM7269, RNA6 |CDS[fcd=76](-,344600,347299) gene= PRP6 note= Prp6p;	|gene gene= SUP7 gene= SUP7 note= GO_component: cytosol [goid 0005829] [evidence NAS] |neigh_up CDS[fcd=-1616](+,352381,353610) gene= AIM22 note= Aim22p; |neigh_down CDS[fcd=2022](+,356019,357923) note= Yjl045wp;	CGGAATATCCATCCACTCACTCTCCGTTACAGCAGCTAATGATTCTTTCAAATCGGCAAATTGCCGTTTCACGTTTGAAGAATCAACTGAATTGTCATCATCCTTTTCATTAGCTCTTTTCTTTTTCTTTTGTGCTAATTTCAATTCAAGCGTTTTGAATACATTTGCAGCTTCATCATCTTCATCATCTTTCGGTTGGCTTTGAAGATGGTTGTTCAAATTTTCACGGTACCTTTTCGGTATTCTTCTTCCTTTGTCATCATTACTAACCACTTGCTTTTCTTTTGTTGAAAATCCAGTGGCTCCACGACCAATACCTGGTACGTAACCTGCAGGTGGTTCTTGATCCAAAAAAGATGGCCTCTCCATAAAATGTGACGTTTTCTTGCTGTTAAACTC…	CGGAAACTGATTCAGCATATTTCAGCAGACGCGTCCTAGATTCACAGCAAACTTCAATATAAGCGATACATTAGGAGTGTTCGTACTTTAGATCTATAAGAACTATATTTTGTTACGATTCAGCCGTCTCTAAATGTGAACTAAATATTTATACTGTTATTTGAGAAACCGACAGATAGTACTTAATTTTATCGATCATCTAAGAATAGCATCGGTATTGTGGTGACATTTATTGAATTTCTTCCGCTCCAGAATAAAGTTCCTTTTCACTTCAAAAAACTGCCACCAGTAAAGTTGCACCAGTGGTTTTTGAGCATTTTTTGTCAATGTCGCTTAACCGTTCTTGAACTGTATCCTCTTGACGTCGATAAAATCATTTGTAAAAACCAGGCCAAATCA…
720	4870	0	0	1	1	NC_001134	346930	347517	NC_001139	449944	449963	|gene gene= PRP6 note= synonyms: TSM7269, RNA6 |CDS[fcd=76](-,344600,347299) gene= PRP6 note= Prp6p;	|gene gene= PGD1 note= synonyms: MED3, HRS1 |CDS[fcd=9](-,448769,449962) gene= PGD1 note= Pgd1p;	CGGAATATCCATCCACTCACTCTCCGTTACAGCAGCTAATGATTCTTTCAAATCGGCAAATTGCCGTTTCACGTTTGAAGAATCAACTGAATTGTCATCATCCTTTTCATTAGCTCTTTTCTTTTTCTTTTGTGCTAATTTCAATTCAAGCGTTTTGAATACATTTGCAGCTTCATCATCTTCATCATCTTTCGGTTGGCTTTGAAGATGGTTGTTCAAATTTTCACGGTACCTTTTCGGTATTCTTCTTCCTTTGTCATCATTACTAACCACTTGCTTTTCTTTTGTTGAAAATCCAGTGGCTCCACGACCAATACCTGGTACGTAACCTGCAGGTGGTTCTTGATCCAAAAAAGATGGCCTCTCCATAAAATGTGACGTTTTCTTGCTGTTAAACTC…	CGGTATAATCGAGTCCATT
721	11001	10	16	0	0	NC_001134	347518	349584	NC_001146	282712	282831	|gene |tRNA note= GO_component: cytosol [goid 0005829] [evidence NAS] |gene |CDS[fcd=-674](+,347877,349382) note= Ybr056wp;	|gene |CDS[fcd=-375](+,282396,283010) note= Ynl190wp;	CGGAGGAGCTACTAAAGAAAGAGTGCTGCAATTAATACAATTAATATAAGTGTGGTTATTGAAAATAACTATTCATTTATACGGAGGGTTGGCCGAGTGGTCTAAGGCGGCAGACTTAAGATCTGTTGGACGGTTGTCCGCGCGAGTTCGAACCTCGCATCCTTCAGTAATATTTTTTTAATATACATTTTCTCTGCCATCATGGCTTAAAAAATGCTTAAAAGAAGGGAATTAGGGGGGATGGATGAACTAAGACATAACTTTCTTTTCTTCAATTCGAACTCTGTTGGGAAGAGTTGCTTTAAAAAAGACTCTCTATCCATCTATAAAATTTATTAAAACTTTTGAACTGCACAGAATGATTGGCTCACTTAGAAACAAATTTGAGCATTTCAAAGT…	CGGTACTCACAAGTACGGTAAGTTCAACAAGACCTCCAAATCCAAGACTCCAAACCACACTGGTACTCACAAGTACGGTAAGTTCAACAAGACCTCCAAGTCTAAGACCCCAAACCATA
721	11002	1	1	0	0	NC_001134	347518	349584	NC_001146	282832	282987	|gene |tRNA note= GO_component: cytosol [goid 0005829] [evidence NAS] |gene |CDS[fcd=-674](+,347877,349382) note= Ybr056wp;	|gene |CDS[fcd=-513](+,282396,283010) note= Ynl190wp;	CGGAGGAGCTACTAAAGAAAGAGTGCTGCAATTAATACAATTAATATAAGTGTGGTTATTGAAAATAACTATTCATTTATACGGAGGGTTGGCCGAGTGGTCTAAGGCGGCAGACTTAAGATCTGTTGGACGGTTGTCCGCGCGAGTTCGAACCTCGCATCCTTCAGTAATATTTTTTTAATATACATTTTCTCTGCCATCATGGCTTAAAAAATGCTTAAAAGAAGGGAATTAGGGGGGATGGATGAACTAAGACATAACTTTCTTTTCTTCAATTCGAACTCTGTTGGGAAGAGTTGCTTTAAAAAAGACTCTCTATCCATCTATAAAATTTATTAAAACTTTTGAACTGCACAGAATGATTGGCTCACTTAGAAACAAATTTGAGCATTTCAAAGT…	CGGTACTCACAAGTATGGTAAGTTCAACAAAACCAAACATGACACTACCACTTATGGTCCTGGTGAAAAGGCCCGTAAGAACAATGCCGCCCCTGGTCCATCTAATTTCAACTCCATAAAATTGTTTGGTGTTACCGCTGGTAGTGCTGCCGTAG
721	12196	1	1	0	0	NC_001134	347518	349584	NC_001147	530023	530135	|gene |tRNA note= GO_component: cytosol [goid 0005829] [evidence NAS] |gene |CDS[fcd=-674](+,347877,349382) note= Ybr056wp;	|gene gene= TFC7 |CDS[fcd=-1137](+,528942,530249) gene= TFC7 note= Tfc7p;	CGGAGGAGCTACTAAAGAAAGAGTGCTGCAATTAATACAATTAATATAAGTGTGGTTATTGAAAATAACTATTCATTTATACGGAGGGTTGGCCGAGTGGTCTAAGGCGGCAGACTTAAGATCTGTTGGACGGTTGTCCGCGCGAGTTCGAACCTCGCATCCTTCAGTAATATTTTTTTAATATACATTTTCTCTGCCATCATGGCTTAAAAAATGCTTAAAAGAAGGGAATTAGGGGGGATGGATGAACTAAGACATAACTTTCTTTTCTTCAATTCGAACTCTGTTGGGAAGAGTTGCTTTAAAAAAGACTCTCTATCCATCTATAAAATTTATTAAAACTTTTGAACTGCACAGAATGATTGGCTCACTTAGAAACAAATTTGAGCATTTCAAAGT…	CGGTCTACTATCACCGACTGAAGAGAATGAAACAACAAATGCTGGTCAAAGTAAAGGCTCATCGACTGCCAACGACCCAAACATACAAATACAAGAAGAAGACGTTGGACTA
721	9498	1	1	0	0	NC_001134	347518	349584	NC_001144	992275	994243	|gene |tRNA note= GO_component: cytosol [goid 0005829] [evidence NAS] |gene |CDS[fcd=-674](+,347877,349382) note= Ybr056wp;	|gene gene= CRN1 |CDS(+,990774,992729) gene= CRN1 note= Crn1p; |gene gene= SEN1 note= synonyms: NRD2, CIK3 |CDS(+,993431,1000126) gene= SEN1 note= Sen1p;	CGGAGGAGCTACTAAAGAAAGAGTGCTGCAATTAATACAATTAATATAAGTGTGGTTATTGAAAATAACTATTCATTTATACGGAGGGTTGGCCGAGTGGTCTAAGGCGGCAGACTTAAGATCTGTTGGACGGTTGTCCGCGCGAGTTCGAACCTCGCATCCTTCAGTAATATTTTTTTAATATACATTTTCTCTGCCATCATGGCTTAAAAAATGCTTAAAAGAAGGGAATTAGGGGGGATGGATGAACTAAGACATAACTTTCTTTTCTTCAATTCGAACTCTGTTGGGAAGAGTTGCTTTAAAAAAGACTCTCTATCCATCTATAAAATTTATTAAAACTTTTGAACTGCACAGAATGATTGGCTCACTTAGAAACAAATTTGAGCATTTCAAAGT…	CGGATGGGAAGAAGCCGATGATGAGCCAGCTCCTATCAAAATCGAAACCCCAGTCACTCCAACAGAAACTAAAAAGGATCGCACACCTAAGGTCGAACCTTCAAAAGAATTGAAGCCAGAGCCAGTGTCTATCGCAACAGATAGAAAACAGGAGCAAAGCTTACCTCAAGAAGAGAAGTCCTCTGAGAAAACAAAGTCCCCTGAGCAGGAAAAATCCGCAACACCTCCTTCTTCAATTACGGCTGCTAAGACAGCCATTACTGCCAGCAGTAAGGAAGAGCCATCCGCGGCAAGGACATCACCTAAGTCATTGGGTTTAAAAAAGTCTGTCGAAAAACTATCTACATTGGTTCTGCAATTAGAAGATGTAGTTGATAAATTAACGAAAGCAAATCTTGA…
721	11414	4	4	0	0	NC_001134	347518	349584	NC_001146	649592	650059	|gene |tRNA note= GO_component: cytosol [goid 0005829] [evidence NAS] |gene |CDS[fcd=-674](+,347877,349382) note= Ybr056wp;	|gene gene= PHO91 |CDS[fcd=1889](-,649030,651714) gene= PHO91 note= Pho91p;	CGGAGGAGCTACTAAAGAAAGAGTGCTGCAATTAATACAATTAATATAAGTGTGGTTATTGAAAATAACTATTCATTTATACGGAGGGTTGGCCGAGTGGTCTAAGGCGGCAGACTTAAGATCTGTTGGACGGTTGTCCGCGCGAGTTCGAACCTCGCATCCTTCAGTAATATTTTTTTAATATACATTTTCTCTGCCATCATGGCTTAAAAAATGCTTAAAAGAAGGGAATTAGGGGGGATGGATGAACTAAGACATAACTTTCTTTTCTTCAATTCGAACTCTGTTGGGAAGAGTTGCTTTAAAAAAGACTCTCTATCCATCTATAAAATTTATTAAAACTTTTGAACTGCACAGAATGATTGGCTCACTTAGAAACAAATTTGAGCATTTCAAAGT…	CGGAGATTTGGTTTGAAAGACACCAAAGAACAATTGTTATAATGCAAACTAAAGTGACAAACCATTGCTTCAGAGTGAATGGATCACGGGATGGATGCAATTGCAAAATTTTCACATTTGGCTCAGGAGGGAAGGTTATGATCAATAGCACCCAAATTGCCATGACACAAATAAAGCACACAGGTAGCGCAATCATAAACCATTCAGCCCAAGATGGTGAAGGGTCCATTATACCAATAGAAAAAATGTTTTGAGGAGAAGCGATGGGAGAAGACATACCACCGATATTGGAGGCAAGAGCGATACCAAGAATTAGAGCTTTGGCATAGGAACAATTTCTTGGCAGTGTTCTGAGCAAAGGTTGAACAATTGAATAGCAAAGAACGGGGGCAGCAACAT…
721	10992	2	2	0	0	NC_001134	347518	349584	NC_001146	280248	280376	|gene |tRNA note= GO_component: cytosol [goid 0005829] [evidence NAS] |gene |CDS[fcd=-674](+,347877,349382) note= Ybr056wp;	|neigh_up CDS[fcd=-3809](+,276503,279898) gene= CHS1 note= Chs1p; |neigh_down CDS[fcd=121](+,280433,281506) gene= DUG3 note= Dug3p;	CGGAGGAGCTACTAAAGAAAGAGTGCTGCAATTAATACAATTAATATAAGTGTGGTTATTGAAAATAACTATTCATTTATACGGAGGGTTGGCCGAGTGGTCTAAGGCGGCAGACTTAAGATCTGTTGGACGGTTGTCCGCGCGAGTTCGAACCTCGCATCCTTCAGTAATATTTTTTTAATATACATTTTCTCTGCCATCATGGCTTAAAAAATGCTTAAAAGAAGGGAATTAGGGGGGATGGATGAACTAAGACATAACTTTCTTTTCTTCAATTCGAACTCTGTTGGGAAGAGTTGCTTTAAAAAAGACTCTCTATCCATCTATAAAATTTATTAAAACTTTTGAACTGCACAGAATGATTGGCTCACTTAGAAACAAATTTGAGCATTTCAAAGT…	CGGACCCTTGAAACTGTGGCGCTTTTTAAGACGCATCTCCAAAAAAAGAAAAAGAACAAAAGAAAAAAAGCTGCAAATATATATACAAAACAGATTTCACGTTTATTGCTTGGGAGTAAGGTAACGAT
721	7897	1	1	0	0	NC_001134	347518	349584	NC_001143	295060	295251	|gene |tRNA note= GO_component: cytosol [goid 0005829] [evidence NAS] |gene |CDS[fcd=-674](+,347877,349382) note= Ybr056wp;	|gene gene= MUD2 |CDS[fcd=682](-,294254,295837) gene= MUD2 note= Mud2p;	CGGAGGAGCTACTAAAGAAAGAGTGCTGCAATTAATACAATTAATATAAGTGTGGTTATTGAAAATAACTATTCATTTATACGGAGGGTTGGCCGAGTGGTCTAAGGCGGCAGACTTAAGATCTGTTGGACGGTTGTCCGCGCGAGTTCGAACCTCGCATCCTTCAGTAATATTTTTTTAATATACATTTTCTCTGCCATCATGGCTTAAAAAATGCTTAAAAGAAGGGAATTAGGGGGGATGGATGAACTAAGACATAACTTTCTTTTCTTCAATTCGAACTCTGTTGGGAAGAGTTGCTTTAAAAAAGACTCTCTATCCATCTATAAAATTTATTAAAACTTTTGAACTGCACAGAATGATTGGCTCACTTAGAAACAAATTTGAGCATTTCAAAGT…	CGGCCTTCCTTCACCAATATAAAAGTTGGAAATTTTAAAGTCCTCCGCATTACTCTCAGTTTTCTGGAGACCTGAAATAAAATTTTCCAGCAAATCTTTCAATCTTGCTACAATGCTGGGGTCGCTGCTTTGAGACAAGCCCGAAATTACAAGCCTTGAATTTGCCTTGGATGAGGCCATGTTGTAGTAAG
721	11417	1	1	0	0	NC_001134	347518	349584	NC_001146	651014	651936	|gene |tRNA note= GO_component: cytosol [goid 0005829] [evidence NAS] |gene |CDS[fcd=-674](+,347877,349382) note= Ybr056wp;	|gene gene= PHO91 |CDS[fcd=239](-,649030,651714) gene= PHO91 note= Pho91p;	CGGAGGAGCTACTAAAGAAAGAGTGCTGCAATTAATACAATTAATATAAGTGTGGTTATTGAAAATAACTATTCATTTATACGGAGGGTTGGCCGAGTGGTCTAAGGCGGCAGACTTAAGATCTGTTGGACGGTTGTCCGCGCGAGTTCGAACCTCGCATCCTTCAGTAATATTTTTTTAATATACATTTTCTCTGCCATCATGGCTTAAAAAATGCTTAAAAGAAGGGAATTAGGGGGGATGGATGAACTAAGACATAACTTTCTTTTCTTCAATTCGAACTCTGTTGGGAAGAGTTGCTTTAAAAAAGACTCTCTATCCATCTATAAAATTTATTAAAACTTTTGAACTGCACAGAATGATTGGCTCACTTAGAAACAAATTTGAGCATTTCAAAGT…	CGGTCTGGTTCAACTCAATAAAGTCCTTCAACTCGGACAACTGGGTGTAGATCGATATCAATCTTTTCTTTAAAGAGAGCCTATGTTGGGTAAAAGGAGAAAGATACACAGGGTTAGAGTTAGAAAGCGACACTGAAGCGGAGGCCAGGTTTTGCATTGAGTTACCATTATTAGTCGTGTTCGAGACCTGCGTGTGGATGACGGGTGCAGAGTCAATCGACATGTCTGTCAGAGAGGGGTTGGAGTCCGTGGAGGAGACACTACTAAACCTTCTTTGGCGTTGTTGTGACTTAGACTTCCTGTTTCTTGCAACACTTTGCAGTTGATGCTGTTGCTGCTGATTAAACAATTGGGTGGCCTTGTTCGTGTTTTCCAGTTCCATGACATCGTCCTTCAATT…
721	5700	11	11	0	0	NC_001134	347518	349584	NC_001140	108577	110471	|gene |tRNA note= GO_component: cytosol [goid 0005829] [evidence NAS] |gene |CDS[fcd=-674](+,347877,349382) note= Ybr056wp;	|gene gene= LEU5 |CDS(+,108807,109880) gene= LEU5 note= Leu5p; |gene |CDS(-,110023,111312) note= Yhr003cp;	CGGAGGAGCTACTAAAGAAAGAGTGCTGCAATTAATACAATTAATATAAGTGTGGTTATTGAAAATAACTATTCATTTATACGGAGGGTTGGCCGAGTGGTCTAAGGCGGCAGACTTAAGATCTGTTGGACGGTTGTCCGCGCGAGTTCGAACCTCGCATCCTTCAGTAATATTTTTTTAATATACATTTTCTCTGCCATCATGGCTTAAAAAATGCTTAAAAGAAGGGAATTAGGGGGGATGGATGAACTAAGACATAACTTTCTTTTCTTCAATTCGAACTCTGTTGGGAAGAGTTGCTTTAAAAAAGACTCTCTATCCATCTATAAAATTTATTAAAACTTTTGAACTGCACAGAATGATTGGCTCACTTAGAAACAAATTTGAGCATTTCAAAGT…	CGGAAGAAAAGACCAAATAATATTATAATTAATATTTAAAACCCTTGAAAGATCATCTCTTAAAATAACCTCAAATAGTGTAAATCCAAGCACTTGAAAACTTTGCCGTTTTAGAACTCGTTAAATCCTTTAAGAAGGACATAACAGCCAGAGTAACAAAATAGTTTGCTCGTGAAAGCACCAGTGAAATTTCTCGAGGTAACTGCTAAAATAAACACAGTTCTTAAGTATGACGCGAGATAGCCCAGATTCTAACGACAGCTATAAGCATATAAACAAGAATACTACACAAAAAACCTCGTTTGATAGAAATTCATTCGATTATATTGTACGATCGGGATTAGCTGGAGGTATATCAGGTTCATGTGCGAAAACACTAATCGCACCCTTAGATAGAAT…
721	4618	15	15	0	0	NC_001134	347518	349584	NC_001139	240003	241499	|gene |tRNA note= GO_component: cytosol [goid 0005829] [evidence NAS] |gene |CDS[fcd=-674](+,347877,349382) note= Ybr056wp;	|gene gene= HUL5 |CDS(+,238358,241090) gene= HUL5 note= Hul5p; |gene |CDS(-,241358,245017) note= Ygl140cp;	CGGAGGAGCTACTAAAGAAAGAGTGCTGCAATTAATACAATTAATATAAGTGTGGTTATTGAAAATAACTATTCATTTATACGGAGGGTTGGCCGAGTGGTCTAAGGCGGCAGACTTAAGATCTGTTGGACGGTTGTCCGCGCGAGTTCGAACCTCGCATCCTTCAGTAATATTTTTTTAATATACATTTTCTCTGCCATCATGGCTTAAAAAATGCTTAAAAGAAGGGAATTAGGGGGGATGGATGAACTAAGACATAACTTTCTTTTCTTCAATTCGAACTCTGTTGGGAAGAGTTGCTTTAAAAAAGACTCTCTATCCATCTATAAAATTTATTAAAACTTTTGAACTGCACAGAATGATTGGCTCACTTAGAAACAAATTTGAGCATTTCAAAGT…	CGGTATGAGGAAGCAATCCGCTATCATCTCTAGGGATAATGTCTTAGAAGATGCTTTCAACGCATTTAACTCTATAGGAGAAAGGTTCAAAGCTTCATTAGATGTTACTTTTATTAATGAATTTGGTGAAGAAGCTGGTATTGATGGGGGCGGCATTACCAAGGAATTTTTAACTACTGTGTCTGATGAAGGATTTAAAGATCCAAAGCACGAGTTATTTCGGACGAATGATCGCTACGAATTATATCCTTCTGTTGTTTATGACGCTACGAAACTTAAGTATATATGGTTTCTGGGAAAGGTTGTAGGCAAATGTCTATATGAGCATGTTTTGATAGATGTATCTTTTGCTGATTTCTTTTTGAAAAAATTATTGAATTACTCGAACGGGTTTTTATC…
721	10985	3	3	0	4	NC_001134	347518	349584	NC_001146	276379	276546	|gene |tRNA note= GO_component: cytosol [goid 0005829] [evidence NAS] |gene |CDS[fcd=-674](+,347877,349382) note= Ybr056wp;	|gene gene= CHS1 note= synonym: USA4 |CDS[fcd=41](+,276503,279898) gene= CHS1 note= Chs1p;	CGGAGGAGCTACTAAAGAAAGAGTGCTGCAATTAATACAATTAATATAAGTGTGGTTATTGAAAATAACTATTCATTTATACGGAGGGTTGGCCGAGTGGTCTAAGGCGGCAGACTTAAGATCTGTTGGACGGTTGTCCGCGCGAGTTCGAACCTCGCATCCTTCAGTAATATTTTTTTAATATACATTTTCTCTGCCATCATGGCTTAAAAAATGCTTAAAAGAAGGGAATTAGGGGGGATGGATGAACTAAGACATAACTTTCTTTTCTTCAATTCGAACTCTGTTGGGAAGAGTTGCTTTAAAAAAGACTCTCTATCCATCTATAAAATTTATTAAAACTTTTGAACTGCACAGAATGATTGGCTCACTTAGAAACAAATTTGAGCATTTCAAAGT…	CGGACCTTGCAGTACTGCTTGTTTAAATACGCAGTATACATTTCTTCTTCTTCTTCTCTCTTCTTTCCTTCCTCGAAGAGTCACTAAATTAATACTGGGAAGCCAAACCAAAAAAACTATACAATGAGTGATCAAAATAATCGATCGAGAAATGAATATCACTCAAA
721	5246	1	1	39	39	NC_001134	347518	349584	NC_001139	798801	798859	|gene |tRNA note= GO_component: cytosol [goid 0005829] [evidence NAS] |gene |CDS[fcd=-674](+,347877,349382) note= Ybr056wp;	|gene gene= CYS4 note= synonyms: VMA41, STR4, NHS5 |CDS[fcd=-282](+,798548,800071) gene= CYS4 note= Cys4p;	CGGAGGAGCTACTAAAGAAAGAGTGCTGCAATTAATACAATTAATATAAGTGTGGTTATTGAAAATAACTATTCATTTATACGGAGGGTTGGCCGAGTGGTCTAAGGCGGCAGACTTAAGATCTGTTGGACGGTTGTCCGCGCGAGTTCGAACCTCGCATCCTTCAGTAATATTTTTTTAATATACATTTTCTCTGCCATCATGGCTTAAAAAATGCTTAAAAGAAGGGAATTAGGGGGGATGGATGAACTAAGACATAACTTTCTTTTCTTCAATTCGAACTCTGTTGGGAAGAGTTGCTTTAAAAAAGACTCTCTATCCATCTATAAAATTTATTAAAACTTTTGAACTGCACAGAATGATTGGCTCACTTAGAAACAAATTTGAGCATTTCAAAGT…	CGGTATCGGTCTAGCTTTAATCGGCGCCATCAAAGGTTACAGAACTATCATCACCTTG
721	7398	50	50	0	0	NC_001134	347518	349584	NC_001142	622969	623165	|gene |tRNA note= GO_component: cytosol [goid 0005829] [evidence NAS] |gene |CDS[fcd=-674](+,347877,349382) note= Ybr056wp;	|gene gene= SOD1 note= synonym: CRS4 |CDS[fcd=-61](-,622542,623006) gene= SOD1 note= Sod1p;	CGGAGGAGCTACTAAAGAAAGAGTGCTGCAATTAATACAATTAATATAAGTGTGGTTATTGAAAATAACTATTCATTTATACGGAGGGTTGGCCGAGTGGTCTAAGGCGGCAGACTTAAGATCTGTTGGACGGTTGTCCGCGCGAGTTCGAACCTCGCATCCTTCAGTAATATTTTTTTAATATACATTTTCTCTGCCATCATGGCTTAAAAAATGCTTAAAAGAAGGGAATTAGGGGGGATGGATGAACTAAGACATAACTTTCTTTTCTTCAATTCGAACTCTGTTGGGAAGAGTTGCTTTAAAAAAGACTCTCTATCCATCTATAAAATTTATTAAAACTTTTGAACTGCACAGAATGATTGGCTCACTTAGAAACAAATTTGAGCATTTCAAAGT…	CGGCATCACCCTTTAACACTGCGACTGCTTGAACCATTATAAATTAATTATGTTTTATTTGTTTGCGCGATTGCTTTCTTGCCTGTTTTTCCGCAACATAGTTACAGCTAAACATTTGCCCAAAACCATCTTCTTATATATATATCTGCGATGGCGAGCCCAGCGGAAGGGATGTCCGCTTACTAATTCCGACACA
721	12404	9	9	0	0	NC_001134	347518	349584	NC_001147	711058	711500	|gene |tRNA note= GO_component: cytosol [goid 0005829] [evidence NAS] |gene |CDS[fcd=-674](+,347877,349382) note= Ybr056wp;	|gene gene= PEX27 |CDS[fcd=-832](+,710447,711577) gene= PEX27 note= Pex27p;	CGGAGGAGCTACTAAAGAAAGAGTGCTGCAATTAATACAATTAATATAAGTGTGGTTATTGAAAATAACTATTCATTTATACGGAGGGTTGGCCGAGTGGTCTAAGGCGGCAGACTTAAGATCTGTTGGACGGTTGTCCGCGCGAGTTCGAACCTCGCATCCTTCAGTAATATTTTTTTAATATACATTTTCTCTGCCATCATGGCTTAAAAAATGCTTAAAAGAAGGGAATTAGGGGGGATGGATGAACTAAGACATAACTTTCTTTTCTTCAATTCGAACTCTGTTGGGAAGAGTTGCTTTAAAAAAGACTCTCTATCCATCTATAAAATTTATTAAAACTTTTGAACTGCACAGAATGATTGGCTCACTTAGAAACAAATTTGAGCATTTCAAAGT…	CGGTTTTTCGACATTATTGAAGCTTTTTATAATTTGACAGATGAGTTGATACTGTTCCATAAGCTACAATCAATGTTTGGTAAAAAGAACACATCACATGCAAATACTAATAGACTAATGACATTCGTCAAAGAACAGCACTATATCTTATGGGAAGTTTTAAATATTCTTGCTATCAATAAAAACATTGAACAATGGCGACAGCTAATAAGAGATGAAATTTATTTAAGTATCTATAATACCAGTGGTAATGCAATAAAGGAATACGAGTTAAAGTACAAACTACCTACCAATGACAAAGTCAATTTGGAGTTACGGAAAAATAATATTACATTGGATTTTTATAAGATAATACTAAACTTATTGTCTAATCTAATTAATATTAAAGGTAAAAGGGAC…
721	4870	1	1	0	0	NC_001134	347518	349584	NC_001139	449944	449963	|gene |tRNA note= GO_component: cytosol [goid 0005829] [evidence NAS] |gene |CDS[fcd=-674](+,347877,349382) note= Ybr056wp;	|gene gene= PGD1 note= synonyms: MED3, HRS1 |CDS[fcd=9](-,448769,449962) gene= PGD1 note= Pgd1p;	CGGAGGAGCTACTAAAGAAAGAGTGCTGCAATTAATACAATTAATATAAGTGTGGTTATTGAAAATAACTATTCATTTATACGGAGGGTTGGCCGAGTGGTCTAAGGCGGCAGACTTAAGATCTGTTGGACGGTTGTCCGCGCGAGTTCGAACCTCGCATCCTTCAGTAATATTTTTTTAATATACATTTTCTCTGCCATCATGGCTTAAAAAATGCTTAAAAGAAGGGAATTAGGGGGGATGGATGAACTAAGACATAACTTTCTTTTCTTCAATTCGAACTCTGTTGGGAAGAGTTGCTTTAAAAAAGACTCTCTATCCATCTATAAAATTTATTAAAACTTTTGAACTGCACAGAATGATTGGCTCACTTAGAAACAAATTTGAGCATTTCAAAGT…	CGGTATAATCGAGTCCATT
721	10028	1	1	63	75	NC_001134	347518	349584	NC_001145	369736	369884	|gene |tRNA note= GO_component: cytosol [goid 0005829] [evidence NAS] |gene |CDS[fcd=-674](+,347877,349382) note= Ybr056wp;	|gene gene= ERB1 |CDS[fcd=706](-,368093,370516) gene= ERB1 note= Erb1p;	CGGAGGAGCTACTAAAGAAAGAGTGCTGCAATTAATACAATTAATATAAGTGTGGTTATTGAAAATAACTATTCATTTATACGGAGGGTTGGCCGAGTGGTCTAAGGCGGCAGACTTAAGATCTGTTGGACGGTTGTCCGCGCGAGTTCGAACCTCGCATCCTTCAGTAATATTTTTTTAATATACATTTTCTCTGCCATCATGGCTTAAAAAATGCTTAAAAGAAGGGAATTAGGGGGGATGGATGAACTAAGACATAACTTTCTTTTCTTCAATTCGAACTCTGTTGGGAAGAGTTGCTTTAAAAAAGACTCTCTATCCATCTATAAAATTTATTAAAACTTTTGAACTGCACAGAATGATTGGCTCACTTAGAAACAAATTTGAGCATTTCAAAGT…	CGGAACAGCAGTTAATGGCATCACTTCTTCGTGTCTCGTGAACCAATCGATTAACGGTTCGTATGGATTTATGCTATCATCAGTTTGTTCGTTCCTTTGGATTTTGGAAATAAGTTCTAATTCCTCTTTGGTTAAGTTCAAACTTGAA
721	1657	1	1	99	99	NC_001134	347518	349584	NC_001136	30590	30807	|gene |tRNA note= GO_component: cytosol [goid 0005829] [evidence NAS] |gene |CDS[fcd=-674](+,347877,349382) note= Ybr056wp;	|gene gene= LRC1 |CDS[fcd=-41](+,30657,31829) gene= LRC1 note= Lrc1p;	CGGAGGAGCTACTAAAGAAAGAGTGCTGCAATTAATACAATTAATATAAGTGTGGTTATTGAAAATAACTATTCATTTATACGGAGGGTTGGCCGAGTGGTCTAAGGCGGCAGACTTAAGATCTGTTGGACGGTTGTCCGCGCGAGTTCGAACCTCGCATCCTTCAGTAATATTTTTTTAATATACATTTTCTCTGCCATCATGGCTTAAAAAATGCTTAAAAGAAGGGAATTAGGGGGGATGGATGAACTAAGACATAACTTTCTTTTCTTCAATTCGAACTCTGTTGGGAAGAGTTGCTTTAAAAAAGACTCTCTATCCATCTATAAAATTTATTAAAACTTTTGAACTGCACAGAATGATTGGCTCACTTAGAAACAAATTTGAGCATTTCAAAGT…	CGGATAGGCATAAAATATGACTCGAGATAAGACCAACAAAGATAAGTACCTCGGTTTAGTTAAGCGATGTTAGGACTGAAAGGGTGTCTAACTATTCTTATTGGATACGTTATTGCTGTCTGTGCTTTGTTTTCCAGTAGGGGAAGAAATCCTTCATTAACTGATTGGGAAAAGTTAAAGGACCAGAAAATATCGGATATTGATAACTTTGGGTTGA
721	13371	5	5	0	0	NC_001134	347518	349584	NC_001148	497808	497872	|gene |tRNA note= GO_component: cytosol [goid 0005829] [evidence NAS] |gene |CDS[fcd=-674](+,347877,349382) note= Ybr056wp;	|neigh_up CDS[fcd=-2336](+,495504,497717) gene= SUV3 note= Suv3p; |neigh_down CDS[fcd=254](+,498094,499290) gene= ERG10 note= Erg10p;	CGGAGGAGCTACTAAAGAAAGAGTGCTGCAATTAATACAATTAATATAAGTGTGGTTATTGAAAATAACTATTCATTTATACGGAGGGTTGGCCGAGTGGTCTAAGGCGGCAGACTTAAGATCTGTTGGACGGTTGTCCGCGCGAGTTCGAACCTCGCATCCTTCAGTAATATTTTTTTAATATACATTTTCTCTGCCATCATGGCTTAAAAAATGCTTAAAAGAAGGGAATTAGGGGGGATGGATGAACTAAGACATAACTTTCTTTTCTTCAATTCGAACTCTGTTGGGAAGAGTTGCTTTAAAAAAGACTCTCTATCCATCTATAAAATTTATTAAAACTTTTGAACTGCACAGAATGATTGGCTCACTTAGAAACAAATTTGAGCATTTCAAAGT…	CGGGTTTATCGTTTCCTAACAGGCACGTCACTTATAACGAGGTGCCTGTCGTTTACCGCCCAAG
721	8144	66	66	3	3	NC_001134	347518	349584	NC_001143	514497	515593	|gene |tRNA note= GO_component: cytosol [goid 0005829] [evidence NAS] |gene |CDS[fcd=-674](+,347877,349382) note= Ybr056wp;	|gene gene= GAP1 |CDS[fcd=-340](+,514705,516513) gene= GAP1 note= Gap1p;	CGGAGGAGCTACTAAAGAAAGAGTGCTGCAATTAATACAATTAATATAAGTGTGGTTATTGAAAATAACTATTCATTTATACGGAGGGTTGGCCGAGTGGTCTAAGGCGGCAGACTTAAGATCTGTTGGACGGTTGTCCGCGCGAGTTCGAACCTCGCATCCTTCAGTAATATTTTTTTAATATACATTTTCTCTGCCATCATGGCTTAAAAAATGCTTAAAAGAAGGGAATTAGGGGGGATGGATGAACTAAGACATAACTTTCTTTTCTTCAATTCGAACTCTGTTGGGAAGAGTTGCTTTAAAAAAGACTCTCTATCCATCTATAAAATTTATTAAAACTTTTGAACTGCACAGAATGATTGGCTCACTTAGAAACAAATTTGAGCATTTCAAAGT…	CGGAATTCGCTCTGGATGAGACATATAAAGATGAAGGTGAAGTCCACTTAAATGAATGTCAATGAGACGATGTTTTTTCTCCTAGATTGATTTTTGAATTCCTTGTATACAAAGTCTTGTTTTCTTATTGTCCTCAACAAAACAAAAGTAGAAAAGAACAGACCAAGGACAGCAACATTTATAAGAAACAAAAAAAAGAAATAAAAAATGAGTAATACTTCTTCGTACGAGAAGAATAATCCAGATAATCTGAAACACAATGGTATTACCATAGATTCTGAGTTTCTAACTCAGGAGCCAATAACCATTCCCTCAAATGGCTCCGCTGTTTCTATTGACGAAACAGGTTCAGGGTCCAAATGGCAAGACTTTAAAGATTCTTTCAAAAGGGTAAAACCT…
721	2186	1	1	0	0	NC_001134	347518	349584	NC_001136	465117	466044	|gene |tRNA note= GO_component: cytosol [goid 0005829] [evidence NAS] |gene |CDS[fcd=-674](+,347877,349382) note= Ybr056wp;	|gene gene= SNQ2 |CDS[fcd=336](+,465916,470421) gene= SNQ2 note= Snq2p;	CGGAGGAGCTACTAAAGAAAGAGTGCTGCAATTAATACAATTAATATAAGTGTGGTTATTGAAAATAACTATTCATTTATACGGAGGGTTGGCCGAGTGGTCTAAGGCGGCAGACTTAAGATCTGTTGGACGGTTGTCCGCGCGAGTTCGAACCTCGCATCCTTCAGTAATATTTTTTTAATATACATTTTCTCTGCCATCATGGCTTAAAAAATGCTTAAAAGAAGGGAATTAGGGGGGATGGATGAACTAAGACATAACTTTCTTTTCTTCAATTCGAACTCTGTTGGGAAGAGTTGCTTTAAAAAAGACTCTCTATCCATCTATAAAATTTATTAAAACTTTTGAACTGCACAGAATGATTGGCTCACTTAGAAACAAATTTGAGCATTTCAAAGT…	CGGTTGATGCGAGTCAGAGTGGCTCCGCACACAGAGGTTATGTGACCATGGTAACCGTACACATTTTTCCACGGCAAGGAAGTGGCGCGAAAGAAGCACCGCCCTCCACGGATCACCCCATTTGGAAAAGAACGGAGACATAAAAAAAAATTACCTTCACGCCAGACTATGTATGACTCGTAGAAATCTAGCATCCGCGGAGCTATTTTAAGTTTCCGCGGATGCCTTTCGATCCTTTCCCAGTCGTCTGGTTCCGCGCACATATGACTAAATGTCCGCCCATTTCCGTTTAAATCCGTTTTCTATTTTCTTTAGGTCTTTCCATTGTATTCCCTGCAACCCCGCTGGGTATTGGTATTACTAATAGTGACTACGCAACATCAACATATAAAACAAATG…
721	10991	5	5	0	0	NC_001134	347518	349584	NC_001146	279684	280247	|gene |tRNA note= GO_component: cytosol [goid 0005829] [evidence NAS] |gene |CDS[fcd=-674](+,347877,349382) note= Ybr056wp;	|gene gene= CHS1 note= synonym: USA4 |CDS[fcd=-3462](+,276503,279898) gene= CHS1 note= Chs1p; |rep_origin note= ARS1414	CGGAGGAGCTACTAAAGAAAGAGTGCTGCAATTAATACAATTAATATAAGTGTGGTTATTGAAAATAACTATTCATTTATACGGAGGGTTGGCCGAGTGGTCTAAGGCGGCAGACTTAAGATCTGTTGGACGGTTGTCCGCGCGAGTTCGAACCTCGCATCCTTCAGTAATATTTTTTTAATATACATTTTCTCTGCCATCATGGCTTAAAAAATGCTTAAAAGAAGGGAATTAGGGGGGATGGATGAACTAAGACATAACTTTCTTTTCTTCAATTCGAACTCTGTTGGGAAGAGTTGCTTTAAAAAAGACTCTCTATCCATCTATAAAATTTATTAAAACTTTTGAACTGCACAGAATGATTGGCTCACTTAGAAACAAATTTGAGCATTTCAAAGT…	CGGTGGGATTGCAGATTATATTGCTATGAAATCCATATCAACTGATGACACTTTAGAAACTGCAAAGAAGGCGGAAATTCCCTTAATGACCAGTAAGGCCTCAATTTATTTTAATGTAATTTTATGGTTAGTTGCATTATCGGCATTAATAAGGTTCATTGGTTGCTCAATATACATGATAGTAAGGTTTTTTAAAAAGGTTACATTTCGCTAAGTAGATTGATTACCCCTTTGTTATAAATAAGTATATGTGTTTACTATCATATAATAATTAATTAGTTGTAAGTATGGTATTTTTCAAAGAAACATTTAGTATTATTTTTAAAGGGTGCCTTTACCATAAAACCAAAAAAAAATGGCTTCTGAGAGAAAAACATAAATAATTGATAAAACTGAAAC…
721	13126	938	938	0	0	NC_001134	347518	349584	NC_001148	277008	280310	|gene |tRNA note= GO_component: cytosol [goid 0005829] [evidence NAS] |gene |CDS[fcd=-674](+,347877,349382) note= Ybr056wp;	|gene gene= NOP53 |CDS(-,276161,277528) gene= NOP53 note= Nop53p; |gene gene= KES1 note= synonyms: BSR3, OSH4, LPI3 |CDS(-,278394,279698) gene= KES1 note= Kes1p;	CGGAGGAGCTACTAAAGAAAGAGTGCTGCAATTAATACAATTAATATAAGTGTGGTTATTGAAAATAACTATTCATTTATACGGAGGGTTGGCCGAGTGGTCTAAGGCGGCAGACTTAAGATCTGTTGGACGGTTGTCCGCGCGAGTTCGAACCTCGCATCCTTCAGTAATATTTTTTTAATATACATTTTCTCTGCCATCATGGCTTAAAAAATGCTTAAAAGAAGGGAATTAGGGGGGATGGATGAACTAAGACATAACTTTCTTTTCTTCAATTCGAACTCTGTTGGGAAGAGTTGCTTTAAAAAAGACTCTCTATCCATCTATAAAATTTATTAAAACTTTTGAACTGCACAGAATGATTGGCTCACTTAGAAACAAATTTGAGCATTTCAAAGT…	CGGAAGGTAATTTGACCTTCTGTTTCTTTGAATTGGATTCTTCACCCCATAAGTCGCCAGCCGTTGTTTTAACTAGACCGTCTTTGGCAACTCTATTCTTGATCTTCGATTCGCCGTGTACTCTGCCAGCCAAAGCCATTAATTTCTTTAATTCGTGTTTAGAAACACCTTGAATCTTATTAGGATTTCCACTACTATTCTTATGGTGATTTAGTGCTGCAATTTTTGAATTCGTTTTAACGGCGTCTAAAATCTCTTTACTTTTTAGAACCTTCTTAATTTGTTTCCTTTTAATTAATTTATTTTTCAATATCTCATCACCCTCAACATCAACATGAAAAAGAGCATCATTTTGCAAAGAGGTTATATCACTGGTACCATGCGTAATTTCATGATCAA…
721	3550	7	7	8	8	NC_001134	347518	349584	NC_001137	171720	171958	|gene |tRNA note= GO_component: cytosol [goid 0005829] [evidence NAS] |gene |CDS[fcd=-674](+,347877,349382) note= Ybr056wp;	|gene gene= SEC3 note= synonym: PSL1 |CDS[fcd=-22](-,167807,171817) gene= SEC3 note= Sec3p;	CGGAGGAGCTACTAAAGAAAGAGTGCTGCAATTAATACAATTAATATAAGTGTGGTTATTGAAAATAACTATTCATTTATACGGAGGGTTGGCCGAGTGGTCTAAGGCGGCAGACTTAAGATCTGTTGGACGGTTGTCCGCGCGAGTTCGAACCTCGCATCCTTCAGTAATATTTTTTTAATATACATTTTCTCTGCCATCATGGCTTAAAAAATGCTTAAAAGAAGGGAATTAGGGGGGATGGATGAACTAAGACATAACTTTCTTTTCTTCAATTCGAACTCTGTTGGGAAGAGTTGCTTTAAAAAAGACTCTCTATCCATCTATAAAATTTATTAAAACTTTTGAACTGCACAGAATGATTGGCTCACTTAGAAACAAATTTGAGCATTTCAAAGT…	CGGATATTGTTCTCTTGTGGAAAAACGATGTGTTTTCATCGTGTGATGTCTCACGACTGTGAGACTTCCTTTTAAAAGGAGACTTCGAGGACCTCATAATATAGAATAAATTGCGTAGCCTTGTTACCTAGCTGGAGATATCTGGCACCGACTCAGTCTTTATGACCGCTTTTTCTTCATAAGCTATGATACTGTTATTGCTATAAGTGTTCACCAAGTTAGTATTTGCCCATTAATA
721	5477	14	14	0	0	NC_001134	347518	349584	NC_001139	1009350	1009695	|gene |tRNA note= GO_component: cytosol [goid 0005829] [evidence NAS] |gene |CDS[fcd=-674](+,347877,349382) note= Ybr056wp;	|gene gene= RAD2 |CDS[fcd=1250](-,1007677,1010772) gene= RAD2 note= Rad2p;	CGGAGGAGCTACTAAAGAAAGAGTGCTGCAATTAATACAATTAATATAAGTGTGGTTATTGAAAATAACTATTCATTTATACGGAGGGTTGGCCGAGTGGTCTAAGGCGGCAGACTTAAGATCTGTTGGACGGTTGTCCGCGCGAGTTCGAACCTCGCATCCTTCAGTAATATTTTTTTAATATACATTTTCTCTGCCATCATGGCTTAAAAAATGCTTAAAAGAAGGGAATTAGGGGGGATGGATGAACTAAGACATAACTTTCTTTTCTTCAATTCGAACTCTGTTGGGAAGAGTTGCTTTAAAAAAGACTCTCTATCCATCTATAAAATTTATTAAAACTTTTGAACTGCACAGAATGATTGGCTCACTTAGAAACAAATTTGAGCATTTCAAAGT…	CGGCTTAGCGATTTTTGATTTGTCGTCCGCTTCAGGTTTCTTTTCCATCTTAGAAAGTTGCACTGCCTCCATCATTTCAATTTCCTCAATTTGTTTCAGGTAATCCTCATCGTCGTCTTCCACGCTGATTCTGCTAATTCTCATTGTTGGAGTAGTCTTGGAGGGCGATGCCTGATCATGTCTTTTGTCCAAAAACGATTTACTGCCAGCGTTGTTTAGGGATTGGCCCATGTAAGGCAACCTTGCAGCTTTCAAAGAAAAATCTTCCACAAACTTGACGTTCTTGGGCTTGAGTTCAACTTCTTCCCACTCACATTCATCAGAGTCACATCCCTCATCTTCTGA
721	3279	268	268	0	0	NC_001134	347518	349584	NC_001136	1480510	1480681	|gene |tRNA note= GO_component: cytosol [goid 0005829] [evidence NAS] |gene |CDS[fcd=-674](+,347877,349382) note= Ybr056wp;	|gene gene= FPR2 note= synonym: FKB2 |CDS[fcd=-178](+,1480417,1480824) gene= FPR2 note= Fpr2p;	CGGAGGAGCTACTAAAGAAAGAGTGCTGCAATTAATACAATTAATATAAGTGTGGTTATTGAAAATAACTATTCATTTATACGGAGGGTTGGCCGAGTGGTCTAAGGCGGCAGACTTAAGATCTGTTGGACGGTTGTCCGCGCGAGTTCGAACCTCGCATCCTTCAGTAATATTTTTTTAATATACATTTTCTCTGCCATCATGGCTTAAAAAATGCTTAAAAGAAGGGAATTAGGGGGGATGGATGAACTAAGACATAACTTTCTTTTCTTCAATTCGAACTCTGTTGGGAAGAGTTGCTTTAAAAAAGACTCTCTATCCATCTATAAAATTTATTAAAACTTTTGAACTGCACAGAATGATTGGCTCACTTAGAAACAAATTTGAGCATTTCAAAGT…	CGGTAGAAGATTGCTTAATTAAGGCAATGCCAGGTGATAAAGTTAAGGTTCATTATACAGGATCTTTATTAGAATCGGGAACTGTATTTGACTCAAGTTATTCAAGAGGCTCTCCTATCGCTTTTGAACTTGGCGTTGGCAGAGTAATTAAAGGTTGGGATCAAGGTGTTG
721	14086	19	19	0	0	NC_001134	347518	349584	YSCPLASM	4586	5007	|gene |tRNA note= GO_component: cytosol [goid 0005829] [evidence NAS] |gene |CDS[fcd=-674](+,347877,349382) note= Ybr056wp;	|mRNA note= REP2 mRNA (minor alt.) |mRNA note= REP2 mRNA (minor alt.) |mRNA note= REP2 mRNA (major alt.) |mRNA note= REP2 mRNA (major alt.) |mRNA note= REP2 mRNA (major alt.) |mRNA note= REP2 mRNA (major alt.) |mRNA note= REP2 mRNA (major alt.) |mRNA note= REP2 mRNA (major alt.) |mRNA note= REP2 mRNA (major alt.) |CDS[fcd=402](-,4308,5198)	CGGAGGAGCTACTAAAGAAAGAGTGCTGCAATTAATACAATTAATATAAGTGTGGTTATTGAAAATAACTATTCATTTATACGGAGGGTTGGCCGAGTGGTCTAAGGCGGCAGACTTAAGATCTGTTGGACGGTTGTCCGCGCGAGTTCGAACCTCGCATCCTTCAGTAATATTTTTTTAATATACATTTTCTCTGCCATCATGGCTTAAAAAATGCTTAAAAGAAGGGAATTAGGGGGGATGGATGAACTAAGACATAACTTTCTTTTCTTCAATTCGAACTCTGTTGGGAAGAGTTGCTTTAAAAAAGACTCTCTATCCATCTATAAAATTTATTAAAACTTTTGAACTGCACAGAATGATTGGCTCACTTAGAAACAAATTTGAGCATTTCAAAGT…	CGGGATGAATAAATCACCTATTAAAGCAGCTTGACGATCTGGTGGAACTAAAGTAAGCAATTGGGTAACGACGCTTACGAGCTTCATAACATCTTCTTCCGTTGGAGCTGGTGGGACTAATAACTGTGTACAATCCATTTTTCTCATGAGCATTTCGGTAGCTCTCTTCTTGTCTTTCTCGGGCAATCTTCCTATTATTATAGCAATAGATTTGTATAGTTGCTTTCTATTGTCTAACAGCTTGTTATTCTGTAGCATCAAATCTATGGCAGCCTGACTTGCTTCTTGTGAAGAGAGCATACCATTTCCAATCGAATCAAACCTTTCCTTAACCATCTTCGCAGCAGGCAAAATTACCTCAGCACTGGAGTCAGAAGATACGCTGGAATCTTCTGCGCT…
721	12892	60	60	0	0	NC_001134	347518	349584	NC_001148	64061	64310	|gene |tRNA note= GO_component: cytosol [goid 0005829] [evidence NAS] |gene |CDS[fcd=-674](+,347877,349382) note= Ybr056wp;	|neigh_up CDS[fcd=-906](+,63279,63860) note= Ypl257wp; |neigh_down CDS[fcd=2429](-,64977,66614) gene= CLN2 note= Cln2p;	CGGAGGAGCTACTAAAGAAAGAGTGCTGCAATTAATACAATTAATATAAGTGTGGTTATTGAAAATAACTATTCATTTATACGGAGGGTTGGCCGAGTGGTCTAAGGCGGCAGACTTAAGATCTGTTGGACGGTTGTCCGCGCGAGTTCGAACCTCGCATCCTTCAGTAATATTTTTTTAATATACATTTTCTCTGCCATCATGGCTTAAAAAATGCTTAAAAGAAGGGAATTAGGGGGGATGGATGAACTAAGACATAACTTTCTTTTCTTCAATTCGAACTCTGTTGGGAAGAGTTGCTTTAAAAAAGACTCTCTATCCATCTATAAAATTTATTAAAACTTTTGAACTGCACAGAATGATTGGCTCACTTAGAAACAAATTTGAGCATTTCAAAGT…	CGGTTGAGTGTATCGGTCATAGTACAAAGGCAGAAATGAATAATAGTAATATTAATCGCAGTTTCCTGTTGTTTAGAGAACTGAAACGCTTTGTGGGCATCAGGTTTAGATTAACTGCTACCCTTCTTCTGTATTTGTCTGGCCATGCTTCTCAAATAAACCGCTGCGGATAACATTTCAAGTGGTTTCTCAAGGGAGAATCATAGTTTAGCTTAACATACAGCAAATCGTCACTATCTTGACTGATGC
721	8770	1	1	0	0	NC_001134	347518	349584	NC_001144	382243	385078	|gene |tRNA note= GO_component: cytosol [goid 0005829] [evidence NAS] |gene |CDS[fcd=-674](+,347877,349382) note= Ybr056wp;	|gene gene= MSL5 |CDS(+,380823,382253) gene= MSL5 note= Msl5p; |gene gene= CLF1 note= synonyms: NTC77, SYF3 |CDS(-,382472,384535) gene= CLF1 note= Clf1p; |gene note= synonym: APT1 |CDS(-,384726,385409) note= Ylr118cp;	CGGAGGAGCTACTAAAGAAAGAGTGCTGCAATTAATACAATTAATATAAGTGTGGTTATTGAAAATAACTATTCATTTATACGGAGGGTTGGCCGAGTGGTCTAAGGCGGCAGACTTAAGATCTGTTGGACGGTTGTCCGCGCGAGTTCGAACCTCGCATCCTTCAGTAATATTTTTTTAATATACATTTTCTCTGCCATCATGGCTTAAAAAATGCTTAAAAGAAGGGAATTAGGGGGGATGGATGAACTAAGACATAACTTTCTTTTCTTCAATTCGAACTCTGTTGGGAAGAGTTGCTTTAAAAAAGACTCTCTATCCATCTATAAAATTTATTAAAACTTTTGAACTGCACAGAATGATTGGCTCACTTAGAAACAAATTTGAGCATTTCAAAGT…	CGGATTATAATACACTCCCATTATACAATATCTGCATTTTTTTTTATTTGTGTTGAAGGTATGTAGTCTCTATTTTGCATAGTTCCTTTTTTTGTTGGTTTTTTGCCTTCCTGGTTATTATTAACTTTTGATATTTAATTTACTTACTAGCTTATTCTACTACTGTTTAGTTTCTACGGCCTGAACTACAATGACAAAAATATTATTTCACGATACCCTTACCTTTATTCAAAGTGCCTGTTCCTGTTTCCATTTTTTGGCTAGTTCCAAGAACTTTGATGGTTTTGGCTTGTCATCATCGATATCATCAGGAAAAATGTAATCCACGAATTCTTCTTCCACACCGTTCTGTAACCTCACTTTTTTGATTACTTTAGGGAATCTTTTCTTGACGGTTTC…
721	6010	6	6	0	0	NC_001134	347518	349584	NC_001140	366796	366820	|gene |tRNA note= GO_component: cytosol [goid 0005829] [evidence NAS] |gene |CDS[fcd=-674](+,347877,349382) note= Ybr056wp;	|gene |CDS[fcd=1087](-,365343,367895) note= Yhr131cp;	CGGAGGAGCTACTAAAGAAAGAGTGCTGCAATTAATACAATTAATATAAGTGTGGTTATTGAAAATAACTATTCATTTATACGGAGGGTTGGCCGAGTGGTCTAAGGCGGCAGACTTAAGATCTGTTGGACGGTTGTCCGCGCGAGTTCGAACCTCGCATCCTTCAGTAATATTTTTTTAATATACATTTTCTCTGCCATCATGGCTTAAAAAATGCTTAAAAGAAGGGAATTAGGGGGGATGGATGAACTAAGACATAACTTTCTTTTCTTCAATTCGAACTCTGTTGGGAAGAGTTGCTTTAAAAAAGACTCTCTATCCATCTATAAAATTTATTAAAACTTTTGAACTGCACAGAATGATTGGCTCACTTAGAAACAAATTTGAGCATTTCAAAGT…	CGGTACTATATCTTTGGATTAAGT
721	10974	2	2	0	0	NC_001134	347518	349584	NC_001146	265852	265958	|gene |tRNA note= GO_component: cytosol [goid 0005829] [evidence NAS] |gene |CDS[fcd=-674](+,347877,349382) note= Ybr056wp;	|gene gene= GCR2 |CDS[fcd=626](-,264927,266531) gene= GCR2 note= Gcr2p;	CGGAGGAGCTACTAAAGAAAGAGTGCTGCAATTAATACAATTAATATAAGTGTGGTTATTGAAAATAACTATTCATTTATACGGAGGGTTGGCCGAGTGGTCTAAGGCGGCAGACTTAAGATCTGTTGGACGGTTGTCCGCGCGAGTTCGAACCTCGCATCCTTCAGTAATATTTTTTTAATATACATTTTCTCTGCCATCATGGCTTAAAAAATGCTTAAAAGAAGGGAATTAGGGGGGATGGATGAACTAAGACATAACTTTCTTTTCTTCAATTCGAACTCTGTTGGGAAGAGTTGCTTTAAAAAAGACTCTCTATCCATCTATAAAATTTATTAAAACTTTTGAACTGCACAGAATGATTGGCTCACTTAGAAACAAATTTGAGCATTTCAAAGT…	CGGTCTGAGGATCGAATACTGTAAATATGCTCATTGAGACTAATCGCCACAATTCATCGTTTTCTAATTCTGAGTCTGTCTTTATTTGCCAAAGCCTTCCATCCAA
721	9263	7	7	0	0	NC_001134	347518	349584	NC_001144	784557	784930	|gene |tRNA note= GO_component: cytosol [goid 0005829] [evidence NAS] |gene |CDS[fcd=-674](+,347877,349382) note= Ybr056wp;	|gene gene= NMA1 |CDS[fcd=170](+,784913,786118) gene= NMA1 note= Nma1p;	CGGAGGAGCTACTAAAGAAAGAGTGCTGCAATTAATACAATTAATATAAGTGTGGTTATTGAAAATAACTATTCATTTATACGGAGGGTTGGCCGAGTGGTCTAAGGCGGCAGACTTAAGATCTGTTGGACGGTTGTCCGCGCGAGTTCGAACCTCGCATCCTTCAGTAATATTTTTTTAATATACATTTTCTCTGCCATCATGGCTTAAAAAATGCTTAAAAGAAGGGAATTAGGGGGGATGGATGAACTAAGACATAACTTTCTTTTCTTCAATTCGAACTCTGTTGGGAAGAGTTGCTTTAAAAAAGACTCTCTATCCATCTATAAAATTTATTAAAACTTTTGAACTGCACAGAATGATTGGCTCACTTAGAAACAAATTTGAGCATTTCAAAGT…	CGGGTGAAAAATGACGATGAAGACGGCTGGAATTGCGCTGCATCCGCTTACGTAGGATAGAACACCTACAAAGATTTACGAACTTTATTGCTCGAAGATTCGCTATCCATATCTTTTTAGTTTCCCCCCATTTCACAATGGGATACCGTTGTTTTTTCTGTAGGTACGCTTTCTCATAGTTAATAGAGTCAGTAATTCATTTCATTTTTTGCAGAAAGGAATTTCTTCACCTAATTTAGAATTTCATCAACATTTATTGTATCTGCATGGTATAACAAATTAGAAAAATTTGGAAGGGAAAAAAAAACTGTTGCGTCAATTACTTATACCAGGGATAGAAAAAAAAAAAGGAAACATGGATCCCACAAGAGCT
721	2465	1	1	0	0	NC_001134	347518	349584	NC_001136	716197	716393	|gene |tRNA note= GO_component: cytosol [goid 0005829] [evidence NAS] |gene |CDS[fcd=-674](+,347877,349382) note= Ybr056wp;	|gene gene= FIN1 |CDS[fcd=324](-,715744,716619) gene= FIN1 note= Fin1p;	CGGAGGAGCTACTAAAGAAAGAGTGCTGCAATTAATACAATTAATATAAGTGTGGTTATTGAAAATAACTATTCATTTATACGGAGGGTTGGCCGAGTGGTCTAAGGCGGCAGACTTAAGATCTGTTGGACGGTTGTCCGCGCGAGTTCGAACCTCGCATCCTTCAGTAATATTTTTTTAATATACATTTTCTCTGCCATCATGGCTTAAAAAATGCTTAAAAGAAGGGAATTAGGGGGGATGGATGAACTAAGACATAACTTTCTTTTCTTCAATTCGAACTCTGTTGGGAAGAGTTGCTTTAAAAAAGACTCTCTATCCATCTATAAAATTTATTAAAACTTTTGAACTGCACAGAATGATTGGCTCACTTAGAAACAAATTTGAGCATTTCAAAGT…	CGGGCCCGTATTCTCGTTAACGAACCATCACCCCCGATTTTATTTTCATTACTGAATGTCAGTTTGGTTGGTGATGTAGGGAATATTATATTAGTTATATGATCTGAGTTTTGGATCTTCACATTTTTATTCGAATTTTTGAACTGAGGCCTATCCAGGCTTTGAGTTTCCTTAGAGACATAGCCCTTCAGACATT
721	2701	373	373	10	10	NC_001134	347518	349584	NC_001136	946389	946424	|gene |tRNA note= GO_component: cytosol [goid 0005829] [evidence NAS] |gene |CDS[fcd=-674](+,347877,349382) note= Ybr056wp;	|gene gene= SUP2 gene= SUP2 note= GO_component: cytosol [goid 0005829] [evidence NAS] |neigh_up CDS[fcd=-1258](-,943670,945148) gene= SNU56 note= Snu56p; |neigh_down CDS[fcd=397](+,946803,948452) gene= AMD2 note= Amd2p;	CGGAGGAGCTACTAAAGAAAGAGTGCTGCAATTAATACAATTAATATAAGTGTGGTTATTGAAAATAACTATTCATTTATACGGAGGGTTGGCCGAGTGGTCTAAGGCGGCAGACTTAAGATCTGTTGGACGGTTGTCCGCGCGAGTTCGAACCTCGCATCCTTCAGTAATATTTTTTTAATATACATTTTCTCTGCCATCATGGCTTAAAAAATGCTTAAAAGAAGGGAATTAGGGGGGATGGATGAACTAAGACATAACTTTCTTTTCTTCAATTCGAACTCTGTTGGGAAGAGTTGCTTTAAAAAAGACTCTCTATCCATCTATAAAATTTATTAAAACTTTTGAACTGCACAGAATGATTGGCTCACTTAGAAACAAATTTGAGCATTTCAAAGT…	CGGGAGATTTTTTTATGTCAAGCACCTACTTTTAG
721	8784	8	8	0	0	NC_001134	347518	349584	NC_001144	390559	390590	|gene |tRNA note= GO_component: cytosol [goid 0005829] [evidence NAS] |gene |CDS[fcd=-674](+,347877,349382) note= Ybr056wp;	|neigh_up CDS[fcd=-303](-,388745,390271) gene= YPS3 note= Yps3p; |neigh_down CDS[fcd=2911](+,393485,393895) note= Ylr125wp;	CGGAGGAGCTACTAAAGAAAGAGTGCTGCAATTAATACAATTAATATAAGTGTGGTTATTGAAAATAACTATTCATTTATACGGAGGGTTGGCCGAGTGGTCTAAGGCGGCAGACTTAAGATCTGTTGGACGGTTGTCCGCGCGAGTTCGAACCTCGCATCCTTCAGTAATATTTTTTTAATATACATTTTCTCTGCCATCATGGCTTAAAAAATGCTTAAAAGAAGGGAATTAGGGGGGATGGATGAACTAAGACATAACTTTCTTTTCTTCAATTCGAACTCTGTTGGGAAGAGTTGCTTTAAAAAAGACTCTCTATCCATCTATAAAATTTATTAAAACTTTTGAACTGCACAGAATGATTGGCTCACTTAGAAACAAATTTGAGCATTTCAAAGT…	CGGCCCCAAATATCCGATTCTCGTTTCTGTG
721	2702	174	174	6	6	NC_001134	347518	349584	NC_001136	946425	946524	|gene |tRNA note= GO_component: cytosol [goid 0005829] [evidence NAS] |gene |CDS[fcd=-674](+,347877,349382) note= Ybr056wp;	|neigh_up CDS[fcd=-1326](-,943670,945148) gene= SNU56 note= Snu56p; |neigh_down CDS[fcd=329](+,946803,948452) gene= AMD2 note= Amd2p;	CGGAGGAGCTACTAAAGAAAGAGTGCTGCAATTAATACAATTAATATAAGTGTGGTTATTGAAAATAACTATTCATTTATACGGAGGGTTGGCCGAGTGGTCTAAGGCGGCAGACTTAAGATCTGTTGGACGGTTGTCCGCGCGAGTTCGAACCTCGCATCCTTCAGTAATATTTTTTTAATATACATTTTCTCTGCCATCATGGCTTAAAAAATGCTTAAAAGAAGGGAATTAGGGGGGATGGATGAACTAAGACATAACTTTCTTTTCTTCAATTCGAACTCTGTTGGGAAGAGTTGCTTTAAAAAAGACTCTCTATCCATCTATAAAATTTATTAAAACTTTTGAACTGCACAGAATGATTGGCTCACTTAGAAACAAATTTGAGCATTTCAAAGT…	CGGCTTTCTGGAGATAAGTTCCCAGTAGTCGTTGTATTTGATTCTCTATTGGATAGTCAATGACACATTCGTGACCGAACAATGAGATATTATTGAGTA
721	773	596	596	0	0	NC_001134	347518	349584	NC_001134	387298	387748	|gene |tRNA note= GO_component: cytosol [goid 0005829] [evidence NAS] |gene |CDS[fcd=-674](+,347877,349382) note= Ybr056wp;	|gene note= synonym: YBR075W |CDS[fcd=-1242](+,386281,389211) note= Ybr074wp;	CGGAGGAGCTACTAAAGAAAGAGTGCTGCAATTAATACAATTAATATAAGTGTGGTTATTGAAAATAACTATTCATTTATACGGAGGGTTGGCCGAGTGGTCTAAGGCGGCAGACTTAAGATCTGTTGGACGGTTGTCCGCGCGAGTTCGAACCTCGCATCCTTCAGTAATATTTTTTTAATATACATTTTCTCTGCCATCATGGCTTAAAAAATGCTTAAAAGAAGGGAATTAGGGGGGATGGATGAACTAAGACATAACTTTCTTTTCTTCAATTCGAACTCTGTTGGGAAGAGTTGCTTTAAAAAAGACTCTCTATCCATCTATAAAATTTATTAAAACTTTTGAACTGCACAGAATGATTGGCTCACTTAGAAACAAATTTGAGCATTTCAAAGT…	CGGCTTGTTATTTTGATTTTATCGGTTTGAAGTTTTTCGTTATAAGCGCTAAAACGCTTTTCTATTGGAACTGCATATTTCTATTAGTTTCACCCGTTGTGGCCATTGGCTTGTATTTAATTTCTCGTGATAGAATGACTTGGAAATCTTATTCATGGCTATCGTGGACACGCTTTCCTCTTTCATTAGCCGCTGGTATTATTGTCCAAAAGCTTTTCTCTAACGACATAATTCGTTCCAATCCTTTGACGTTCTCAAGGAACTACTTTTGGCCTATCTCGGCTTTTTTCACTCAAGTAATTTTTACCAGTTATGTTCTGATTAATTGCTCCAATTTTTTTTTCCCCTGTGCCGATATGAAAAGCCTATCAATTATCGAATTGTTCATTATTTTATGGA…
721	13582	1	1	0	0	NC_001134	347518	349584	NC_001148	672802	676364	|gene |tRNA note= GO_component: cytosol [goid 0005829] [evidence NAS] |gene |CDS[fcd=-674](+,347877,349382) note= Ybr056wp;	|gene gene= BRR1 |CDS(+,672468,673493) gene= BRR1 note= Brr1p; |gene gene= YMC1 |CDS(+,673748,674671) gene= YMC1 note= Ymc1p; |gene gene= ARO7 note= synonyms: TYR7, OSM2, HGS1 |CDS(-,674858,675628) gene= ARO7 note= Aro7p; |gene gene= JID1 |CDS(-,675974,676879) gene= JID1 note= Jid1p;	CGGAGGAGCTACTAAAGAAAGAGTGCTGCAATTAATACAATTAATATAAGTGTGGTTATTGAAAATAACTATTCATTTATACGGAGGGTTGGCCGAGTGGTCTAAGGCGGCAGACTTAAGATCTGTTGGACGGTTGTCCGCGCGAGTTCGAACCTCGCATCCTTCAGTAATATTTTTTTAATATACATTTTCTCTGCCATCATGGCTTAAAAAATGCTTAAAAGAAGGGAATTAGGGGGGATGGATGAACTAAGACATAACTTTCTTTTCTTCAATTCGAACTCTGTTGGGAAGAGTTGCTTTAAAAAAGACTCTCTATCCATCTATAAAATTTATTAAAACTTTTGAACTGCACAGAATGATTGGCTCACTTAGAAACAAATTTGAGCATTTCAAAGT…	CGGTTATGAGGACGAAACACTGGATCTTTTATTGCTTTTCTTAAAGAATTATCTCGAAGATATGCCCAGCAAATGTACTACAGTTGAAAAAATTATAAGTGTCCTAAATCAGCATTCCTTTCCTGAGAAGGCAGAAGAGAAGGAAGAAAATCTTCAGATTGATGAGGAATGGGCGAAGAATATTTTGGTACGGCTGGAAAAAACCAAGATTGACAGTGTTGAGGATGTAAAAAAAGTAATCACTGAAGGAGATAAACATGAACTAGTTGGATACAACCAGTGGTTCCAATACCTTATAAACAATGAACCGCAGCATACTACTTTTCATGAAAAGATTACCTCTAAGCAACTTTGGGTTCTGATCAAGTATATGTCGAATACATGGATAAAAGAAATACA…
721	9751	10	10	0	0	NC_001134	347518	349584	NC_001145	111177	111745	|gene |tRNA note= GO_component: cytosol [goid 0005829] [evidence NAS] |gene |CDS[fcd=-674](+,347877,349382) note= Ybr056wp;	|gene gene= CPR3 note= synonym: CYP3 |CDS[fcd=-459](+,111002,111550) gene= CPR3 note= Cpr3p;	CGGAGGAGCTACTAAAGAAAGAGTGCTGCAATTAATACAATTAATATAAGTGTGGTTATTGAAAATAACTATTCATTTATACGGAGGGTTGGCCGAGTGGTCTAAGGCGGCAGACTTAAGATCTGTTGGACGGTTGTCCGCGCGAGTTCGAACCTCGCATCCTTCAGTAATATTTTTTTAATATACATTTTCTCTGCCATCATGGCTTAAAAAATGCTTAAAAGAAGGGAATTAGGGGGGATGGATGAACTAAGACATAACTTTCTTTTCTTCAATTCGAACTCTGTTGGGAAGAGTTGCTTTAAAAAAGACTCTCTATCCATCTATAAAATTTATTAAAACTTTTGAACTGCACAGAATGATTGGCTCACTTAGAAACAAATTTGAGCATTTCAAAGT…	CGGCGAAAAGGGCTGGGGCTATAAAGGTGTCCCTTTCCACAGAATCATCCCAGACTTCATGATCCAAGGTGGTGACACTGATTTGACTAACGGTTTTGGGGGCAAATCCATTTACGGTTCCAAGTTCGCTGACGAAAATTTTGTCAAAAAGCATGACAAGGCAGGTTTGTTATCTATGGCAAATGCTGGACCAAACACTAACGGTTCTCAATTCTTCATTACCACTGTGCCTTGTCCATGGTTGGATGGAAAACACGTTGTCTTTGGTGAGGTAACCAAAGGTATGGACATTGTCAAAGCAATCGAATCATACGGTACTGCTTCTGGTAAACCAAGAGCTGAAATCGTTATCGAAGAAGCTGGTGAGTTATGAAGGCTTATATGAAGCTAAGGTCTCTC…
721	9264	17	17	0	0	NC_001134	347518	349584	NC_001144	784931	784981	|gene |tRNA note= GO_component: cytosol [goid 0005829] [evidence NAS] |gene |CDS[fcd=-674](+,347877,349382) note= Ybr056wp;	|gene gene= NMA1 |CDS[fcd=-43](+,784913,786118) gene= NMA1 note= Nma1p;	CGGAGGAGCTACTAAAGAAAGAGTGCTGCAATTAATACAATTAATATAAGTGTGGTTATTGAAAATAACTATTCATTTATACGGAGGGTTGGCCGAGTGGTCTAAGGCGGCAGACTTAAGATCTGTTGGACGGTTGTCCGCGCGAGTTCGAACCTCGCATCCTTCAGTAATATTTTTTTAATATACATTTTCTCTGCCATCATGGCTTAAAAAATGCTTAAAAGAAGGGAATTAGGGGGGATGGATGAACTAAGACATAACTTTCTTTTCTTCAATTCGAACTCTGTTGGGAAGAGTTGCTTTAAAAAAGACTCTCTATCCATCTATAAAATTTATTAAAACTTTTGAACTGCACAGAATGATTGGCTCACTTAGAAACAAATTTGAGCATTTCAAAGT…	CGGATTTCAAACCGCCATCTGCAGACGAGGAATTGATTCCTCCACCCGAC
721	2965	139	139	53	53	NC_001134	347518	349584	NC_001136	1198674	1198905	|gene |tRNA note= GO_component: cytosol [goid 0005829] [evidence NAS] |gene |CDS[fcd=-674](+,347877,349382) note= Ybr056wp;	|gene gene= TFC6 |CDS[fcd=-100](-,1196671,1198689) gene= TFC6 note= Tfc6p;	CGGAGGAGCTACTAAAGAAAGAGTGCTGCAATTAATACAATTAATATAAGTGTGGTTATTGAAAATAACTATTCATTTATACGGAGGGTTGGCCGAGTGGTCTAAGGCGGCAGACTTAAGATCTGTTGGACGGTTGTCCGCGCGAGTTCGAACCTCGCATCCTTCAGTAATATTTTTTTAATATACATTTTCTCTGCCATCATGGCTTAAAAAATGCTTAAAAGAAGGGAATTAGGGGGGATGGATGAACTAAGACATAACTTTCTTTTCTTCAATTCGAACTCTGTTGGGAAGAGTTGCTTTAAAAAAGACTCTCTATCCATCTATAAAATTTATTAAAACTTTTGAACTGCACAGAATGATTGGCTCACTTAGAAACAAATTTGAGCATTTCAAAGT…	CGGTATTACTGCCATCGCCACAACTTAATATATTATTACACGTATCGCAATGGAGCAAGTTAGAGAAATTTCGCTAATGGATCAAAGAGTACTAGCTTTAGTTTTTAGGACATGAAACTGCTCTTACTGAGTAGAAATCAAAGCTTTAACAACTCATCCAGGCTTTCTCGAACAAAAAATGGAATGTTGTTTATCTTCTTTTGCAACGTAGGGTTTTCGAACCGCAGCTTT
721	11913	1	1	0	0	NC_001134	347518	349584	NC_001147	286977	287484	|gene |tRNA note= GO_component: cytosol [goid 0005829] [evidence NAS] |gene |CDS[fcd=-674](+,347877,349382) note= Ybr056wp;	|gene gene= TAT2 note= synonyms: TAP2, SCM2, SAB2, LTG3 |CDS[fcd=-1057](+,286173,287951) gene= TAT2 note= Tat2p;	CGGAGGAGCTACTAAAGAAAGAGTGCTGCAATTAATACAATTAATATAAGTGTGGTTATTGAAAATAACTATTCATTTATACGGAGGGTTGGCCGAGTGGTCTAAGGCGGCAGACTTAAGATCTGTTGGACGGTTGTCCGCGCGAGTTCGAACCTCGCATCCTTCAGTAATATTTTTTTAATATACATTTTCTCTGCCATCATGGCTTAAAAAATGCTTAAAAGAAGGGAATTAGGGGGGATGGATGAACTAAGACATAACTTTCTTTTCTTCAATTCGAACTCTGTTGGGAAGAGTTGCTTTAAAAAAGACTCTCTATCCATCTATAAAATTTATTAAAACTTTTGAACTGCACAGAATGATTGGCTCACTTAGAAACAAATTTGAGCATTTCAAAGT…	CGGGCGTTCTATCTGTTCTTGTTGTTGCTTCGTATTCTCTCGGTGGTATAGAAATGACGTGCCTGGCATCAGGTGAAACGGACCCCAAAGGCTTACCAAGTGCTATCAAGCAAGTGTTTTGGAGGATCTTATTTTTCTTTTTGATATCACTGACCCTGGTAGGATTCCTGGTTCCATATACAAACCAAAACTTACTGGGTGGTTCATCTGTGGACAACTCACCTTTTGTCATTGCCATAAAATTGCATCACATTAAAGCCTTGCCCTCCATCGTCAATGCGGTCATCCTTATCAGTGTTTTGAGTGTAGGTAACTCCTGCATCTTCGCTTCAAGTAGAACGTTGTGTTCGATGGCCCACCAAGGCCTTATTCCATGGTGGTTTGGTTATATCGACCGTG…
721	9038	76	76	0	0	NC_001134	347518	349584	NC_001144	574291	574498	|gene |tRNA note= GO_component: cytosol [goid 0005829] [evidence NAS] |gene |CDS[fcd=-674](+,347877,349382) note= Ybr056wp;	|gene gene= MSC3 |CDS[fcd=-241](+,574153,576339) gene= MSC3 note= Msc3p;	CGGAGGAGCTACTAAAGAAAGAGTGCTGCAATTAATACAATTAATATAAGTGTGGTTATTGAAAATAACTATTCATTTATACGGAGGGTTGGCCGAGTGGTCTAAGGCGGCAGACTTAAGATCTGTTGGACGGTTGTCCGCGCGAGTTCGAACCTCGCATCCTTCAGTAATATTTTTTTAATATACATTTTCTCTGCCATCATGGCTTAAAAAATGCTTAAAAGAAGGGAATTAGGGGGGATGGATGAACTAAGACATAACTTTCTTTTCTTCAATTCGAACTCTGTTGGGAAGAGTTGCTTTAAAAAAGACTCTCTATCCATCTATAAAATTTATTAAAACTTTTGAACTGCACAGAATGATTGGCTCACTTAGAAACAAATTTGAGCATTTCAAAGT…	CGGATCGAACCAATTACTCAAGGTCGCACTCGCTGGTTAGTCATGCACCTTCAATACCGAGACAAAGAAGTTCGGTAAAGAGCCCAGGAAGAAGGCTTTCCACATCCTCTGCCGCTCCGCCAACGTCCAGGGCAGCAGCTAAGCAGTATTCACAGAAGACTTACTCGTTGAGGTCGCAAAGGAGCGGAGAGTACCATTTACACCCGC
721	3051	315	315	2	2	NC_001134	347518	349584	NC_001136	1268016	1268117	|gene |tRNA note= GO_component: cytosol [goid 0005829] [evidence NAS] |gene |CDS[fcd=-674](+,347877,349382) note= Ybr056wp;	|gene gene= UTP5 |CDS[fcd=-603](+,1267463,1269394) gene= UTP5 note= Utp5p;	CGGAGGAGCTACTAAAGAAAGAGTGCTGCAATTAATACAATTAATATAAGTGTGGTTATTGAAAATAACTATTCATTTATACGGAGGGTTGGCCGAGTGGTCTAAGGCGGCAGACTTAAGATCTGTTGGACGGTTGTCCGCGCGAGTTCGAACCTCGCATCCTTCAGTAATATTTTTTTAATATACATTTTCTCTGCCATCATGGCTTAAAAAATGCTTAAAAGAAGGGAATTAGGGGGGATGGATGAACTAAGACATAACTTTCTTTTCTTCAATTCGAACTCTGTTGGGAAGAGTTGCTTTAAAAAAGACTCTCTATCCATCTATAAAATTTATTAAAACTTTTGAACTGCACAGAATGATTGGCTCACTTAGAAACAAATTTGAGCATTTCAAAGT…	CGGTCATGTATCTCCAGTGTCCACATTGCAAGTTATAACTAATGAATTTTTCATATCAGGCGCAGAGGGTGATAGATTCTTGAACGTATATGATATTCATT
721	3219	26	26	0	0	NC_001134	347518	349584	NC_001136	1429466	1429904	|gene |tRNA note= GO_component: cytosol [goid 0005829] [evidence NAS] |gene |CDS[fcd=-674](+,347877,349382) note= Ybr056wp;	|gene gene= PAC11 |CDS[fcd=1096](-,1429180,1430781) gene= PAC11 note= Pac11p;	CGGAGGAGCTACTAAAGAAAGAGTGCTGCAATTAATACAATTAATATAAGTGTGGTTATTGAAAATAACTATTCATTTATACGGAGGGTTGGCCGAGTGGTCTAAGGCGGCAGACTTAAGATCTGTTGGACGGTTGTCCGCGCGAGTTCGAACCTCGCATCCTTCAGTAATATTTTTTTAATATACATTTTCTCTGCCATCATGGCTTAAAAAATGCTTAAAAGAAGGGAATTAGGGGGGATGGATGAACTAAGACATAACTTTCTTTTCTTCAATTCGAACTCTGTTGGGAAGAGTTGCTTTAAAAAAGACTCTCTATCCATCTATAAAATTTATTAAAACTTTTGAACTGCACAGAATGATTGGCTCACTTAGAAACAAATTTGAGCATTTCAAAGT…	CGGTTACCCTCGTAGAGTGGTTTTCTGCAGGTTGGAACCCATTGTTGTCCAAAGAGAGGTACAGCGGCCCAGGTTGGTCCCAGAAAACCTTGTATATACCACCGTCTTCGCCACCGATCCAGACGTACTGCGGGTCCTCACTCGTGTACGCCATGCAAGCTATACCTACCTCATCAAACTTTGCCAACCGCTGCAATCGCTCCGTATATGTGCAAGTATCATTCTCCAAAGATAAAAGCTGTGATAGCGGTACAGGACGGAGCTGCTGTGGCTTCCGCAAAACAGTCAAGTCCAGGCAGCTCAACTCCATAATATTGCCATTATCAGCTGCCACAAGTACTCTCTCTTGATCTTGCACGCTGCTTGTTTCAATTACAGCCACCACTGGGTGCTGAAAGT…
721	11169	239	239	3	3	NC_001134	347518	349584	NC_001146	413951	414121	|gene |tRNA note= GO_component: cytosol [goid 0005829] [evidence NAS] |gene |CDS[fcd=-674](+,347877,349382) note= Ybr056wp;	|gene gene= DBP2 gene= DBP2 note= Dbp2p; |neigh_up CDS[fcd=-1263](+,412773,413201) gene= RPC19 note= Rpc19p; |neigh_down CDS[fcd=3268](-,416942,417304) gene= CYB5 note= Cyb5p;	CGGAGGAGCTACTAAAGAAAGAGTGCTGCAATTAATACAATTAATATAAGTGTGGTTATTGAAAATAACTATTCATTTATACGGAGGGTTGGCCGAGTGGTCTAAGGCGGCAGACTTAAGATCTGTTGGACGGTTGTCCGCGCGAGTTCGAACCTCGCATCCTTCAGTAATATTTTTTTAATATACATTTTCTCTGCCATCATGGCTTAAAAAATGCTTAAAAGAAGGGAATTAGGGGGGATGGATGAACTAAGACATAACTTTCTTTTCTTCAATTCGAACTCTGTTGGGAAGAGTTGCTTTAAAAAAGACTCTCTATCCATCTATAAAATTTATTAAAACTTTTGAACTGCACAGAATGATTGGCTCACTTAGAAACAAATTTGAGCATTTCAAAGT…	CGGACACGATATTCCAAAGCCAATCACCACTTTCGATGAAGCTGGTTTCCCAGACTACGTTTTGAATGAAGTGAAGGCTGAAGGATTTGACAAACCAACTGGCATTCAATGTCAGGGTTGGCCAATGGCTTTATCTGGTAGGGACATGGTTGGTATTGCTGCCACTGGTT
721	5157	481	481	2	2	NC_001134	347518	349584	NC_001139	730784	731066	|gene |tRNA note= GO_component: cytosol [goid 0005829] [evidence NAS] |gene |CDS[fcd=-674](+,347877,349382) note= Ybr056wp;	|gene gene= COG2 note= synonym: SEC35 |CDS[fcd=-99](-,730038,730826) gene= COG2 note= Cog2p;	CGGAGGAGCTACTAAAGAAAGAGTGCTGCAATTAATACAATTAATATAAGTGTGGTTATTGAAAATAACTATTCATTTATACGGAGGGTTGGCCGAGTGGTCTAAGGCGGCAGACTTAAGATCTGTTGGACGGTTGTCCGCGCGAGTTCGAACCTCGCATCCTTCAGTAATATTTTTTTAATATACATTTTCTCTGCCATCATGGCTTAAAAAATGCTTAAAAGAAGGGAATTAGGGGGGATGGATGAACTAAGACATAACTTTCTTTTCTTCAATTCGAACTCTGTTGGGAAGAGTTGCTTTAAAAAAGACTCTCTATCCATCTATAAAATTTATTAAAACTTTTGAACTGCACAGAATGATTGGCTCACTTAGAAACAAATTTGAGCATTTCAAAGT…	CGGTAAATCTAAGTCTAGTTCATCATCATTCAAAAAGTCCATTTCGCCCTGAGAGAAATTGCGACTATGACTGTTGACCATTCCCTTTTCATATTATTTATTATTCTATATTTTTTCTAAGCTTCATTTTCTTGTCCTGTTGAAAATTCCATGAAATCGAGGTAAAGGCCCGAGCAATAATAATTTTAATTTAAATAAGGCACCCTCATAAAAACGGTCTTACATCCCATTATACCTAAATACGTATTTTTTGGATCTAGAGTGTTAACTATTTCACGATTA
721	10631	59	59	0	0	NC_001134	347518	349584	NC_001145	903436	904570	|gene |tRNA note= GO_component: cytosol [goid 0005829] [evidence NAS] |gene |CDS[fcd=-674](+,347877,349382) note= Ybr056wp;	|gene |CDS(+,902799,903848) note= Ymr315wp; |gene |CDS(+,904285,904392) note= Ymr315w-ap;	CGGAGGAGCTACTAAAGAAAGAGTGCTGCAATTAATACAATTAATATAAGTGTGGTTATTGAAAATAACTATTCATTTATACGGAGGGTTGGCCGAGTGGTCTAAGGCGGCAGACTTAAGATCTGTTGGACGGTTGTCCGCGCGAGTTCGAACCTCGCATCCTTCAGTAATATTTTTTTAATATACATTTTCTCTGCCATCATGGCTTAAAAAATGCTTAAAAGAAGGGAATTAGGGGGGATGGATGAACTAAGACATAACTTTCTTTTCTTCAATTCGAACTCTGTTGGGAAGAGTTGCTTTAAAAAAGACTCTCTATCCATCTATAAAATTTATTAAAACTTTTGAACTGCACAGAATGATTGGCTCACTTAGAAACAAATTTGAGCATTTCAAAGT…	CGGTGCAGATGATATTGTCTTTGCTACTGTCCAGTTGAAAAATAAAGAGGTTATCGGAAGTTTTACTTATGGGTCTGCCTTTGGTGCTACCGAAAAGTCGGTTTTCTTGAAAGTCTATGGTAAGAATGGTACCGTTACCGTTGACTTATCAGACAAAAAAGACCCCGTTGTAAAAGTCAAATTAGGGGGTTCAGCTGAAGATAACGGTGACGAACAAATTTTTAAAGTCGATAATGATGAAAGTTTCGGCGTCAACGCTGAATTTTTGAATTTTCACGAAGCTGTCAGCAAGAAGGACAAATCCTTATACCTAGGCACACCCAGAACTGCATTTCACCATTTGGCTTGTGTGGACGCGTTTTTAAAATCTTCTGCCAAGAATGGTGACTACGTTAAAAT…
721	4475	2961	2961	0	0	NC_001134	347518	349584	NC_001139	102626	102808	|gene |tRNA note= GO_component: cytosol [goid 0005829] [evidence NAS] |gene |CDS[fcd=-674](+,347877,349382) note= Ybr056wp;	|gene gene= CHC1 note= synonym: SWA5 |CDS[fcd=4791](-,102547,107508) gene= CHC1 note= Chc1p;	CGGAGGAGCTACTAAAGAAAGAGTGCTGCAATTAATACAATTAATATAAGTGTGGTTATTGAAAATAACTATTCATTTATACGGAGGGTTGGCCGAGTGGTCTAAGGCGGCAGACTTAAGATCTGTTGGACGGTTGTCCGCGCGAGTTCGAACCTCGCATCCTTCAGTAATATTTTTTTAATATACATTTTCTCTGCCATCATGGCTTAAAAAATGCTTAAAAGAAGGGAATTAGGGGGGATGGATGAACTAAGACATAACTTTCTTTTCTTCAATTCGAACTCTGTTGGGAAGAGTTGCTTTAAAAAAGACTCTCTATCCATCTATAAAATTTATTAAAACTTTTGAACTGCACAGAATGATTGGCTCACTTAGAAACAAATTTGAGCATTTCAAAGT…	CGGACTTTTTAGCGAGTTCTTCGGTGATTTTCTTAATGGAATCATTCTGCTCTTTTTTTATGGAGATTTCAAATGGCTTAATGTAGTCCTCCAAAGAATTCATCCATGATATTTCTAAAACAAATTCAATTCTCACTAAGTTGTAAGCAGCATATAGCAAAGCAACAAAGCCTTCTCTGTTA
721	75	153	153	11	11	NC_001134	347518	349584	NC_001133	57456	57688	|gene |tRNA note= GO_component: cytosol [goid 0005829] [evidence NAS] |gene |CDS[fcd=-674](+,347877,349382) note= Ybr056wp;	|gene |CDS[fcd=-53](+,57519,57851) note= Yal044w-ap;	CGGAGGAGCTACTAAAGAAAGAGTGCTGCAATTAATACAATTAATATAAGTGTGGTTATTGAAAATAACTATTCATTTATACGGAGGGTTGGCCGAGTGGTCTAAGGCGGCAGACTTAAGATCTGTTGGACGGTTGTCCGCGCGAGTTCGAACCTCGCATCCTTCAGTAATATTTTTTTAATATACATTTTCTCTGCCATCATGGCTTAAAAAATGCTTAAAAGAAGGGAATTAGGGGGGATGGATGAACTAAGACATAACTTTCTTTTCTTCAATTCGAACTCTGTTGGGAAGAGTTGCTTTAAAAAAGACTCTCTATCCATCTATAAAATTTATTAAAACTTTTGAACTGCACAGAATGATTGGCTCACTTAGAAACAAATTTGAGCATTTCAAAGT…	CGGAATGACGAATCAAAAAGAGAATAGCATCGTTAGCAGCAAACGAAAGTGGAAAGAGAATAATGTTCAAGAGAGCAATGAGCACAGATGGTCCCGTGGCACGTACCATCCTGAAGAGACTGGAATGCGGCTTTCCAGATTACAAGAACTTTGCGTTTGGCCTCTACAACGATTCTCACAAGCATAAGGGCCATGCTGGTGTACAGGGAAATGTCTCTGCTGAGACACATTT
721	10921	34	34	0	0	NC_001134	347518	349584	NC_001146	228269	228351	|gene |tRNA note= GO_component: cytosol [goid 0005829] [evidence NAS] |gene |CDS[fcd=-674](+,347877,349382) note= Ybr056wp;	|gene gene= ATG4 note= synonyms: AUT2, APG4 |CDS[fcd=-939](+,227371,228855) gene= ATG4 note= Atg4p;	CGGAGGAGCTACTAAAGAAAGAGTGCTGCAATTAATACAATTAATATAAGTGTGGTTATTGAAAATAACTATTCATTTATACGGAGGGTTGGCCGAGTGGTCTAAGGCGGCAGACTTAAGATCTGTTGGACGGTTGTCCGCGCGAGTTCGAACCTCGCATCCTTCAGTAATATTTTTTTAATATACATTTTCTCTGCCATCATGGCTTAAAAAATGCTTAAAAGAAGGGAATTAGGGGGGATGGATGAACTAAGACATAACTTTCTTTTCTTCAATTCGAACTCTGTTGGGAAGAGTTGCTTTAAAAAAGACTCTCTATCCATCTATAAAATTTATTAAAACTTTTGAACTGCACAGAATGATTGGCTCACTTAGAAACAAATTTGAGCATTTCAAAGT…	CGGCGGTAGGCCGTCTTCATCGTTGTATTTTTTTGGTTATCAAGGAAATGAATTTTTACATTTCGATCCTCATATTCCTCAA
721	5182	2	2	0	0	NC_001134	347518	349584	NC_001139	749951	750115	|gene |tRNA note= GO_component: cytosol [goid 0005829] [evidence NAS] |gene |CDS[fcd=-674](+,347877,349382) note= Ybr056wp;	|gene gene= UTP8 |CDS[fcd=63](-,747955,750096) gene= UTP8 note= Utp8p;	CGGAGGAGCTACTAAAGAAAGAGTGCTGCAATTAATACAATTAATATAAGTGTGGTTATTGAAAATAACTATTCATTTATACGGAGGGTTGGCCGAGTGGTCTAAGGCGGCAGACTTAAGATCTGTTGGACGGTTGTCCGCGCGAGTTCGAACCTCGCATCCTTCAGTAATATTTTTTTAATATACATTTTCTCTGCCATCATGGCTTAAAAAATGCTTAAAAGAAGGGAATTAGGGGGGATGGATGAACTAAGACATAACTTTCTTTTCTTCAATTCGAACTCTGTTGGGAAGAGTTGCTTTAAAAAAGACTCTCTATCCATCTATAAAATTTATTAAAACTTTTGAACTGCACAGAATGATTGGCTCACTTAGAAACAAATTTGAGCATTTCAAAGT…	CGGAAATACCTAACGTTATGTTATTTGTAGATTCATTAAAGGTGCCATCTGCGACTTGAACGTAATCTGCTTGTAAAGAAAAATTGCTCAATGAAGCAATTTTTGGGAGAGTTGCTAGTCTAAATGGTTGAGACAGGGATGGCATTTTGAATCTTTACTATCCT
721	8993	1	1	0	0	NC_001134	347518	349584	NC_001144	537505	540160	|gene |tRNA note= GO_component: cytosol [goid 0005829] [evidence NAS] |gene |CDS[fcd=-674](+,347877,349382) note= Ybr056wp;	|gene gene= PEX13 note= synonym: PAS20 |CDS(+,537274,538434) gene= PEX13 note= Pex13p; |gene gene= HCR1 |CDS(-,538794,539591) gene= HCR1 note= Hcr1p; |gene gene= UPS1 |CDS(-,540011,540538) gene= UPS1 note= Ups1p;	CGGAGGAGCTACTAAAGAAAGAGTGCTGCAATTAATACAATTAATATAAGTGTGGTTATTGAAAATAACTATTCATTTATACGGAGGGTTGGCCGAGTGGTCTAAGGCGGCAGACTTAAGATCTGTTGGACGGTTGTCCGCGCGAGTTCGAACCTCGCATCCTTCAGTAATATTTTTTTAATATACATTTTCTCTGCCATCATGGCTTAAAAAATGCTTAAAAGAAGGGAATTAGGGGGGATGGATGAACTAAGACATAACTTTCTTTTCTTCAATTCGAACTCTGTTGGGAAGAGTTGCTTTAAAAAAGACTCTCTATCCATCTATAAAATTTATTAAAACTTTTGAACTGCACAGAATGATTGGCTCACTTAGAAACAAATTTGAGCATTTCAAAGT…	CGGGAATATACGGTAATAGCAATTATGGGATACCCTATGATAATAATCCGTATAGTATGAACTCTATATACGGAAACAGCATAGGGAGGTATGGCTATGGAGGATCGTACTATGGCAACAATTATGGATCGTTTTATGGAGGAGGGTACGGTGCAGGAGCGGGATATGGAATGAATAATGGAAGTGGACTAGGTGAGTCGACGAAGGCCACCTTTCAGTTAATAGAAAGTTTGATAGGCGCTGTTACTGGATTTGCACAAATGCTGGAATCTACTTATATGGCCACACACAACTCGTTTTTCACCATGATATCCGTCGCAGAACAGTTTGGTAATTTGAAGGAAATGCTAGGTTCATTTTTTGGTATCTTTGCTATAATGAAGTTTCTTAAAAAAATAC…
721	4939	4	4	0	0	NC_001134	347518	349584	NC_001139	505778	506469	|gene |tRNA note= GO_component: cytosol [goid 0005829] [evidence NAS] |gene |CDS[fcd=-674](+,347877,349382) note= Ybr056wp;	|gene gene= TFG2 |CDS(-,504661,505863) gene= TFG2 note= Tfg2p; |gene gene= PRP18 |CDS(+,506074,506829) gene= PRP18 note= Prp18p;	CGGAGGAGCTACTAAAGAAAGAGTGCTGCAATTAATACAATTAATATAAGTGTGGTTATTGAAAATAACTATTCATTTATACGGAGGGTTGGCCGAGTGGTCTAAGGCGGCAGACTTAAGATCTGTTGGACGGTTGTCCGCGCGAGTTCGAACCTCGCATCCTTCAGTAATATTTTTTTAATATACATTTTCTCTGCCATCATGGCTTAAAAAATGCTTAAAAGAAGGGAATTAGGGGGGATGGATGAACTAAGACATAACTTTCTTTTCTTCAATTCGAACTCTGTTGGGAAGAGTTGCTTTAAAAAAGACTCTCTATCCATCTATAAAATTTATTAAAACTTTTGAACTGCACAGAATGATTGGCTCACTTAGAAACAAATTTGAGCATTTCAAAGT…	CGGAAATGTTACCTGATTTCTCCTTCGCGACAGAGTTCGTGGAATTATTAGAAAGTGCTGGTGCCCCTGCTGAACCACTGCTCATGGTGTTAAGTTGGTCTTCTATTTTACTCTTAATATTGCGTTATGCGTTGAAGCCAACAGCATATGTCTTATTCTTCTAATTTCAAGCCTGATAATTTATTCATTTCGCGCAAGGGAAGATGAAAAAGTTAAGAAGAGAATCGACCTTTGGAAAGGGCCCCAATGGAAAGAACTTCAATGTTTTTTCCTCTACAAGTAATAAGAGCATAAAATGGACCTAGATCTAGCCAGTATCTTAAAAGGTGAAATTTCTAAGAAGAAGAAAGAGCTGGCCAACTCTAAAGGTGTTCAGCCACCATGCACTGAGAAATTCCA…
721	3482	12	12	0	0	NC_001134	347518	349584	NC_001137	120100	120814	|gene |tRNA note= GO_component: cytosol [goid 0005829] [evidence NAS] |gene |CDS[fcd=-674](+,347877,349382) note= Ybr056wp;	|gene |CDS(-,118617,120299) note= Yel020cp; |gene gene= MMS21 |CDS(-,120498,121301) gene= MMS21 note= Mms21p;	CGGAGGAGCTACTAAAGAAAGAGTGCTGCAATTAATACAATTAATATAAGTGTGGTTATTGAAAATAACTATTCATTTATACGGAGGGTTGGCCGAGTGGTCTAAGGCGGCAGACTTAAGATCTGTTGGACGGTTGTCCGCGCGAGTTCGAACCTCGCATCCTTCAGTAATATTTTTTTAATATACATTTTCTCTGCCATCATGGCTTAAAAAATGCTTAAAAGAAGGGAATTAGGGGGGATGGATGAACTAAGACATAACTTTCTTTTCTTCAATTCGAACTCTGTTGGGAAGAGTTGCTTTAAAAAAGACTCTCTATCCATCTATAAAATTTATTAAAACTTTTGAACTGCACAGAATGATTGGCTCACTTAGAAACAAATTTGAGCATTTCAAAGT…	CGGGCTTATCACTAATATAACCATAAGCAGAGGCTGCATATGAGGCAGCCTGTTCGTTCCTGCATGGAATGAATTTGATACCGTTGGCAACCATCGTATCCGCTAGTTGGACAATAGGGATGCCCACAATTCCAAAGACTGTGTCGATGCCATATTTTTGTAAAAGTTGAGCGAAGTGTTGGGTAGCGGTCGTGGTCATATTGATGGATGGTTGTGACGGTTTGAATGTAGAGAGTATATTCTTCTTATCACATAAAAGTAACCAATGCCTTTTTTTTCCTTTATATATAATGTGGTTATATACCAACCTTTTGTAAATTTCCAACTTTTTTCTTTAGTTAGCTTTGCTTGAACTTCGGGCCGAAGGGCTCGGATAAGAGAAACAATAATTTTGTTTTC…
721	4223	4	4	0	0	NC_001134	347518	349584	NC_001138	167511	168174	|gene |tRNA note= GO_component: cytosol [goid 0005829] [evidence NAS] |gene |CDS[fcd=-674](+,347877,349382) note= Ybr056wp;	|gene gene= SUP11 gene= SUP11 note= GO_component: cytosol [goid 0005829] [evidence NAS] |rep_origin note= ARS606 |gene |CDS[fcd=39](+,167881,168489) note= Yfr012wp;	CGGAGGAGCTACTAAAGAAAGAGTGCTGCAATTAATACAATTAATATAAGTGTGGTTATTGAAAATAACTATTCATTTATACGGAGGGTTGGCCGAGTGGTCTAAGGCGGCAGACTTAAGATCTGTTGGACGGTTGTCCGCGCGAGTTCGAACCTCGCATCCTTCAGTAATATTTTTTTAATATACATTTTCTCTGCCATCATGGCTTAAAAAATGCTTAAAAGAAGGGAATTAGGGGGGATGGATGAACTAAGACATAACTTTCTTTTCTTCAATTCGAACTCTGTTGGGAAGAGTTGCTTTAAAAAAGACTCTCTATCCATCTATAAAATTTATTAAAACTTTTGAACTGCACAGAATGATTGGCTCACTTAGAAACAAATTTGAGCATTTCAAAGT…	CGGGAGATATTTTTTTAAATCTTGCAGCTTTCAATATTTAAATATAAGTAATAAACCATCAGTTAAACAACAGAACAAGTATTTCTTAAATCTCATGAAAAATCTAATAATGTTATTTGCCGAATTTTATTATTGATTTGGTTGGTCTTCTTGATAATTCTGTGGGCGCTTTTTTTGTGACATATTAAAATTGCGAAATTGCAAACGAAAATATAAATATATATGAATGTTAATAAATAAATTATTTAATTGATGATTGAGGATGAAATACACTTTTATGATCTGTCCTTACGCGTAATAATTACAAGAAGGTGAGAAAATTGCCTTTTTTTGCTAATTTTTTTTTTTTGGTACCATATTCAATAATTGATGCTAAATTATAAATTGATTTTATTGTTT…
721	7122	7	7	0	0	NC_001134	347518	349584	NC_001142	354320	355787	|gene |tRNA note= GO_component: cytosol [goid 0005829] [evidence NAS] |gene |CDS[fcd=-674](+,347877,349382) note= Ybr056wp;	|gene gene= SUP7 gene= SUP7 note= GO_component: cytosol [goid 0005829] [evidence NAS] |LTR note= YJLCDELTA4 |LTR note= YJLCDELTA5 |gene |tRNA note= GO_component: cytosol [goid 0005829] [evidence NAS] |gene |tRNA note= GO_component: cytosol [goid 0005829] [evidence NAS] |neigh_up CDS[fcd=-2672](+,352381,353610) gene= AIM22 note= Aim22p; |neigh_down CDS[fcd=966](+,356019,357923) note= Yjl045wp;	CGGAGGAGCTACTAAAGAAAGAGTGCTGCAATTAATACAATTAATATAAGTGTGGTTATTGAAAATAACTATTCATTTATACGGAGGGTTGGCCGAGTGGTCTAAGGCGGCAGACTTAAGATCTGTTGGACGGTTGTCCGCGCGAGTTCGAACCTCGCATCCTTCAGTAATATTTTTTTAATATACATTTTCTCTGCCATCATGGCTTAAAAAATGCTTAAAAGAAGGGAATTAGGGGGGATGGATGAACTAAGACATAACTTTCTTTTCTTCAATTCGAACTCTGTTGGGAAGAGTTGCTTTAAAAAAGACTCTCTATCCATCTATAAAATTTATTAAAACTTTTGAACTGCACAGAATGATTGGCTCACTTAGAAACAAATTTGAGCATTTCAAAGT…	CGGGAGATTTTTTTAATGTGCTCTAAATAGAATGTGGATGAAATTTCTCTTGGCCGCCGTACCCTTCTTCATAATTAATAATTTCTTTCCATTTTGCAGGATTATATCTGATCAATAAGTGATTGTAAAGATTTTGTTTGTGAGAAATATGTGAATTTTTAATTTTGGTTATAACTTAATAATTGTTGGAATTCCATTTTTGATAAAGATGAAAATTGGTGAATTTTGAGATAATTGTTGGGATTCCATTGTTGATAAAGGCTATAATATTAGGTATACAGAATATACTAGAAGTTCTCCTCGAGGATCTAGGAATCCTCATAATGGAACCTATATTTCTATATACTAATATTCCGTTTTATTCCTTATTCCGTTTTATATGTTTCATTATCCTATTAC…
721	3752	1	1	0	0	NC_001134	347518	349584	NC_001137	342476	342596	|gene |tRNA note= GO_component: cytosol [goid 0005829] [evidence NAS] |gene |CDS[fcd=-674](+,347877,349382) note= Ybr056wp;	|neigh_up CDS[fcd=-373](-,339860,342163) gene= MET6 note= Met6p; |neigh_down CDS[fcd=315](+,342851,343228) gene= IES5 note= Ies5p;	CGGAGGAGCTACTAAAGAAAGAGTGCTGCAATTAATACAATTAATATAAGTGTGGTTATTGAAAATAACTATTCATTTATACGGAGGGTTGGCCGAGTGGTCTAAGGCGGCAGACTTAAGATCTGTTGGACGGTTGTCCGCGCGAGTTCGAACCTCGCATCCTTCAGTAATATTTTTTTAATATACATTTTCTCTGCCATCATGGCTTAAAAAATGCTTAAAAGAAGGGAATTAGGGGGGATGGATGAACTAAGACATAACTTTCTTTTCTTCAATTCGAACTCTGTTGGGAAGAGTTGCTTTAAAAAAGACTCTCTATCCATCTATAAAATTTATTAAAACTTTTGAACTGCACAGAATGATTGGCTCACTTAGAAACAAATTTGAGCATTTCAAAGT…	CGGGAGATAGAGCGAAAGAGCTGCCATGACTGCGATGACTCTAGCGAAAAATATTGGCCTTTTGCACGTTCGCGACTAAACGAGTTCGATAGTAGTCCCGTTTCTGGTTTTTTCCCTTTA
721	1827	5	5	0	4	NC_001134	347518	349584	NC_001136	148882	150227	|gene |tRNA note= GO_component: cytosol [goid 0005829] [evidence NAS] |gene |CDS[fcd=-674](+,347877,349382) note= Ybr056wp;	|gene |CDS(+,148192,149079) note= Ydl173wp; |gene gene= GLT1 |CDS(-,149204,155641) gene= GLT1 note= Glt1p;	CGGAGGAGCTACTAAAGAAAGAGTGCTGCAATTAATACAATTAATATAAGTGTGGTTATTGAAAATAACTATTCATTTATACGGAGGGTTGGCCGAGTGGTCTAAGGCGGCAGACTTAAGATCTGTTGGACGGTTGTCCGCGCGAGTTCGAACCTCGCATCCTTCAGTAATATTTTTTTAATATACATTTTCTCTGCCATCATGGCTTAAAAAATGCTTAAAAGAAGGGAATTAGGGGGGATGGATGAACTAAGACATAACTTTCTTTTCTTCAATTCGAACTCTGTTGGGAAGAGTTGCTTTAAAAAAGACTCTCTATCCATCTATAAAATTTATTAAAACTTTTGAACTGCACAGAATGATTGGCTCACTTAGAAACAAATTTGAGCATTTCAAAGT…	CGGAAAAATTTGCTATTGGAAGAGGTGGCGCTGGAAACATAATTTCTCCAAAGTCAAGCAGGAACACTATCAACCATAACTTAAACGATGATGATGAAGATAAGTTTAATTTGAAAGATGACAATGGTAAAGAGAAGAAGAAGAAGAAGAAGAAGAAATCAGGGTTTTTCAGTTCTTTGAAAACTATGTTTAATTGAAATAACATTCATCAGCAAAATTAATAAACTAAATAAAATAAATAAATAAATAAATAAATAAATAAATAAATAAATAAATAAATAAATAATATACGATCATAAAATAAATAATAACTCAAGCTTTTTAGACTTGACTAGCTAATTCTTTCAATAGTTTGTAATCACGTTGAACGATACCACCATTACTTGGTAGATACGTAGT…
721	3733	14	14	0	0	NC_001134	347518	349584	NC_001137	331236	332590	|gene |tRNA note= GO_component: cytosol [goid 0005829] [evidence NAS] |gene |CDS[fcd=-674](+,347877,349382) note= Ybr056wp;	|gene gene= AIM10 |CDS(+,330572,332302) gene= AIM10 note= Aim10p; |gene gene= SBH1 note= synonyms: YER087C-A, SEB1 |CDS(-,332578,332826) gene= SBH1 note= Sbh1p;	CGGAGGAGCTACTAAAGAAAGAGTGCTGCAATTAATACAATTAATATAAGTGTGGTTATTGAAAATAACTATTCATTTATACGGAGGGTTGGCCGAGTGGTCTAAGGCGGCAGACTTAAGATCTGTTGGACGGTTGTCCGCGCGAGTTCGAACCTCGCATCCTTCAGTAATATTTTTTTAATATACATTTTCTCTGCCATCATGGCTTAAAAAATGCTTAAAAGAAGGGAATTAGGGGGGATGGATGAACTAAGACATAACTTTCTTTTCTTCAATTCGAACTCTGTTGGGAAGAGTTGCTTTAAAAAAGACTCTCTATCCATCTATAAAATTTATTAAAACTTTTGAACTGCACAGAATGATTGGCTCACTTAGAAACAAATTTGAGCATTTCAAAGT…	CGGTGAGGATACCTTGATGAGTTGCAAACATTGCGGCGATATATCAACTTTGGATATGTCCCAGTCATATCCTGAAAAAGATGGTCAATATTCAGGTGATGTCGATTGTAAGTATGCTTTGACTAAGGATCACTCAACATTGATATGTTTCTACTATCCAAAGGATAGACAATTGAATTGGAATTTAGCATTAAATGCTATGGATAAAGACATCGATTTGACGTTGAGGAACAAACCAAATGATCACGTCTTACAAGTCTACGAAAAAGATAACGAAGATATTATGTTCAGTAAAATATTAAGAGTTATGGACTGTAGATTGAATTCAAAATCCAACTTTCCTGATTTTCCACTAAAGAAATACCTGAAAAATAATTTTGGTCAAATCAGTGACGTTTC…
721	1065	2	2	0	0	NC_001134	347518	349584	NC_001134	654561	657666	|gene |tRNA note= GO_component: cytosol [goid 0005829] [evidence NAS] |gene |CDS[fcd=-674](+,347877,349382) note= Ybr056wp;	|gene gene= HPC2 gene= HPC2 note= Hpc2p; |gene gene= YBP1 |CDS[fcd=1482](-,655571,657595) gene= YBP1 note= Ybp1p;	CGGAGGAGCTACTAAAGAAAGAGTGCTGCAATTAATACAATTAATATAAGTGTGGTTATTGAAAATAACTATTCATTTATACGGAGGGTTGGCCGAGTGGTCTAAGGCGGCAGACTTAAGATCTGTTGGACGGTTGTCCGCGCGAGTTCGAACCTCGCATCCTTCAGTAATATTTTTTTAATATACATTTTCTCTGCCATCATGGCTTAAAAAATGCTTAAAAGAAGGGAATTAGGGGGGATGGATGAACTAAGACATAACTTTCTTTTCTTCAATTCGAACTCTGTTGGGAAGAGTTGCTTTAAAAAAGACTCTCTATCCATCTATAAAATTTATTAAAACTTTTGAACTGCACAGAATGATTGGCTCACTTAGAAACAAATTTGAGCATTTCAAAGT…	CGGCTCCAAATTGAACACTGTTAAGAAGGAAAATAGCTCTTTATCTTCTATCAAAGCCACTGAGAAAGAAAAAGATAAAGGTGGAAATAGCACGGAAGCAAAAAACTCTACCAGCAACGTTAGAAAGGAACCAACTGCAAAATCCCCAAAAAGGTTAGTAGCCGCACCGACAGTCAGTCCACCAAAAATTCTACAAACGGCAGAAACCAAAGCAAAGGAACCCTCGATATTGATTGACGTTCCATTGTATCAAGCTGATACAAACGACTACCTAGACGAAAACGGTCAGGTTATTTTTAATTTATCAACTTTAATAAAAGAGAAGTATCACCCGAAAAGTAAAGAACTAGCACAACTTAAAGACTCTAAAAGAAATTTATTAATGCAATTATCCGATCA…
721	8097	6	6	3	3	NC_001134	347518	349584	NC_001143	465930	467871	|gene |tRNA note= GO_component: cytosol [goid 0005829] [evidence NAS] |gene |CDS[fcd=-674](+,347877,349382) note= Ybr056wp;	|gene |CDS[fcd=1410](-,466604,468310) note= Ykr015cp;	CGGAGGAGCTACTAAAGAAAGAGTGCTGCAATTAATACAATTAATATAAGTGTGGTTATTGAAAATAACTATTCATTTATACGGAGGGTTGGCCGAGTGGTCTAAGGCGGCAGACTTAAGATCTGTTGGACGGTTGTCCGCGCGAGTTCGAACCTCGCATCCTTCAGTAATATTTTTTTAATATACATTTTCTCTGCCATCATGGCTTAAAAAATGCTTAAAAGAAGGGAATTAGGGGGGATGGATGAACTAAGACATAACTTTCTTTTCTTCAATTCGAACTCTGTTGGGAAGAGTTGCTTTAAAAAAGACTCTCTATCCATCTATAAAATTTATTAAAACTTTTGAACTGCACAGAATGATTGGCTCACTTAGAAACAAATTTGAGCATTTCAAAGT…	CGGCCAGAATAGTAGTCGCTGTCCACGAAAGCAAGACACTATGAAGTTGCCGTTTGGTCTCAATGATACACATAGTGTTAAGAACATTGAGTAATTTGGAGTCAGATTGATTTCATTCCTTTACAATCGTGATGTGCCTATTTAATTCAAGGTCATGTGGATTTCAAAATTTAACATAATGATTTTACCTACCTTTCACACATTTGAACATGGGAACGCTTAAATATTAATTACTGTGCTTCACTACAATTACAAGAGAGTACGTATTGACGTTATTACCAGTTTACTTTCCATCATACTTATCGCAGAAAACAAAATATCTAAAAAAAGTATAGTAAACGGTTGATGTCATCAAGAAGCATACCTTACTCCTTATATAGAAAGCTAAGAGACACCTAG…
721	7150	6	6	0	0	NC_001134	347518	349584	NC_001142	380570	380923	|gene |tRNA note= GO_component: cytosol [goid 0005829] [evidence NAS] |gene |CDS[fcd=-674](+,347877,349382) note= Ybr056wp;	|gene gene= TAD2 |CDS[fcd=250](-,380244,380996) gene= TAD2 note= Tad2p;	CGGAGGAGCTACTAAAGAAAGAGTGCTGCAATTAATACAATTAATATAAGTGTGGTTATTGAAAATAACTATTCATTTATACGGAGGGTTGGCCGAGTGGTCTAAGGCGGCAGACTTAAGATCTGTTGGACGGTTGTCCGCGCGAGTTCGAACCTCGCATCCTTCAGTAATATTTTTTTAATATACATTTTCTCTGCCATCATGGCTTAAAAAATGCTTAAAAGAAGGGAATTAGGGGGGATGGATGAACTAAGACATAACTTTCTTTTCTTCAATTCGAACTCTGTTGGGAAGAGTTGCTTTAAAAAAGACTCTCTATCCATCTATAAAATTTATTAAAACTTTTGAACTGCACAGAATGATTGGCTCACTTAGAAACAAATTTGAGCATTTCAAAGT…	CGGTATACTCTCGTACCCTGCCGCACTATTGTTCTTGGGCACTAATGTACACGTATCATGATTTACTGACAAGACAGTACCGTTGCCTCCAAATCTCTCGTTGCCACAACCGAACACCACCTTTCCAATGTCTAATTGCTTGAGAGCAGATGCACACATTATACACGGTTCTACAGTAACATATAGAGTAATGTCTTTGAACACGTCAACAACTCCTCGGGAGCCCAACATCGCCTTGATCTGATCGATCCCCATGAACTCAGCATGTGCTACTCCAGTTAATGACTTGTTCGTATCGTTCATGCCATAAGCCATCACCTGGCCAGTTGGCGTATGTACAAAGATGCAAGCTA
721	7151	1	1	0	0	NC_001134	347518	349584	NC_001142	380924	381136	|gene |tRNA note= GO_component: cytosol [goid 0005829] [evidence NAS] |gene |CDS[fcd=-674](+,347877,349382) note= Ybr056wp;	|gene gene= TAD2 |CDS[fcd=-34](-,380244,380996) gene= TAD2 note= Tad2p;	CGGAGGAGCTACTAAAGAAAGAGTGCTGCAATTAATACAATTAATATAAGTGTGGTTATTGAAAATAACTATTCATTTATACGGAGGGTTGGCCGAGTGGTCTAAGGCGGCAGACTTAAGATCTGTTGGACGGTTGTCCGCGCGAGTTCGAACCTCGCATCCTTCAGTAATATTTTTTTAATATACATTTTCTCTGCCATCATGGCTTAAAAAATGCTTAAAAGAAGGGAATTAGGGGGGATGGATGAACTAAGACATAACTTTCTTTTCTTCAATTCGAACTCTGTTGGGAAGAGTTGCTTTAAAAAAGACTCTCTATCCATCTATAAAATTTATTAAAACTTTTGAACTGCACAGAATGATTGGCTCACTTAGAAACAAATTTGAGCATTTCAAAGT…	CGGTGTCTCATCGTGGTCAAGAGCGTATCTAGCCAAACGGACAGCTGTCCTCATATGTTTAATATGCTGCATAGTGTGAGTCCTCTAGTTTTTACCGCAGCCACCAGCCGCTTCTCGAGCAAAGTGTAGATCCCATTAGGACTCATCATTCATCTAATTTTGCTATGTTAGCTGCAACTTTCTATTTTAATAGAACCTTCTGGAAATTTCAC
721	3020	4	4	570	570	NC_001134	347518	349584	NC_001136	1251279	1251371	|gene |tRNA note= GO_component: cytosol [goid 0005829] [evidence NAS] |gene |CDS[fcd=-674](+,347877,349382) note= Ybr056wp;	|gene gene= RVS167 |CDS[fcd=-1147](+,1250178,1251626) gene= RVS167 note= Rvs167p;	CGGAGGAGCTACTAAAGAAAGAGTGCTGCAATTAATACAATTAATATAAGTGTGGTTATTGAAAATAACTATTCATTTATACGGAGGGTTGGCCGAGTGGTCTAAGGCGGCAGACTTAAGATCTGTTGGACGGTTGTCCGCGCGAGTTCGAACCTCGCATCCTTCAGTAATATTTTTTTAATATACATTTTCTCTGCCATCATGGCTTAAAAAATGCTTAAAAGAAGGGAATTAGGGGGGATGGATGAACTAAGACATAACTTTCTTTTCTTCAATTCGAACTCTGTTGGGAAGAGTTGCTTTAAAAAAGACTCTCTATCCATCTATAAAATTTATTAAAACTTTTGAACTGCACAGAATGATTGGCTCACTTAGAAACAAATTTGAGCATTTCAAAGT…	CGGGTACTTATCCACAGTATGCTGCTGCGCAATCTCCACCGCTCACTGGGCTAGGCTTCCAACAATCACCACAGCAGCAACAGGGACCACCA
721	7297	1	1	0	0	NC_001134	347518	349584	NC_001142	541775	542191	|gene |tRNA note= GO_component: cytosol [goid 0005829] [evidence NAS] |gene |CDS[fcd=-674](+,347877,349382) note= Ybr056wp;	|gene |CDS[fcd=512](-,541785,542495) note= Yjr056cp;	CGGAGGAGCTACTAAAGAAAGAGTGCTGCAATTAATACAATTAATATAAGTGTGGTTATTGAAAATAACTATTCATTTATACGGAGGGTTGGCCGAGTGGTCTAAGGCGGCAGACTTAAGATCTGTTGGACGGTTGTCCGCGCGAGTTCGAACCTCGCATCCTTCAGTAATATTTTTTTAATATACATTTTCTCTGCCATCATGGCTTAAAAAATGCTTAAAAGAAGGGAATTAGGGGGGATGGATGAACTAAGACATAACTTTCTTTTCTTCAATTCGAACTCTGTTGGGAAGAGTTGCTTTAAAAAAGACTCTCTATCCATCTATAAAATTTATTAAAACTTTTGAACTGCACAGAATGATTGGCTCACTTAGAAACAAATTTGAGCATTTCAAAGT…	CGGGTGTTCTTACAGGTCCATATCCTGGCGGAAACTCCTTATGTCTACTTCTGAATCAGAATCCAATTTCGGTTTTTTTTCATAATGTGTATTTTCACGATCACGCTCACGCTCATGTCCAAGTCCCGTTATGTCATTTAGGTTTCTCGTGTCCCCTCTTCCGTGATTGATTGTTCGTGCTTTCCAGGATTTTATACGACTAGCATTCCTAGGAGGATGTTCGACACTTAAAGGCGGCATAGAAAGTCTAAATTTAGGTGCTATATTTTCATTAATATTTGAGAGGTCCCCATTTGATTCGTTGAAACTGAAATTATACTTGACTGCGCTGTCTTTTTCAAAAGGTTCCTTATGAGCTTCATTTTCGCGGTGTTGGTTTTCACTGAACTTATTAAGCTT…
721	592	1	1	0	0	NC_001134	347518	349584	NC_001134	238538	239928	|gene |tRNA note= GO_component: cytosol [goid 0005829] [evidence NAS] |gene |CDS[fcd=-674](+,347877,349382) note= Ybr056wp;	|gene gene= NTH2 |CDS[fcd=2052](-,238943,241285) gene= NTH2 note= Nth2p;	CGGAGGAGCTACTAAAGAAAGAGTGCTGCAATTAATACAATTAATATAAGTGTGGTTATTGAAAATAACTATTCATTTATACGGAGGGTTGGCCGAGTGGTCTAAGGCGGCAGACTTAAGATCTGTTGGACGGTTGTCCGCGCGAGTTCGAACCTCGCATCCTTCAGTAATATTTTTTTAATATACATTTTCTCTGCCATCATGGCTTAAAAAATGCTTAAAAGAAGGGAATTAGGGGGGATGGATGAACTAAGACATAACTTTCTTTTCTTCAATTCGAACTCTGTTGGGAAGAGTTGCTTTAAAAAAGACTCTCTATCCATCTATAAAATTTATTAAAACTTTTGAACTGCACAGAATGATTGGCTCACTTAGAAACAAATTTGAGCATTTCAAAGT…	CGGCTTGGTACGAGAATTCTATCACACGGTAATGATAGTGTTCCCGATGTCAAGCAGTCTTATACAGTACTACCCAAGAGCTTAAGAATAAGCAAGAAGATCTGGCAAGCTACAAGGTACTCATAACGATCTTCAAAGCGTAAGTTATGATCTTATGAAAATCAGACTTTTTTGTCTCAACAAACTCCTAGTTTGAAGATGTTACTGAAATGCCCTTCAAACACTTTTACTTGAAAATCATCGATTACTATTCTAACCTTCACAAATGAGCCTTTACACAACTTGATTAATAATAATATTTGACCTTACTCTAAATCGTCTCAAATATTACTGAGGCACAATCTCATGGTTATTGATAGAAAGAAGAATATAACATATATCTTATTTACATATGTTCGT…
721	7163	1	1	0	0	NC_001134	347518	349584	NC_001142	393486	393566	|gene |tRNA note= GO_component: cytosol [goid 0005829] [evidence NAS] |gene |CDS[fcd=-674](+,347877,349382) note= Ybr056wp;	|gene gene= RNR2 note= synonym: CRT6 |CDS[fcd=-1127](+,392399,393598) gene= RNR2 note= Rnr2p;	CGGAGGAGCTACTAAAGAAAGAGTGCTGCAATTAATACAATTAATATAAGTGTGGTTATTGAAAATAACTATTCATTTATACGGAGGGTTGGCCGAGTGGTCTAAGGCGGCAGACTTAAGATCTGTTGGACGGTTGTCCGCGCGAGTTCGAACCTCGCATCCTTCAGTAATATTTTTTTAATATACATTTTCTCTGCCATCATGGCTTAAAAAATGCTTAAAAGAAGGGAATTAGGGGGGATGGATGAACTAAGACATAACTTTCTTTTCTTCAATTCGAACTCTGTTGGGAAGAGTTGCTTTAAAAAAGACTCTCTATCCATCTATAAAATTTATTAAAACTTTTGAACTGCACAGAATGATTGGCTCACTTAGAAACAAATTTGAGCATTTCAAAGT…	CGGTAAGACCAACTTCTTCGAAAAGAGAGTTTCTGACTACCAAAAGGCTGGTGTTATGTCCAAGTCGACTAAGCAAGAAG
721	7298	16	16	9	9	NC_001134	347518	349584	NC_001142	542192	542360	|gene |tRNA note= GO_component: cytosol [goid 0005829] [evidence NAS] |gene |CDS[fcd=-674](+,347877,349382) note= Ybr056wp;	|gene |CDS[fcd=219](-,541785,542495) note= Yjr056cp;	CGGAGGAGCTACTAAAGAAAGAGTGCTGCAATTAATACAATTAATATAAGTGTGGTTATTGAAAATAACTATTCATTTATACGGAGGGTTGGCCGAGTGGTCTAAGGCGGCAGACTTAAGATCTGTTGGACGGTTGTCCGCGCGAGTTCGAACCTCGCATCCTTCAGTAATATTTTTTTAATATACATTTTCTCTGCCATCATGGCTTAAAAAATGCTTAAAAGAAGGGAATTAGGGGGGATGGATGAACTAAGACATAACTTTCTTTTCTTCAATTCGAACTCTGTTGGGAAGAGTTGCTTTAAAAAAGACTCTCTATCCATCTATAAAATTTATTAAAACTTTTGAACTGCACAGAATGATTGGCTCACTTAGAAACAAATTTGAGCATTTCAAAGT…	CGGATTTAAAGATTTATCCTGCGAGTTTGAAAGGATATCATTTCTTCGTTTATAGCACCAAGCCCTTAACTCGTCAGCAGTCACATTTGAGTCCAATGCACATAGTATATCATCCAAACAGGTGAGGTAGCCCTGATGTTTGGTTAAAGAGTTTTTCTCATTAGCCAC
721	7299	484	484	253	253	NC_001134	347518	349584	NC_001142	542361	542952	|gene |tRNA note= GO_component: cytosol [goid 0005829] [evidence NAS] |gene |CDS[fcd=-674](+,347877,349382) note= Ybr056wp;	|gene |CDS[fcd=-161](-,541785,542495) note= Yjr056cp; |gene gene= SUP4 gene= SUP4 note= GO_component: cytosol [goid 0005829] [evidence NAS]	CGGAGGAGCTACTAAAGAAAGAGTGCTGCAATTAATACAATTAATATAAGTGTGGTTATTGAAAATAACTATTCATTTATACGGAGGGTTGGCCGAGTGGTCTAAGGCGGCAGACTTAAGATCTGTTGGACGGTTGTCCGCGCGAGTTCGAACCTCGCATCCTTCAGTAATATTTTTTTAATATACATTTTCTCTGCCATCATGGCTTAAAAAATGCTTAAAAGAAGGGAATTAGGGGGGATGGATGAACTAAGACATAACTTTCTTTTCTTCAATTCGAACTCTGTTGGGAAGAGTTGCTTTAAAAAAGACTCTCTATCCATCTATAAAATTTATTAAAACTTTTGAACTGCACAGAATGATTGGCTCACTTAGAAACAAATTTGAGCATTTCAAAGT…	CGGTAAAGTCTTGTCACCGCATTGGCGGCTAGCTTGAACTCTTGAGAAAGTTCCAAATTAAGACTCTCAATCGCTTGCTTTGTAGGAGGTTGCTCTGGAGGTAAACTTGATTCCAATGAATGCATTTGCTCCATAATTGAATATATTCTGCTCTTGAATTAGATATGTGTCGTCGGTAAAAAAGGTTTCTTGAAATGTAATTGTATGAGCTGCCACGATGCTAAACTGCAAAACGACGTAAGACAAGTACAGTAGAATGAATGGCTGCGCTTCACCACCAATGATTTGTATCAGGCTAACGTGCACTTGGAAGGTGGAAACGATGCTTTTGTCCAGATGCCTTTACGAGTAAGGAAAAAGAACCATTTGAAATTTTTTCAAGCGCACTTTTAGAACAAA…
721	3510	4	4	0	0	NC_001134	347518	349584	NC_001137	134228	136001	|gene |tRNA note= GO_component: cytosol [goid 0005829] [evidence NAS] |gene |CDS[fcd=-674](+,347877,349382) note= Ybr056wp;	|gene gene= GLC3 note= synonym: GHA1 |CDS[fcd=-1994](+,133120,135234) gene= GLC3 note= Glc3p; |gene |tRNA note= GO_component: cytosol [goid 0005829] [evidence IDA] |LTR note= YELCDELTA4	CGGAGGAGCTACTAAAGAAAGAGTGCTGCAATTAATACAATTAATATAAGTGTGGTTATTGAAAATAACTATTCATTTATACGGAGGGTTGGCCGAGTGGTCTAAGGCGGCAGACTTAAGATCTGTTGGACGGTTGTCCGCGCGAGTTCGAACCTCGCATCCTTCAGTAATATTTTTTTAATATACATTTTCTCTGCCATCATGGCTTAAAAAATGCTTAAAAGAAGGGAATTAGGGGGGATGGATGAACTAAGACATAACTTTCTTTTCTTCAATTCGAACTCTGTTGGGAAGAGTTGCTTTAAAAAAGACTCTCTATCCATCTATAAAATTTATTAAAACTTTTGAACTGCACAGAATGATTGGCTCACTTAGAAACAAATTTGAGCATTTCAAAGT…	CGGTGGGTCTTTTAGCGGTGACTATAACGAATATCTTTCTCGTGACAGGTCCTTCGTCGATCATGAAGCCTTAGCTTATTTAATGTTAGCCAATGATTTGGTTCACGAAATGTTGCCAAATCTGGCTGTAACTGTTGCAGAAGATGTCTCTGGTTATCCAACTTTATGTTTACCCCGCTCCATAGGTGGTACTGGTTTCGACTACAGATTAGCAATGGCTTTGCCTGATATGTGGATCAAACTAATCAAGGAGAAGAAAGATGATGAATGGGAGATGGGAAGTATTGTATACACTTTAACTAATAGACGATATGGTGAAAAAGTGGTTGCTTATTGTGAGTCGCACGACCAAGCTTTAGTTGGTGATAAGACATTAGCGTTTTGGTTGATGGATGCCGC…
721	1313	104	104	0	0	NC_001134	347518	349584	NC_001135	51046	51269	|gene |tRNA note= GO_component: cytosol [goid 0005829] [evidence NAS] |gene |CDS[fcd=-674](+,347877,349382) note= Ybr056wp;	|gene gene= GLK1 note= synonym: HOR3 |CDS[fcd=-319](+,50838,52340) gene= GLK1 note= Glk1p;	CGGAGGAGCTACTAAAGAAAGAGTGCTGCAATTAATACAATTAATATAAGTGTGGTTATTGAAAATAACTATTCATTTATACGGAGGGTTGGCCGAGTGGTCTAAGGCGGCAGACTTAAGATCTGTTGGACGGTTGTCCGCGCGAGTTCGAACCTCGCATCCTTCAGTAATATTTTTTTAATATACATTTTCTCTGCCATCATGGCTTAAAAAATGCTTAAAAGAAGGGAATTAGGGGGGATGGATGAACTAAGACATAACTTTCTTTTCTTCAATTCGAACTCTGTTGGGAAGAGTTGCTTTAAAAAAGACTCTCTATCCATCTATAAAATTTATTAAAACTTTTGAACTGCACAGAATGATTGGCTCACTTAGAAACAAATTTGAGCATTTCAAAGT…	CGGGTCACCCAACGGGACGGAGCGCGGTGTTTTACTAGCCGCCGACCTGGGTGGTACCAATTTCCGTATATGTTCTGTTAACTTGCATGGAGATCATACTTTCTCCATGGAGCAAATGAAGTCCAAGATTCCCGATGATTTGCTAGACGATGAGAACGTCACATCTGACGACCTGTTTGGGTTTCTAGCACGTCGTACACTGGCCTTTATGAAGAAGTATCAC
721	10050	2	2	5	5	NC_001134	347518	349584	NC_001145	398049	398171	|gene |tRNA note= GO_component: cytosol [goid 0005829] [evidence NAS] |gene |CDS[fcd=-674](+,347877,349382) note= Ybr056wp;	|gene gene= AEP1 note= synonym: NCA1 |CDS[fcd=-208](+,397902,399458) gene= AEP1 note= Aep1p;	CGGAGGAGCTACTAAAGAAAGAGTGCTGCAATTAATACAATTAATATAAGTGTGGTTATTGAAAATAACTATTCATTTATACGGAGGGTTGGCCGAGTGGTCTAAGGCGGCAGACTTAAGATCTGTTGGACGGTTGTCCGCGCGAGTTCGAACCTCGCATCCTTCAGTAATATTTTTTTAATATACATTTTCTCTGCCATCATGGCTTAAAAAATGCTTAAAAGAAGGGAATTAGGGGGGATGGATGAACTAAGACATAACTTTCTTTTCTTCAATTCGAACTCTGTTGGGAAGAGTTGCTTTAAAAAAGACTCTCTATCCATCTATAAAATTTATTAAAACTTTTGAACTGCACAGAATGATTGGCTCACTTAGAAACAAATTTGAGCATTTCAAAGT…	CGGAAGAAATAATTCACCCATTTTACCAACCAACAGCAATAGAACAATTCACGGCATGCGCTACGGAATACAATCCTAGCCTGCTTGATGGCAAAAAAATTGCTCCATCACTGATAAAACAC
721	7851	5	5	0	0	NC_001134	347518	349584	NC_001143	258497	259140	|gene |tRNA note= GO_component: cytosol [goid 0005829] [evidence NAS] |gene |CDS[fcd=-674](+,347877,349382) note= Ybr056wp;	|gene |CDS(-,258717,258866) note= Ykl096c-bp; |gene gene= CWP2 note= synonyms: YKL097W-A, LPR1 |CDS(+,258897,259175) gene= CWP2 note= Cwp2p;	CGGAGGAGCTACTAAAGAAAGAGTGCTGCAATTAATACAATTAATATAAGTGTGGTTATTGAAAATAACTATTCATTTATACGGAGGGTTGGCCGAGTGGTCTAAGGCGGCAGACTTAAGATCTGTTGGACGGTTGTCCGCGCGAGTTCGAACCTCGCATCCTTCAGTAATATTTTTTTAATATACATTTTCTCTGCCATCATGGCTTAAAAAATGCTTAAAAGAAGGGAATTAGGGGGGATGGATGAACTAAGACATAACTTTCTTTTCTTCAATTCGAACTCTGTTGGGAAGAGTTGCTTTAAAAAAGACTCTCTATCCATCTATAAAATTTATTAAAACTTTTGAACTGCACAGAATGATTGGCTCACTTAGAAACAAATTTGAGCATTTCAAAGT…	CGGAACGGGCCATATAATAAGTTTTTCACTCTCAAGAATGGTAAACGTAAATAGGAACATCCCACTACCCTAGAAATTGCGGAAATTTCGCGCTTATCATTAGAAAATCTGGAACCGTCCTTTTTCCTCTTTCTTGCATTTCCCTTTCCGTATTATTGCCATTCTTTAACTGCATTTGGGGAACCGTAGACCAAAAGCCAAACAGAGAAATGTAACGTTCTAAAAAAAAAACAACGAAAAAATTGAAAAATAAGATACAATAATCGTATATAAATCAGGCTTCTTGTTCATCATTTTCAATTCTCTTCTTGCCATCCCTTTTCCTATCTTTGTTCTTTTCTTCTCATAATCAAGAATAAATAACTTCATCACATTCGCTACACACTAACAAGAAAAAAA…
721	4426	5	5	0	0	NC_001134	347518	349584	NC_001139	58193	58258	|gene |tRNA note= GO_component: cytosol [goid 0005829] [evidence NAS] |gene |CDS[fcd=-674](+,347877,349382) note= Ybr056wp;	|gene gene= ADE5,7 |CDS[fcd=-1743](+,56482,58890) gene= ADE5,7 note= Ade5,7p;	CGGAGGAGCTACTAAAGAAAGAGTGCTGCAATTAATACAATTAATATAAGTGTGGTTATTGAAAATAACTATTCATTTATACGGAGGGTTGGCCGAGTGGTCTAAGGCGGCAGACTTAAGATCTGTTGGACGGTTGTCCGCGCGAGTTCGAACCTCGCATCCTTCAGTAATATTTTTTTAATATACATTTTCTCTGCCATCATGGCTTAAAAAATGCTTAAAAGAAGGGAATTAGGGGGGATGGATGAACTAAGACATAACTTTCTTTTCTTCAATTCGAACTCTGTTGGGAAGAGTTGCTTTAAAAAAGACTCTCTATCCATCTATAAAATTTATTAAAACTTTTGAACTGCACAGAATGATTGGCTCACTTAGAAACAAATTTGAGCATTTCAAAGT…	CGGTGTTGCTAATGGTTGTATTCAAAGTGGTTGTGCTCTTGTGGGTGGTGAAACTTCGGAAATGC
721	9814	40	40	4	4	NC_001134	347518	349584	NC_001145	168876	169176	|gene |tRNA note= GO_component: cytosol [goid 0005829] [evidence NAS] |gene |CDS[fcd=-674](+,347877,349382) note= Ybr056wp;	|gene gene= SUP5 gene= SUP5 note= GO_component: cytosol [goid 0005829] [evidence NAS] |gene |CDS[fcd=728](-,169116,169754) note= Yml053cp;	CGGAGGAGCTACTAAAGAAAGAGTGCTGCAATTAATACAATTAATATAAGTGTGGTTATTGAAAATAACTATTCATTTATACGGAGGGTTGGCCGAGTGGTCTAAGGCGGCAGACTTAAGATCTGTTGGACGGTTGTCCGCGCGAGTTCGAACCTCGCATCCTTCAGTAATATTTTTTTAATATACATTTTCTCTGCCATCATGGCTTAAAAAATGCTTAAAAGAAGGGAATTAGGGGGGATGGATGAACTAAGACATAACTTTCTTTTCTTCAATTCGAACTCTGTTGGGAAGAGTTGCTTTAAAAAAGACTCTCTATCCATCTATAAAATTTATTAAAACTTTTGAACTGCACAGAATGATTGGCTCACTTAGAAACAAATTTGAGCATTTCAAAGT…	CGGGAGATATTTTTTTTCCCTTTTTCTCCAGGCCTAGTGAGGTTTGAGTTTTGAACGTTTTATAGATAGATGTAAGGTAGCCAGAATGAGCACTTAGCCTTTAAAGTAAATTGAGTAGAGATACGTAAACAGTCGTGATAAATATGTAATACATTGTATTATTTTAAATAGGTTAAATTTTCTTTTTTTTTTTTCCATTTCATTTTCATTTTCATTTCCTGCAGTTATTTTTTTTCTTATTAATCTATATCCATGTAATCGTTAGCGATATTGTTGTTAGTCAACGCGGCCATGGCAGTA
721	7310	3	3	0	0	NC_001134	347518	349584	NC_001142	549922	552666	|gene |tRNA note= GO_component: cytosol [goid 0005829] [evidence NAS] |gene |CDS[fcd=-674](+,347877,349382) note= Ybr056wp;	|gene |CDS[fcd=-790](+,550504,553311) note= Yjr061wp;	CGGAGGAGCTACTAAAGAAAGAGTGCTGCAATTAATACAATTAATATAAGTGTGGTTATTGAAAATAACTATTCATTTATACGGAGGGTTGGCCGAGTGGTCTAAGGCGGCAGACTTAAGATCTGTTGGACGGTTGTCCGCGCGAGTTCGAACCTCGCATCCTTCAGTAATATTTTTTTAATATACATTTTCTCTGCCATCATGGCTTAAAAAATGCTTAAAAGAAGGGAATTAGGGGGGATGGATGAACTAAGACATAACTTTCTTTTCTTCAATTCGAACTCTGTTGGGAAGAGTTGCTTTAAAAAAGACTCTCTATCCATCTATAAAATTTATTAAAACTTTTGAACTGCACAGAATGATTGGCTCACTTAGAAACAAATTTGAGCATTTCAAAGT…	CGGATGGTATTAGAGAATCACTCAGCCTCAAACTCAGCAAGTAAAAGAGGACGGGACGGACTTTCAAATATGTCTTTGTACGTTATTGTTTTTCATCCCTAAATGGCTTAGTAAAAAAGTTTTGCCAAGAATTTTTTGACGTTCAATGGAAAAATCGCCAAGAGAAATACGCACAACCTCCGTTTTCCCGCCTTTTATCAAAAAATCTTAGTTTTCCCTTCCTTTTTTTTTTTTTGGGTCGCAGAAAAGAAAAAAGATAGTAGTGGAGAGGATTACCTGAAAAAAACAGGCAAAAACGTCACATCCTTGAAGGTCCGCGACAATCACGGGCCTATTTCTACTTTGGGGCTTTGCTTGATTATTTAAGAAGAAACATTGGACGAAGATCAAGTAAGAGTG…
721	3164	1	1	110	110	NC_001134	347518	349584	NC_001136	1367585	1367804	|gene |tRNA note= GO_component: cytosol [goid 0005829] [evidence NAS] |gene |CDS[fcd=-674](+,347877,349382) note= Ybr056wp;	|gene gene= NHX1 note= synonyms: VPL27, NHA2, VPS44 |CDS[fcd=-217](+,1367477,1369378) gene= NHX1 note= Nhx1p;	CGGAGGAGCTACTAAAGAAAGAGTGCTGCAATTAATACAATTAATATAAGTGTGGTTATTGAAAATAACTATTCATTTATACGGAGGGTTGGCCGAGTGGTCTAAGGCGGCAGACTTAAGATCTGTTGGACGGTTGTCCGCGCGAGTTCGAACCTCGCATCCTTCAGTAATATTTTTTTAATATACATTTTCTCTGCCATCATGGCTTAAAAAATGCTTAAAAGAAGGGAATTAGGGGGGATGGATGAACTAAGACATAACTTTCTTTTCTTCAATTCGAACTCTGTTGGGAAGAGTTGCTTTAAAAAAGACTCTCTATCCATCTATAAAATTTATTAAAACTTTTGAACTGCACAGAATGATTGGCTCACTTAGAAACAAATTTGAGCATTTCAAAGT…	CGGGTAGCGATGACCCTATTGCAGGTGATCCTGATGTAGACTTAAACCCTGTTACAGAAGAAATGTTCTCTTCATGGGCATTGTTCATTATGTTGCTCCTATTGATCTCTGCATTGTGGTCTAGTTACTATTTAACTCAGAAACGAATTAGGGCAGTGCATGAAACTGTGCTTTCTATTTTTTATGGTATGGTTATTGGCTTGATAATAAGGATGTCCC
721	8010	2	2	16	16	NC_001134	347518	349584	NC_001143	386088	386154	|gene |tRNA note= GO_component: cytosol [goid 0005829] [evidence NAS] |gene |CDS[fcd=-674](+,347877,349382) note= Ybr056wp;	|gene gene= TFA1 |CDS[fcd=-720](+,385401,386849) gene= TFA1 note= Tfa1p;	CGGAGGAGCTACTAAAGAAAGAGTGCTGCAATTAATACAATTAATATAAGTGTGGTTATTGAAAATAACTATTCATTTATACGGAGGGTTGGCCGAGTGGTCTAAGGCGGCAGACTTAAGATCTGTTGGACGGTTGTCCGCGCGAGTTCGAACCTCGCATCCTTCAGTAATATTTTTTTAATATACATTTTCTCTGCCATCATGGCTTAAAAAATGCTTAAAAGAAGGGAATTAGGGGGGATGGATGAACTAAGACATAACTTTCTTTTCTTCAATTCGAACTCTGTTGGGAAGAGTTGCTTTAAAAAAGACTCTCTATCCATCTATAAAATTTATTAAAACTTTTGAACTGCACAGAATGATTGGCTCACTTAGAAACAAATTTGAGCATTTCAAAGT…	CGGGAGATTCTGCTCCATTGCCAAATCTTATGGGTACTGCTCTTGGTAACGACAGTAGTAGACGTG
721	13956	1	1	0	0	NC_001134	347518	349584	NC_001224	45064	45175	|gene |tRNA note= GO_component: cytosol [goid 0005829] [evidence NAS] |gene |CDS[fcd=-674](+,347877,349382) note= Ybr056wp;	|neigh_up CDS[fcd=-16632](+,28487,29266) gene= ATP6 note= Mitochondrially encoded subunit 6 of the F0 sector |neigh_down CDS[fcd=1604](+,46723,46953) gene= OLI1 note= Oli1p	CGGAGGAGCTACTAAAGAAAGAGTGCTGCAATTAATACAATTAATATAAGTGTGGTTATTGAAAATAACTATTCATTTATACGGAGGGTTGGCCGAGTGGTCTAAGGCGGCAGACTTAAGATCTGTTGGACGGTTGTCCGCGCGAGTTCGAACCTCGCATCCTTCAGTAATATTTTTTTAATATACATTTTCTCTGCCATCATGGCTTAAAAAATGCTTAAAAGAAGGGAATTAGGGGGGATGGATGAACTAAGACATAACTTTCTTTTCTTCAATTCGAACTCTGTTGGGAAGAGTTGCTTTAAAAAAGACTCTCTATCCATCTATAAAATTTATTAAAACTTTTGAACTGCACAGAATGATTGGCTCACTTAGAAACAAATTTGAGCATTTCAAAGT…	CGGCGGGGACCCCAAAGGAGTATTAACAATATAATATATTGTATAAAATAAATTATAAATATTAAATAAAAACCAAATAAATAATATAATAAATGATAAACAAGAAGATAT
721	5018	1	1	0	0	NC_001134	347518	349584	NC_001139	584307	585269	|gene |tRNA note= GO_component: cytosol [goid 0005829] [evidence NAS] |gene |CDS[fcd=-674](+,347877,349382) note= Ybr056wp;	|gene gene= TAM41 note= synonym: MMP37 |CDS[fcd=111](+,584899,586056) gene= TAM41 note= Tam41p;	CGGAGGAGCTACTAAAGAAAGAGTGCTGCAATTAATACAATTAATATAAGTGTGGTTATTGAAAATAACTATTCATTTATACGGAGGGTTGGCCGAGTGGTCTAAGGCGGCAGACTTAAGATCTGTTGGACGGTTGTCCGCGCGAGTTCGAACCTCGCATCCTTCAGTAATATTTTTTTAATATACATTTTCTCTGCCATCATGGCTTAAAAAATGCTTAAAAGAAGGGAATTAGGGGGGATGGATGAACTAAGACATAACTTTCTTTTCTTCAATTCGAACTCTGTTGGGAAGAGTTGCTTTAAAAAAGACTCTCTATCCATCTATAAAATTTATTAAAACTTTTGAACTGCACAGAATGATTGGCTCACTTAGAAACAAATTTGAGCATTTCAAAGT…	CGGCGGCCATTTTACGTGACGAAGCATCCCTTACAACAGAAAGAAGAAAAAAGATATGCCGCTTTGCGGTTTCTTTCTGGCAATGTATGCACTCATAATGCTACTCGTTTACCCACTATCCCTGTCCAAACTAAAGAGGGAGGAAAGCACTTTTTGCATTTACACATCGTAGATTATAAAATGATCGTTAACAGGCGCTTGTGATTTTGAATTTAAGAAATGTGGACTAGAGAAGTCTTAAATCGCCAATGCTGTACCAGACTCTCTATAGCATCTAAACACGAAATTCAACTGTTATCTTAGTTTTTCACTTACCAGTAGCGCGCTTGTTATTCCCACGTTATTATTTGCCCCCACATCATAGGTCAAGTGACCTTCTCTTACCCGACATGAATAAAG…
721	5015	1	1	0	0	NC_001134	347518	349584	NC_001139	583670	584211	|gene |tRNA note= GO_component: cytosol [goid 0005829] [evidence NAS] |gene |CDS[fcd=-674](+,347877,349382) note= Ybr056wp;	|gene gene= RME1 note= synonym: CSP1 |CDS[fcd=-44](-,582994,583896) gene= RME1 note= Rme1p;	CGGAGGAGCTACTAAAGAAAGAGTGCTGCAATTAATACAATTAATATAAGTGTGGTTATTGAAAATAACTATTCATTTATACGGAGGGTTGGCCGAGTGGTCTAAGGCGGCAGACTTAAGATCTGTTGGACGGTTGTCCGCGCGAGTTCGAACCTCGCATCCTTCAGTAATATTTTTTTAATATACATTTTCTCTGCCATCATGGCTTAAAAAATGCTTAAAAGAAGGGAATTAGGGGGGATGGATGAACTAAGACATAACTTTCTTTTCTTCAATTCGAACTCTGTTGGGAAGAGTTGCTTTAAAAAAGACTCTCTATCCATCTATAAAATTTATTAAAACTTTTGAACTGCACAGAATGATTGGCTCACTTAGAAACAAATTTGAGCATTTCAAAGT…	CGGCTATAACTGTGATTGTGTTTTCTAATGATAGTAGTAAACAGTCCTCAGTGCTGGAAGGCAGGCTGGAAGGCAGGCTGGAATCCCCCTCTAAGGGTGATGCCGAATATTCTTTCATGTTTTGCCCGAAATCGTGCCAATGATAAATCGGTTGCACCTCTTGTAAAACCTCTCTGTTCCAAGACCCCTTGGCGATGGCACTGTTTTGTCCATAACACGGTGACATAAGTGCTGAAAATCCCAACTTCTAGTAAAGAATTAACAAATTCAACTGTATGACTTATAGGATAAGAACAATGTCAGTTCCAATGCGTTGACACAGTAGAAAATATATTTACTAAGAAGCAGCTTCGTCGTTGGTATAGTTTCGGTTGATCTAGATATAAATATAACTACAAA…
721	3399	6	6	0	0	NC_001134	347518	349584	NC_001137	64005	64315	|gene |tRNA note= GO_component: cytosol [goid 0005829] [evidence NAS] |gene |CDS[fcd=-674](+,347877,349382) note= Ybr056wp;	|gene gene= PAU2 |CDS[fcd=-432](+,63728,64090) gene= PAU2 note= Pau2p;	CGGAGGAGCTACTAAAGAAAGAGTGCTGCAATTAATACAATTAATATAAGTGTGGTTATTGAAAATAACTATTCATTTATACGGAGGGTTGGCCGAGTGGTCTAAGGCGGCAGACTTAAGATCTGTTGGACGGTTGTCCGCGCGAGTTCGAACCTCGCATCCTTCAGTAATATTTTTTTAATATACATTTTCTCTGCCATCATGGCTTAAAAAATGCTTAAAAGAAGGGAATTAGGGGGGATGGATGAACTAAGACATAACTTTCTTTTCTTCAATTCGAACTCTGTTGGGAAGAGTTGCTTTAAAAAAGACTCTCTATCCATCTATAAAATTTATTAAAACTTTTGAACTGCACAGAATGATTGGCTCACTTAGAAACAAATTTGAGCATTTCAAAGT…	CGGTGTTCCATGGTACTCCAGCAGATTAAAGCCAGCCATTTCCAGTGCTCTATCCAAGGACGGTATCTACACTATCGCAAACTAGAGACAAACGCCAATTTAATGAAGGAAATGCTATGAAACTTAGATAATGAAATAAAAAAAAACCCTTTTTTTTTTTTTGGTAGTATAAATATCTTTATACGTACATACGTGAACAATCACATCATATCTGTCAATTCTCGTTGTAACCATAACCTAGCACTTATTTCAGACTTTCCAAAGGTCGCAGTATCTTTATGACGAGCCATCCCATGTAAAAATTGCCGTG
721	2041	11	11	0	0	NC_001134	347518	349584	NC_001136	346715	347288	|gene |tRNA note= GO_component: cytosol [goid 0005829] [evidence NAS] |gene |CDS[fcd=-674](+,347877,349382) note= Ybr056wp;	|gene gene= USO1 note= synonym: INT1 |CDS[fcd=-1336](+,345665,351037) gene= USO1 note= Uso1p;	CGGAGGAGCTACTAAAGAAAGAGTGCTGCAATTAATACAATTAATATAAGTGTGGTTATTGAAAATAACTATTCATTTATACGGAGGGTTGGCCGAGTGGTCTAAGGCGGCAGACTTAAGATCTGTTGGACGGTTGTCCGCGCGAGTTCGAACCTCGCATCCTTCAGTAATATTTTTTTAATATACATTTTCTCTGCCATCATGGCTTAAAAAATGCTTAAAAGAAGGGAATTAGGGGGGATGGATGAACTAAGACATAACTTTCTTTTCTTCAATTCGAACTCTGTTGGGAAGAGTTGCTTTAAAAAAGACTCTCTATCCATCTATAAAATTTATTAAAACTTTTGAACTGCACAGAATGATTGGCTCACTTAGAAACAAATTTGAGCATTTCAAAGT…	CGGTTGCTCTTTTGACTGCCGCAAACATGGTTAGAAGTAATGAACATGCACAGCTAGAGTTTAGTAAGATCGATGTTCCATATTTCGATCCTTCATTACCTGTAAACTCTACTGCAAACGGTGGTCCAATTAAATTAATTCCTGTAGTCAGCATCTTGATAAATTGGATGCTCTATGCCAACTCCGTTCACACGTTTGATACAAGAGTTGCGTGTTCTAGACTATTAAAGGCTTATTTCATGGATAATTTTGATCTTCAAAGAGATTTTTTACTAAAACAAGTCCAATTGTGTAATAATTCAACAAATAATGTCGGCGACAATGCTAAAGAAAATGGTGGTTCTAACAAATCTGATAAAGAAAGTGATTCAGATAAAGATACCGACGGGAAGGATGGCA…
721	5834	6	6	0	0	NC_001134	347518	349584	NC_001140	204437	204811	|gene |tRNA note= GO_component: cytosol [goid 0005829] [evidence NAS] |gene |CDS[fcd=-674](+,347877,349382) note= Ybr056wp;	|gene gene= YHK8 |CDS[fcd=-24](+,204600,206144) gene= YHK8 note= Yhk8p;	CGGAGGAGCTACTAAAGAAAGAGTGCTGCAATTAATACAATTAATATAAGTGTGGTTATTGAAAATAACTATTCATTTATACGGAGGGTTGGCCGAGTGGTCTAAGGCGGCAGACTTAAGATCTGTTGGACGGTTGTCCGCGCGAGTTCGAACCTCGCATCCTTCAGTAATATTTTTTTAATATACATTTTCTCTGCCATCATGGCTTAAAAAATGCTTAAAAGAAGGGAATTAGGGGGGATGGATGAACTAAGACATAACTTTCTTTTCTTCAATTCGAACTCTGTTGGGAAGAGTTGCTTTAAAAAAGACTCTCTATCCATCTATAAAATTTATTAAAACTTTTGAACTGCACAGAATGATTGGCTCACTTAGAAACAAATTTGAGCATTTCAAAGT…	CGGTGAAGCGACCATCTCAGATTATTAGGTCAAGCAATAACACTTGTTATTAGATGCGTTACGTTCACCTGGACCCTATATAAAGGCATATTTGCCTTACATTTGGTGTATGGTATCACCTTGTATACTAAGAACATATATATGCAGATATAACAACAGGATATGGTTGCAGAATTTCAAATAGCGAGTGCACAGTCATCGGCATTGACATCTACTGAAGAAGAGCATTGTTCAATAAACTCAGACAAAGCCGCAAAACTGGATCTGGAATTGACCAGTGAACGAAAAAATGACGGCAAACAATCGCATGAAGTGACCTTCAACGAGGACATCGCGGACCCAGAAGATATAGCACGGCATATGAGCACCGCCCG
721	4281	1	3943	0	1179	NC_001134	347518	349584	NC_001138	210611	211255	|gene |tRNA note= GO_component: cytosol [goid 0005829] [evidence NAS] |gene |CDS[fcd=-674](+,347877,349382) note= Ybr056wp;	|gene gene= SUP6 gene= SUP6 note= GO_component: cytosol [goid 0005829] [evidence NAS] |gene gene= PTR3 note= synonym: SSY3 |CDS[fcd=-8](+,210925,212961) gene= PTR3 note= Ptr3p;	CGGAGGAGCTACTAAAGAAAGAGTGCTGCAATTAATACAATTAATATAAGTGTGGTTATTGAAAATAACTATTCATTTATACGGAGGGTTGGCCGAGTGGTCTAAGGCGGCAGACTTAAGATCTGTTGGACGGTTGTCCGCGCGAGTTCGAACCTCGCATCCTTCAGTAATATTTTTTTAATATACATTTTCTCTGCCATCATGGCTTAAAAAATGCTTAAAAGAAGGGAATTAGGGGGGATGGATGAACTAAGACATAACTTTCTTTTCTTCAATTCGAACTCTGTTGGGAAGAGTTGCTTTAAAAAAGACTCTCTATCCATCTATAAAATTTATTAAAACTTTTGAACTGCACAGAATGATTGGCTCACTTAGAAACAAATTTGAGCATTTCAAAGT…	CGGGGGCGAGTCGAACGCCCGATCTCAAGATTTCGTAGTGGTAAATTACAGTCTTGCGCCTTAAACCAACTTGGCTACCGAGAGTCGTTTTTGTTGATTACTTTGCTATATAAAGATTCCTTTATCATTATTTCATGAGGCGCACTTTTGATTTTCACACCTTTTTCAAGCGGAGGAGTTATTCGTCTTATTAACATTACCATTACAGTAGTCATCAATGATTACCTTATCAGCACTGAAAAGATACCCGTAAAATTTAGCACACGCACACTCACACATACATAGGTACGAAATACACAACTGATAGGCGTTCATGCACTCTCATAGACAAAAGTGGGGCCGCCAGACGGATATAGCGAGGGTGCTCGACGATATAGAACACGACCTCTATCTACCGCA…
721	7550	110	110	0	0	NC_001134	347518	349584	NC_001143	9628	9867	|gene |tRNA note= GO_component: cytosol [goid 0005829] [evidence NAS] |gene |CDS[fcd=-674](+,347877,349382) note= Ybr056wp;	|gene gene= FRE2 |CDS[fcd=1480](-,9092,11227) gene= FRE2 note= Fre2p;	CGGAGGAGCTACTAAAGAAAGAGTGCTGCAATTAATACAATTAATATAAGTGTGGTTATTGAAAATAACTATTCATTTATACGGAGGGTTGGCCGAGTGGTCTAAGGCGGCAGACTTAAGATCTGTTGGACGGTTGTCCGCGCGAGTTCGAACCTCGCATCCTTCAGTAATATTTTTTTAATATACATTTTCTCTGCCATCATGGCTTAAAAAATGCTTAAAAGAAGGGAATTAGGGGGGATGGATGAACTAAGACATAACTTTCTTTTCTTCAATTCGAACTCTGTTGGGAAGAGTTGCTTTAAAAAAGACTCTCTATCCATCTATAAAATTTATTAAAACTTTTGAACTGCACAGAATGATTGGCTCACTTAGAAACAAATTTGAGCATTTCAAAGT…	CGGAGATGAAGAACCATATGGACCTTCTATAGCTAGTCTCATAGATGTCTTACCTCCATTGCGACACACATACTTTTTGACAAGTCTTGTTACTCCCTTTTTTTCTTTCAGGATAATAACCAGTTCACCATTCTTGCTTACTGAATCCAAAACAGTAAATGGATGTGACTGCCAGAAGTACAGTGGATGTAAAAACGAAACGAAAACATATTGCCCAGGTTTGGCCCTCCATGGCCTTG
721	4280	96	96	2	2	NC_001134	347518	349584	NC_001138	209975	210610	|gene |tRNA note= GO_component: cytosol [goid 0005829] [evidence NAS] |gene |CDS[fcd=-674](+,347877,349382) note= Ybr056wp;	|gene gene= CDC14 note= synonym: OAF3 |CDS[fcd=-236](-,208401,210056) gene= CDC14 note= Cdc14p; |gene gene= SUP6 gene= SUP6 note= GO_component: cytosol [goid 0005829] [evidence NAS]	CGGAGGAGCTACTAAAGAAAGAGTGCTGCAATTAATACAATTAATATAAGTGTGGTTATTGAAAATAACTATTCATTTATACGGAGGGTTGGCCGAGTGGTCTAAGGCGGCAGACTTAAGATCTGTTGGACGGTTGTCCGCGCGAGTTCGAACCTCGCATCCTTCAGTAATATTTTTTTAATATACATTTTCTCTGCCATCATGGCTTAAAAAATGCTTAAAAGAAGGGAATTAGGGGGGATGGATGAACTAAGACATAACTTTCTTTTCTTCAATTCGAACTCTGTTGGGAAGAGTTGCTTTAAAAAAGACTCTCTATCCATCTATAAAATTTATTAAAACTTTTGAACTGCACAGAATGATTGGCTCACTTAGAAACAAATTTGAGCATTTCAAAGT…	CGGCGTGTAATCATATGCACCGAGATATACTCTGCCTCGCAGGAACTCGATCGTGTTGTCGAGGTATACACTCCTACGCATTTTTTTTTTTTTTTTATAAGCGTACTTTGTAGTCCCAGCCTCTGTGCAATTGTTTCGTATTATACCTCGAACGAATCGGAAATATTTGGTACATTATTGTTTCAATTTCAATTTGTTTACCTTTGAACCAAGTGAAGAAAAACTTATGGTGCTAAAAGTACATTCCCCGTTGAAAGTGATACAGCTTTCTTGATTGACACAATAGCAATGGCCTTCAAATGCATATCTCTACTATCGGCTAAAAAACGAATGACTCACGTTATCAGGCTCATAGCTTGTGTGTGTGTGTGTGTGTGTGTGTGTGTGTGTGTGTGTGTG…
721	694	1	1	35	35	NC_001134	347518	349584	NC_001134	324425	324485	|gene |tRNA note= GO_component: cytosol [goid 0005829] [evidence NAS] |gene |CDS[fcd=-674](+,347877,349382) note= Ybr056wp;	|gene gene= TCM62 |CDS[fcd=1603](-,324337,326058) gene= TCM62 note= Tcm62p;	CGGAGGAGCTACTAAAGAAAGAGTGCTGCAATTAATACAATTAATATAAGTGTGGTTATTGAAAATAACTATTCATTTATACGGAGGGTTGGCCGAGTGGTCTAAGGCGGCAGACTTAAGATCTGTTGGACGGTTGTCCGCGCGAGTTCGAACCTCGCATCCTTCAGTAATATTTTTTTAATATACATTTTCTCTGCCATCATGGCTTAAAAAATGCTTAAAAGAAGGGAATTAGGGGGGATGGATGAACTAAGACATAACTTTCTTTTCTTCAATTCGAACTCTGTTGGGAAGAGTTGCTTTAAAAAAGACTCTCTATCCATCTATAAAATTTATTAAAACTTTTGAACTGCACAGAATGATTGGCTCACTTAGAAACAAATTTGAGCATTTCAAAGT…	CGGCTAAACAAGAATCCATTTTGCTCCATGGCTCCAAGTTTCCATCCTTTACTGTGTTCA
721	9187	276	276	0	0	NC_001134	347518	349584	NC_001144	716384	717378	|gene |tRNA note= GO_component: cytosol [goid 0005829] [evidence NAS] |gene |CDS[fcd=-674](+,347877,349382) note= Ybr056wp;	|gene gene= GUF1 |CDS(+,715091,717028) gene= GUF1 note= Guf1p; |gene |CDS(-,717147,717980) note= Ylr290cp;	CGGAGGAGCTACTAAAGAAAGAGTGCTGCAATTAATACAATTAATATAAGTGTGGTTATTGAAAATAACTATTCATTTATACGGAGGGTTGGCCGAGTGGTCTAAGGCGGCAGACTTAAGATCTGTTGGACGGTTGTCCGCGCGAGTTCGAACCTCGCATCCTTCAGTAATATTTTTTTAATATACATTTTCTCTGCCATCATGGCTTAAAAAATGCTTAAAAGAAGGGAATTAGGGGGGATGGATGAACTAAGACATAACTTTCTTTTCTTCAATTCGAACTCTGTTGGGAAGAGTTGCTTTAAAAAAGACTCTCTATCCATCTATAAAATTTATTAAAACTTTTGAACTGCACAGAATGATTGGCTCACTTAGAAACAAATTTGAGCATTTCAAAGT…	CGGATGAGTTTCCAGACGGAGCAACAAAGAGGGTGAACGTTGCTGCTTTCCATGAACCGTTTATAGAGGCAGTTATGACATTGCCCCAGGAATATTTAGGTAGTGTCATACGCTTATGCGATAGTAATAGAGGAGAACAAATTGATATAACATACCTAAACACCAATGGACAAGTGATGTTAAAATATTACCTTCCGCTATCGCATCTAGTTGATGACTTTTTTGGTAAATTAAAATCGGTGTCCAGAGGATTTGCCTCTTTAGATTATGAGGATGCTGGCTATAGAATTTCTGATGTTGTAAAACTGCAACTCTTGGTTAATGGAAATGCGATTGATGCCTTGTCAAGAGTACTTCATAAATCGGAAGTAGAGAGAGTGGGTAGAGAATGGGTGAAGA…
721	8407	10	10	0	0	NC_001134	347518	349584	NC_001144	65838	66039	|gene |tRNA note= GO_component: cytosol [goid 0005829] [evidence NAS] |gene |CDS[fcd=-674](+,347877,349382) note= Ybr056wp;	|gene gene= ENT4 |CDS[fcd=579](-,65774,66517) gene= ENT4 note= Ent4p;	CGGAGGAGCTACTAAAGAAAGAGTGCTGCAATTAATACAATTAATATAAGTGTGGTTATTGAAAATAACTATTCATTTATACGGAGGGTTGGCCGAGTGGTCTAAGGCGGCAGACTTAAGATCTGTTGGACGGTTGTCCGCGCGAGTTCGAACCTCGCATCCTTCAGTAATATTTTTTTAATATACATTTTCTCTGCCATCATGGCTTAAAAAATGCTTAAAAGAAGGGAATTAGGGGGGATGGATGAACTAAGACATAACTTTCTTTTCTTCAATTCGAACTCTGTTGGGAAGAGTTGCTTTAAAAAAGACTCTCTATCCATCTATAAAATTTATTAAAACTTTTGAACTGCACAGAATGATTGGCTCACTTAGAAACAAATTTGAGCATTTCAAAGT…	CGGGCGTATCTTCACTGTCTTCTTCGGCCAGGGGATCCAAAGAGAATCGGGCATATTCGTGCGTATTCCTTGTCCGTTGTCTCTGGAAATCTAAGCTAGTGCTGGTGGTGGGAGGCTTTGCTTTCTTTTCTAAGCTTTGTCGCGTGAGCTCGCTTCTCATTTCCTCCAGCTTCAAATGGCTATTGTCCGTGGACTTCCTGC
721	5853	10	10	451573	451573	NC_001134	347518	349584	NC_001140	219186	219621	|gene |tRNA note= GO_component: cytosol [goid 0005829] [evidence NAS] |gene |CDS[fcd=-674](+,347877,349382) note= Ybr056wp;	|gene gene= MED6 |CDS[fcd=483](-,218999,219886) gene= MED6 note= Med6p;	CGGAGGAGCTACTAAAGAAAGAGTGCTGCAATTAATACAATTAATATAAGTGTGGTTATTGAAAATAACTATTCATTTATACGGAGGGTTGGCCGAGTGGTCTAAGGCGGCAGACTTAAGATCTGTTGGACGGTTGTCCGCGCGAGTTCGAACCTCGCATCCTTCAGTAATATTTTTTTAATATACATTTTCTCTGCCATCATGGCTTAAAAAATGCTTAAAAGAAGGGAATTAGGGGGGATGGATGAACTAAGACATAACTTTCTTTTCTTCAATTCGAACTCTGTTGGGAAGAGTTGCTTTAAAAAAGACTCTCTATCCATCTATAAAATTTATTAAAACTTTTGAACTGCACAGAATGATTGGCTCACTTAGAAACAAATTTGAGCATTTCAAAGT…	CGGTAGGTCGTACACTGCTCTTGTTACTGCCCCCTCCAGCGTTGTTCCCGTTGGTGGCAGCCGTTGCAGTCGTGCTAGTGTCCGTAGGTACTTTATAGTGTACTCCTTGGGAAGGTTGAAACTCAATCAAGTCATACAAGCTCTCCAATGTGCTATTTAGATGGTAGCTCGTGGACATCAGCCTACTTTGCACAATTTTAAAAATTGTTGGCGATTGGTAAATGTTTGCACCAATTATGTAGTAGTCTTGCAATGGAATAATCTCTGGTCCCTTAGCGCTTCCCACACCAGAATTGTTTGTTCGTCTTTGCTTCCTGATAACCCAGAAGTCAGGCTCTCTTACGCTGCTCAATACGTATTCAGTACCATCTAACTTCATTAATTCCTCCTCCAGTTGCA…
721	4279	21	21	0	0	NC_001134	347518	349584	NC_001138	209665	209974	|gene |tRNA note= GO_component: cytosol [goid 0005829] [evidence NAS] |gene |CDS[fcd=-674](+,347877,349382) note= Ybr056wp;	|gene gene= CDC14 note= synonym: OAF3 |CDS[fcd=237](-,208401,210056) gene= CDC14 note= Cdc14p;	CGGAGGAGCTACTAAAGAAAGAGTGCTGCAATTAATACAATTAATATAAGTGTGGTTATTGAAAATAACTATTCATTTATACGGAGGGTTGGCCGAGTGGTCTAAGGCGGCAGACTTAAGATCTGTTGGACGGTTGTCCGCGCGAGTTCGAACCTCGCATCCTTCAGTAATATTTTTTTAATATACATTTTCTCTGCCATCATGGCTTAAAAAATGCTTAAAAGAAGGGAATTAGGGGGGATGGATGAACTAAGACATAACTTTCTTTTCTTCAATTCGAACTCTGTTGGGAAGAGTTGCTTTAAAAAAGACTCTCTATCCATCTATAAAATTTATTAAAACTTTTGAACTGCACAGAATGATTGGCTCACTTAGAAACAAATTTGAGCATTTCAAAGT…	CGGCATCTCTAAATGGCATGAAGGGAGGGTCTACTTGCGCCAACGGCTGAAGCACTTGATGCGGAGTCCATGCCTGAACGAGGATCATATAACAGCAAAGCATACATGCGGCGTTAGCACGTTGTCTGGTCGATGCAGATGAATAGAAAACAACGGCTTTATTGGCATTTTCTGGGTCATTCAAGATTTCATGGAAAATAACGGCAAAACGATATAGATGTCCAATGTTCATGGGACCGAAATCCAAATGGAAACTGTTGTAAAAGATTGCGTCCTCCACGGTAAAAAACACCAGCTCATCAGTATCTT
721	5852	123	123	30471	30471	NC_001134	347518	349584	NC_001140	219090	219185	|gene |tRNA note= GO_component: cytosol [goid 0005829] [evidence NAS] |gene |CDS[fcd=-674](+,347877,349382) note= Ybr056wp;	|gene gene= MED6 |CDS[fcd=749](-,218999,219886) gene= MED6 note= Med6p;	CGGAGGAGCTACTAAAGAAAGAGTGCTGCAATTAATACAATTAATATAAGTGTGGTTATTGAAAATAACTATTCATTTATACGGAGGGTTGGCCGAGTGGTCTAAGGCGGCAGACTTAAGATCTGTTGGACGGTTGTCCGCGCGAGTTCGAACCTCGCATCCTTCAGTAATATTTTTTTAATATACATTTTCTCTGCCATCATGGCTTAAAAAATGCTTAAAAGAAGGGAATTAGGGGGGATGGATGAACTAAGACATAACTTTCTTTTCTTCAATTCGAACTCTGTTGGGAAGAGTTGCTTTAAAAAAGACTCTCTATCCATCTATAAAATTTATTAAAACTTTTGAACTGCACAGAATGATTGGCTCACTTAGAAACAAATTTGAGCATTTCAAAGT…	CGGTACCGTTGTCTATAGTTTGTCCTCCTGTACCCATAGTGTTGACTGTCATGTTGACATTTGTGGTTGAGGGAACAGTCGCCATATTGGCACCG
721	2875	1	1	26	26	NC_001134	347518	349584	NC_001136	1108925	1109604	|gene |tRNA note= GO_component: cytosol [goid 0005829] [evidence NAS] |gene |CDS[fcd=-674](+,347877,349382) note= Ybr056wp;	|gene gene= ASP1 |CDS[fcd=-565](+,1108699,1109844) gene= ASP1 note= Asp1p;	CGGAGGAGCTACTAAAGAAAGAGTGCTGCAATTAATACAATTAATATAAGTGTGGTTATTGAAAATAACTATTCATTTATACGGAGGGTTGGCCGAGTGGTCTAAGGCGGCAGACTTAAGATCTGTTGGACGGTTGTCCGCGCGAGTTCGAACCTCGCATCCTTCAGTAATATTTTTTTAATATACATTTTCTCTGCCATCATGGCTTAAAAAATGCTTAAAAGAAGGGAATTAGGGGGGATGGATGAACTAAGACATAACTTTCTTTTCTTCAATTCGAACTCTGTTGGGAAGAGTTGCTTTAAAAAAGACTCTCTATCCATCTATAAAATTTATTAAAACTTTTGAACTGCACAGAATGATTGGCTCACTTAGAAACAAATTTGAGCATTTCAAAGT…	CGGCTATCATGTTGACCTGACCATCCAAGATCTATTGGATGCCATTCCAGATATATCCAAGGTCTGTGACATTGAATATGAGCAACTATGCAACGTGGATTCTAAAGACATAAACGAGGATATTCTTTATAAAATTTATAAGGGCGTCTCAGAATCGTTGCAGGCTTTTGACGGTATAGTTATTACCCATGGGACTGATACGCTATCTGAAACTGCATTCTTTATTGAAAGTACTATTGATGCTGGCGACGTTCCTATTGTTTTTGTTGGTTCGATGCGTCCTTCAACCAGCGTTTCTGCTGATGGCCCTATGAACCTTTACCAAGCAATTTGCATTGCTTCAAATCCAAAATCTAGAGGAAGAGGTGTTCTTGTTTCCTTGAATGACCAAATTTCCTC…
721	13034	4	4	0	0	NC_001134	347518	349584	NC_001148	201001	201133	|gene |tRNA note= GO_component: cytosol [goid 0005829] [evidence NAS] |gene |CDS[fcd=-674](+,347877,349382) note= Ybr056wp;	|gene gene= RTT10 |CDS[fcd=1468](-,199494,202535) gene= RTT10 note= Rtt10p;	CGGAGGAGCTACTAAAGAAAGAGTGCTGCAATTAATACAATTAATATAAGTGTGGTTATTGAAAATAACTATTCATTTATACGGAGGGTTGGCCGAGTGGTCTAAGGCGGCAGACTTAAGATCTGTTGGACGGTTGTCCGCGCGAGTTCGAACCTCGCATCCTTCAGTAATATTTTTTTAATATACATTTTCTCTGCCATCATGGCTTAAAAAATGCTTAAAAGAAGGGAATTAGGGGGGATGGATGAACTAAGACATAACTTTCTTTTCTTCAATTCGAACTCTGTTGGGAAGAGTTGCTTTAAAAAAGACTCTCTATCCATCTATAAAATTTATTAAAACTTTTGAACTGCACAGAATGATTGGCTCACTTAGAAACAAATTTGAGCATTTCAAAGT…	CGGGACTTAATCTCCTAATTATGAAGGGCTCCTCGCTCTCATCAAGTAAGTTGTAGATTACTAATGTACTAAAACGTGAGCCGACTAAAATATGATTTCGGAAGGAGGTCAAACATGAGGAAGAAAAATTTT
721	11326	2	2	0	0	NC_001134	347518	349584	NC_001146	555018	555286	|gene |tRNA note= GO_component: cytosol [goid 0005829] [evidence NAS] |gene |CDS[fcd=-674](+,347877,349382) note= Ybr056wp;	|gene gene= BDP1 note= synonym: TFC5 |CDS[fcd=-103](+,555049,556833) gene= BDP1 note= Bdp1p;	CGGAGGAGCTACTAAAGAAAGAGTGCTGCAATTAATACAATTAATATAAGTGTGGTTATTGAAAATAACTATTCATTTATACGGAGGGTTGGCCGAGTGGTCTAAGGCGGCAGACTTAAGATCTGTTGGACGGTTGTCCGCGCGAGTTCGAACCTCGCATCCTTCAGTAATATTTTTTTAATATACATTTTCTCTGCCATCATGGCTTAAAAAATGCTTAAAAGAAGGGAATTAGGGGGGATGGATGAACTAAGACATAACTTTCTTTTCTTCAATTCGAACTCTGTTGGGAAGAGTTGCTTTAAAAAAGACTCTCTATCCATCTATAAAATTTATTAAAACTTTTGAACTGCACAGAATGATTGGCTCACTTAGAAACAAATTTGAGCATTTCAAAGT…	CGGCAAGGAGCCACTGATTACCAGGTATTTATGAGTAGTATTGTTAATAAAAGTGGTACACGCTTTGCCCCTAAAGTAAGGCAGCGTAGAGCCGCCACTGGAGGAACACCAACTCCAAAGCCAAGAACCCCTCAACTTTTCATTCCCGAAAGTAAAGAAATAGAAGAAGATAATAGTGATAACGATAAAGGTGTTGATGAAAATGAAACGGCTATTGTTGAGAAACCTTCGCTAGTTGGAGAACGCTCTTTAGAAGGCTTTACCTTAA
721	8039	1	1	0	0	NC_001134	347518	349584	NC_001143	419320	419483	|gene |tRNA note= GO_component: cytosol [goid 0005829] [evidence NAS] |gene |CDS[fcd=-674](+,347877,349382) note= Ybr056wp;	|gene gene= PRP40 |CDS[fcd=-1448](+,417953,419704) gene= PRP40 note= Prp40p;	CGGAGGAGCTACTAAAGAAAGAGTGCTGCAATTAATACAATTAATATAAGTGTGGTTATTGAAAATAACTATTCATTTATACGGAGGGTTGGCCGAGTGGTCTAAGGCGGCAGACTTAAGATCTGTTGGACGGTTGTCCGCGCGAGTTCGAACCTCGCATCCTTCAGTAATATTTTTTTAATATACATTTTCTCTGCCATCATGGCTTAAAAAATGCTTAAAAGAAGGGAATTAGGGGGGATGGATGAACTAAGACATAACTTTCTTTTCTTCAATTCGAACTCTGTTGGGAAGAGTTGCTTTAAAAAAGACTCTCTATCCATCTATAAAATTTATTAAAACTTTTGAACTGCACAGAATGATTGGCTCACTTAGAAACAAATTTGAGCATTTCAAAGT…	CGGAAATTTGACAAGGTGGATAAAGAAGACATCAGTTTGATTGTTGATGGTTTGATAAAGCAAAGAAACGAAAAGATACAACAGAAACTCCAAAATGAGCGTAGGATATTGGAGCAAAAGAAGCACTATTTTTGGTTACTTTTGCAAAGGACATATACAAAAA
721	2351	1	1	0	0	NC_001134	347518	349584	NC_001136	616102	616254	|gene |tRNA note= GO_component: cytosol [goid 0005829] [evidence NAS] |gene |CDS[fcd=-674](+,347877,349382) note= Ybr056wp;	|gene gene= AFR1 |CDS[fcd=-31](-,614285,616147) gene= AFR1 note= Afr1p;	CGGAGGAGCTACTAAAGAAAGAGTGCTGCAATTAATACAATTAATATAAGTGTGGTTATTGAAAATAACTATTCATTTATACGGAGGGTTGGCCGAGTGGTCTAAGGCGGCAGACTTAAGATCTGTTGGACGGTTGTCCGCGCGAGTTCGAACCTCGCATCCTTCAGTAATATTTTTTTAATATACATTTTCTCTGCCATCATGGCTTAAAAAATGCTTAAAAGAAGGGAATTAGGGGGGATGGATGAACTAAGACATAACTTTCTTTTCTTCAATTCGAACTCTGTTGGGAAGAGTTGCTTTAAAAAAGACTCTCTATCCATCTATAAAATTTATTAAAACTTTTGAACTGCACAGAATGATTGGCTCACTTAGAAACAAATTTGAGCATTTCAAAGT…	CGGTATGGGTTGGTTTTCTTGTGCAGATAGATATGAGCCCTCCATTATTATCAGCAGTTTGTGGTAACACCTAATATGGCCTATCTGGATAATGAGATAGCCCCTTCCCTTTTTCCAGTTTTCTTTTTCTTTTGTTCCTATATTATATGAAG
721	4252	37	37	0	0	NC_001134	347518	349584	NC_001138	184543	184763	|gene |tRNA note= GO_component: cytosol [goid 0005829] [evidence NAS] |gene |CDS[fcd=-674](+,347877,349382) note= Ybr056wp;	|gene gene= FAB1 note= synonym: SVL7 |CDS[fcd=-163](+,184490,191326) gene= FAB1 note= Fab1p;	CGGAGGAGCTACTAAAGAAAGAGTGCTGCAATTAATACAATTAATATAAGTGTGGTTATTGAAAATAACTATTCATTTATACGGAGGGTTGGCCGAGTGGTCTAAGGCGGCAGACTTAAGATCTGTTGGACGGTTGTCCGCGCGAGTTCGAACCTCGCATCCTTCAGTAATATTTTTTTAATATACATTTTCTCTGCCATCATGGCTTAAAAAATGCTTAAAAGAAGGGAATTAGGGGGGATGGATGAACTAAGACATAACTTTCTTTTCTTCAATTCGAACTCTGTTGGGAAGAGTTGCTTTAAAAAAGACTCTCTATCCATCTATAAAATTTATTAAAACTTTTGAACTGCACAGAATGATTGGCTCACTTAGAAACAAATTTGAGCATTTCAAAGT…	CGGTCGTCCTCCACTGGTACTTCATCTGTGAACACAATCGATGCTACCTTATCCAGACCGAACTATATTAAGAAACCGTCCCTGCACATTATGTCGACATCTACGACGTCGACTACGACGGATCTAGTGACAAACCCAATTCTGAGCAATATCTCCGTGCCAAAAATAAGCCCCCCCACATCATCCTCGATAGCAACAGCGACATCAACAAGTCACGTGA
721	1994	9	9	1	1	NC_001134	347518	349584	NC_001136	303670	303859	|gene |tRNA note= GO_component: cytosol [goid 0005829] [evidence NAS] |gene |CDS[fcd=-674](+,347877,349382) note= Ybr056wp;	|gene gene= NDE2 note= synonym: NDH2 |CDS[fcd=-553](+,303211,304848) gene= NDE2 note= Nde2p;	CGGAGGAGCTACTAAAGAAAGAGTGCTGCAATTAATACAATTAATATAAGTGTGGTTATTGAAAATAACTATTCATTTATACGGAGGGTTGGCCGAGTGGTCTAAGGCGGCAGACTTAAGATCTGTTGGACGGTTGTCCGCGCGAGTTCGAACCTCGCATCCTTCAGTAATATTTTTTTAATATACATTTTCTCTGCCATCATGGCTTAAAAAATGCTTAAAAGAAGGGAATTAGGGGGGATGGATGAACTAAGACATAACTTTCTTTTCTTCAATTCGAACTCTGTTGGGAAGAGTTGCTTTAAAAAAGACTCTCTATCCATCTATAAAATTTATTAAAACTTTTGAACTGCACAGAATGATTGGCTCACTTAGAAACAAATTTGAGCATTTCAAAGT…	CGGTTAGATCGATCGCTAGAAGAACGCCTGGAGAAGTTCACTACATTGAGGCGGAAGCGTTGGACGTTGATCCAAAGGCCAAAAAAGTAATGGTGCAATCGGTGTCAGAGGACGAATATTTCGTTTCGAGCTTAAGTTACGATTATCTTGTTGTTAGTGTAGGCGCTAAAACCACTACTTTTAACATTC
721	1516	1	1	0	0	NC_001134	347518	349584	NC_001135	217543	217767	|gene |tRNA note= GO_component: cytosol [goid 0005829] [evidence NAS] |gene |CDS[fcd=-674](+,347877,349382) note= Ybr056wp;	|gene gene= THR4 |CDS[fcd=-962](+,216693,218237) gene= THR4 note= Thr4p;	CGGAGGAGCTACTAAAGAAAGAGTGCTGCAATTAATACAATTAATATAAGTGTGGTTATTGAAAATAACTATTCATTTATACGGAGGGTTGGCCGAGTGGTCTAAGGCGGCAGACTTAAGATCTGTTGGACGGTTGTCCGCGCGAGTTCGAACCTCGCATCCTTCAGTAATATTTTTTTAATATACATTTTCTCTGCCATCATGGCTTAAAAAATGCTTAAAAGAAGGGAATTAGGGGGGATGGATGAACTAAGACATAACTTTCTTTTCTTCAATTCGAACTCTGTTGGGAAGAGTTGCTTTAAAAAAGACTCTCTATCCATCTATAAAATTTATTAAAACTTTTGAACTGCACAGAATGATTGGCTCACTTAGAAACAAATTTGAGCATTTCAAAGT…	CGGTTATTTTGCCAAGAAAATGGGTTTGCCTATTGAAAAACTGGCCATCGCTACCAATGAAAACGACATTTTGGACAGATTTTTGAAATCTGGTCTATACGAAAGATCAGACAAGGTTGCTGCTACTTTATCCCCAGCAATGGATATCTTAATCTCTTCTAACTTTGAAAGACTACTATGGTACCTAGCTCGTGAATACCTAGCTAATGGTGATGATTTGAAAG
721	9641	1	1	0	0	NC_001134	347518	349584	NC_001145	26979	28401	|gene |tRNA note= GO_component: cytosol [goid 0005829] [evidence NAS] |gene |CDS[fcd=-674](+,347877,349382) note= Ybr056wp;	|gene gene= GTR1 |CDS(+,26930,27862) gene= GTR1 note= Gtr1p; |gene gene= NDI1 |CDS(-,28266,29807) gene= NDI1 note= Ndi1p;	CGGAGGAGCTACTAAAGAAAGAGTGCTGCAATTAATACAATTAATATAAGTGTGGTTATTGAAAATAACTATTCATTTATACGGAGGGTTGGCCGAGTGGTCTAAGGCGGCAGACTTAAGATCTGTTGGACGGTTGTCCGCGCGAGTTCGAACCTCGCATCCTTCAGTAATATTTTTTTAATATACATTTTCTCTGCCATCATGGCTTAAAAAATGCTTAAAAGAAGGGAATTAGGGGGGATGGATGAACTAAGACATAACTTTCTTTTCTTCAATTCGAACTCTGTTGGGAAGAGTTGCTTTAAAAAAGACTCTCTATCCATCTATAAAATTTATTAAAACTTTTGAACTGCACAGAATGATTGGCTCACTTAGAAACAAATTTGAGCATTTCAAAGT…	CGGTAAATCGTCAATGAGGTCGATCATCTTTAGTAACTACTCCGCTTTTGACACTAGGAGATTGGGTGCCACCATTGATGTAGAGCACTCCCATTTGAGATTTCTTGGGAATATGACTCTAAATCTGTGGGACTGTGGTGGGCAGGACGTGTTTATGGAGAATTATTTCACCAAGCAAAAAGACCACATTTTCCAGATGGTGCAGGTGTTAATTCACGTTTTTGATGTAGAGTCAACTGAAGTTCTCAAGGATATTGAAATATTTGCAAAAGCTTTGAAGCAATTAAGGAAGTACTCTCCCGACGCCAAAATTTTTGTTCTTCTGCATAAGATGGATCTTGTTCAGTTGGATAAGAGAGAGGAGCTGTTCCAAATCATGATGAAAAACCTGAGTGAAAC…
721	4243	12	12	0	1	NC_001134	347518	349584	NC_001138	180986	181313	|gene |tRNA note= GO_component: cytosol [goid 0005829] [evidence NAS] |gene |CDS[fcd=-674](+,347877,349382) note= Ybr056wp;	|gene |tRNA note= GO_component: cytosol [goid 0005829] [evidence NAS] |neigh_up CDS[fcd=-414](-,177034,180735) note= Yfr016cp; |neigh_down CDS[fcd=1700](-,182262,182849) note= Yfr017cp;	CGGAGGAGCTACTAAAGAAAGAGTGCTGCAATTAATACAATTAATATAAGTGTGGTTATTGAAAATAACTATTCATTTATACGGAGGGTTGGCCGAGTGGTCTAAGGCGGCAGACTTAAGATCTGTTGGACGGTTGTCCGCGCGAGTTCGAACCTCGCATCCTTCAGTAATATTTTTTTAATATACATTTTCTCTGCCATCATGGCTTAAAAAATGCTTAAAAGAAGGGAATTAGGGGGGATGGATGAACTAAGACATAACTTTCTTTTCTTCAATTCGAACTCTGTTGGGAAGAGTTGCTTTAAAAAAGACTCTCTATCCATCTATAAAATTTATTAAAACTTTTGAACTGCACAGAATGATTGGCTCACTTAGAAACAAATTTGAGCATTTCAAAGT…	CGGGGGCCCAACGATGGCAACGTTGGATTTTACCACTAAACCACTTGCGCTTATTGGAAGTGTTCGTGTTCTAATAAGGTCACAACAGCTCCAACATTAACCAGAAATACCTGTAAATAGCCCCGCCACGAGGCAACAATTGTCTCTGTATTCTTATCTTTCTCAATAAGCACTTATTAGTTAGTTTACATCCGAGTTCTTGAGCACTCCCCACCTTTTTAGTAGGTCTGAAGTCTTGTTTACAACAGCGGGCACCTCAAGATTGAAAGGAGTTGAGAGTTAGAATATATAATTTTGAAATTAAATTTGAAAATGATGCGATTACCA
721	13042	117	117	1	1	NC_001134	347518	349584	NC_001148	204335	205567	|gene |tRNA note= GO_component: cytosol [goid 0005829] [evidence NAS] |gene |CDS[fcd=-674](+,347877,349382) note= Ybr056wp;	|gene gene= CTI6 note= synonym: RXT1 |CDS(+,203420,204940) gene= CTI6 note= Cti6p; |gene gene= TCO89 |CDS(+,205247,207646) gene= TCO89 note= Tco89p;	CGGAGGAGCTACTAAAGAAAGAGTGCTGCAATTAATACAATTAATATAAGTGTGGTTATTGAAAATAACTATTCATTTATACGGAGGGTTGGCCGAGTGGTCTAAGGCGGCAGACTTAAGATCTGTTGGACGGTTGTCCGCGCGAGTTCGAACCTCGCATCCTTCAGTAATATTTTTTTAATATACATTTTCTCTGCCATCATGGCTTAAAAAATGCTTAAAAGAAGGGAATTAGGGGGGATGGATGAACTAAGACATAACTTTCTTTTCTTCAATTCGAACTCTGTTGGGAAGAGTTGCTTTAAAAAAGACTCTCTATCCATCTATAAAATTTATTAAAACTTTTGAACTGCACAGAATGATTGGCTCACTTAGAAACAAATTTGAGCATTTCAAAGT…	CGGACTCGGTAACAAATGATGATATGAAAGAAAGCCTACGACCATCGAAAGAGCAATCAATGGAAAAAACAAATGATGTGGAAAAAGAAGCTAGTCAAGAAAAGGAATCTTCTACGGGTTCGGCGCAAGACACTGAGAAAACTGATGAACCCATCCTACCCCTAACCTCAATATCTTCTTCTGAGGATGATTCAAGGAAAGCTAGTTCGAGGGGTTCTAAAAGAGTTTCCAAACCAGCAAGAAAGGGCAACAGAACTCGTCGAAGCAATACAAGTTCAGACACCAACCAAAATAGAAGGAGTGCTGATATAGGTACCGACAAACCAGTAAAGCCCAGATTACCCCCTCAAAGGACCTCATTAAACGAAATGAGAAGAAGGGTATCCGCTATTTTGGAGT…
721	5342	2	2	3770	3770	NC_001134	347518	349584	NC_001139	901128	901626	|gene |tRNA note= GO_component: cytosol [goid 0005829] [evidence NAS] |gene |CDS[fcd=-674](+,347877,349382) note= Ybr056wp;	|gene gene= ELP2 note= synonym: TOT2 |CDS[fcd=898](-,899909,902275) gene= ELP2 note= Elp2p;	CGGAGGAGCTACTAAAGAAAGAGTGCTGCAATTAATACAATTAATATAAGTGTGGTTATTGAAAATAACTATTCATTTATACGGAGGGTTGGCCGAGTGGTCTAAGGCGGCAGACTTAAGATCTGTTGGACGGTTGTCCGCGCGAGTTCGAACCTCGCATCCTTCAGTAATATTTTTTTAATATACATTTTCTCTGCCATCATGGCTTAAAAAATGCTTAAAAGAAGGGAATTAGGGGGGATGGATGAACTAAGACATAACTTTCTTTTCTTCAATTCGAACTCTGTTGGGAAGAGTTGCTTTAAAAAAGACTCTCTATCCATCTATAAAATTTATTAAAACTTTTGAACTGCACAGAATGATTGGCTCACTTAGAAACAAATTTGAGCATTTCAAAGT…	CGGATATGCCCAACCTTTGATCGCAAATAATATTATCCTTTGTAGCCCACATCCTCCAGGACCCAGTCTTACCATTGGTCAAAAAGAAATCCATTCTCTCATGAGTAAACCATAGACAGGACCAAAAACCTCCAGAGGAACCCGTTGCAGTTGAGGCACCTTTTGAGGACATTTCTCCTAACCGTAGACTGCACACCCAAATGCCTGAAGTCTCATCAGGTTCCCATACCATCAATGAAGTATCAGCAGTAGCAGCTAGTAGTTGTAAGCGACTTTCGTGCCACTGAAGGGATGAAATCCAATCATCATGGCCCATAATTAAGGCTTCAAAATTTATGCCTACTCTCAATTCATCATCAATTTGAAATTTATATTGTTTATTGCTCAATAATGTTAATT…
721	8675	3	3	0	0	NC_001134	347518	349584	NC_001144	299391	300318	|gene |tRNA note= GO_component: cytosol [goid 0005829] [evidence NAS] |gene |CDS[fcd=-674](+,347877,349382) note= Ybr056wp;	|gene gene= RAX2 |CDS[fcd=398](-,296590,300252) gene= RAX2 note= Rax2p;	CGGAGGAGCTACTAAAGAAAGAGTGCTGCAATTAATACAATTAATATAAGTGTGGTTATTGAAAATAACTATTCATTTATACGGAGGGTTGGCCGAGTGGTCTAAGGCGGCAGACTTAAGATCTGTTGGACGGTTGTCCGCGCGAGTTCGAACCTCGCATCCTTCAGTAATATTTTTTTAATATACATTTTCTCTGCCATCATGGCTTAAAAAATGCTTAAAAGAAGGGAATTAGGGGGGATGGATGAACTAAGACATAACTTTCTTTTCTTCAATTCGAACTCTGTTGGGAAGAGTTGCTTTAAAAAAGACTCTCTATCCATCTATAAAATTTATTAAAACTTTTGAACTGCACAGAATGATTGGCTCACTTAGAAACAAATTTGAGCATTTCAAAGT…	CGGATAAAGCCATGCATCCTCATTAGTGTTAGGACAAACTAACGAATCAGATGCAAACGTTGTACTTCCCTGGGAATCCCAGGAAGCGTACCTCAGTGGAATTCGTTGGCCTAGCTCCAATGTAGTAGCGTTTAAAGAGGAAGTTGAGTTCGTACCGTTATTTGAACTACTGATAAGCGCAGAAGGATCATCCAGTGTATAAAACTGGCCTGCAAATAAAATGTTGTCATTATTTAGCTTGACTATGGAATTCACACTGGAGTTTTCACCAAACCCTCCAAAAGGTAAAAGTTGGGTGGTATTTGATATGGAGTCCCAAATGAGAGCACTATAGCCCGTCATGGAGCCATTATTATATGAAAAGTTTCCTCCAAAATAGATAGAAGAATTGTCTGCGAG…
721	11301	11	11	0	0	NC_001134	347518	349584	NC_001146	535869	538536	|gene |tRNA note= GO_component: cytosol [goid 0005829] [evidence NAS] |gene |CDS[fcd=-674](+,347877,349382) note= Ybr056wp;	|gene gene= SFB2 |CDS(-,535282,537912) gene= SFB2 note= Sfb2p; |gene gene= ALG11 |CDS(+,538174,539820) gene= ALG11 note= Alg11p;	CGGAGGAGCTACTAAAGAAAGAGTGCTGCAATTAATACAATTAATATAAGTGTGGTTATTGAAAATAACTATTCATTTATACGGAGGGTTGGCCGAGTGGTCTAAGGCGGCAGACTTAAGATCTGTTGGACGGTTGTCCGCGCGAGTTCGAACCTCGCATCCTTCAGTAATATTTTTTTAATATACATTTTCTCTGCCATCATGGCTTAAAAAATGCTTAAAAGAAGGGAATTAGGGGGGATGGATGAACTAAGACATAACTTTCTTTTCTTCAATTCGAACTCTGTTGGGAAGAGTTGCTTTAAAAAAGACTCTCTATCCATCTATAAAATTTATTAAAACTTTTGAACTGCACAGAATGATTGGCTCACTTAGAAACAAATTTGAGCATTTCAAAGT…	CGGTCTGAGGGCTATATGTTTACTTAGTCCATTCATTAATAGAGGTAACATTCTCAAATTTGCGCATAGGTTAAGTGAGGTTACTGAATTTATATTAGACATCGAAATTTCTTTTTTGTAGGCATTTAAAATATCTTCGAGCGATTTTGTGATAAAATCCCTCGCAGAGTACATGCTTGAATTCAAAGCCTTAGTCACCGCGTTTTGTGTCATGAAATCAGTAATGGCTAGTTGATCTGCGGATGCAAACACTTCCCTAGCTGATTCGGACGTTGGTAGAGCTAACGTCATGACTCTAATTCTACGTTCACCAGTGTTTAGAGTCAACAATGTTGACACTTGCAAGTAGCAATATTCTGCCATTAATGAGTCTTCGATGGATATCCCGAAAAGATAAGA…
721	12942	1	1	0	0	NC_001134	347518	349584	NC_001148	106108	108657	|gene |tRNA note= GO_component: cytosol [goid 0005829] [evidence NAS] |gene |CDS[fcd=-674](+,347877,349382) note= Ybr056wp;	|gene gene= NSL1 |CDS(+,106172,106822) gene= NSL1 note= Nsl1p; |gene gene= SSO1 |CDS(+,107275,108147) gene= SSO1 note= Sso1p; |gene gene= FAS2 |CDS(+,108652,114315) gene= FAS2 note= Fas2p;	CGGAGGAGCTACTAAAGAAAGAGTGCTGCAATTAATACAATTAATATAAGTGTGGTTATTGAAAATAACTATTCATTTATACGGAGGGTTGGCCGAGTGGTCTAAGGCGGCAGACTTAAGATCTGTTGGACGGTTGTCCGCGCGAGTTCGAACCTCGCATCCTTCAGTAATATTTTTTTAATATACATTTTCTCTGCCATCATGGCTTAAAAAATGCTTAAAAGAAGGGAATTAGGGGGGATGGATGAACTAAGACATAACTTTCTTTTCTTCAATTCGAACTCTGTTGGGAAGAGTTGCTTTAAAAAAGACTCTCTATCCATCTATAAAATTTATTAAAACTTTTGAACTGCACAGAATGATTGGCTCACTTAGAAACAAATTTGAGCATTTCAAAGT…	CGGAGCCTAAATCCTTTCTTACCCATAGCAACCACACTAAATATATTATTGTAACACGAGAAGATGTCACAAGGTCAGTCCAAAAAACTGGACGTAACTGTTGAGCAGCTTCGAAGTATATACCACCAGTTTCATGATATCTTGGAAGAAAAAACTGATTTGCATCTACCGAAGAAAGAATACGACGATGACGCTGTTAGGAGAGAGGTTCAGATACAGTTACAAGAATTTCTTTTGAGCGCTATGACGATGGCTTCGAAGTCACTAGAAGTTGTCAACGCCGACACGGTAGGAAAGACGGTAAAGCAATTGATCATGGAATCACAAGAGAAGTACATGGAGCCCTTTGACCTTGACCTGAATGAGCAAGTTAGAAAGATGTACCAAGAGTGGGAAGAC…
721	11042	5	5	0	0	NC_001134	347518	349584	NC_001146	311432	311777	|gene |tRNA note= GO_component: cytosol [goid 0005829] [evidence NAS] |gene |CDS[fcd=-674](+,347877,349382) note= Ybr056wp;	|gene gene= APC1 |CDS[fcd=-966](+,310638,315884) gene= APC1 note= Apc1p;	CGGAGGAGCTACTAAAGAAAGAGTGCTGCAATTAATACAATTAATATAAGTGTGGTTATTGAAAATAACTATTCATTTATACGGAGGGTTGGCCGAGTGGTCTAAGGCGGCAGACTTAAGATCTGTTGGACGGTTGTCCGCGCGAGTTCGAACCTCGCATCCTTCAGTAATATTTTTTTAATATACATTTTCTCTGCCATCATGGCTTAAAAAATGCTTAAAAGAAGGGAATTAGGGGGGATGGATGAACTAAGACATAACTTTCTTTTCTTCAATTCGAACTCTGTTGGGAAGAGTTGCTTTAAAAAAGACTCTCTATCCATCTATAAAATTTATTAAAACTTTTGAACTGCACAGAATGATTGGCTCACTTAGAAACAAATTTGAGCATTTCAAAGT…	CGGTCGACGTCTATAAACTCTAACTCTCATGATTTCAATGCAGCCGAAAGAGTACTTAGTGGCAATGTTGGCAACGCTTCAGGCAGAACAGATATTTTCGCTTTACCTTCTTCTTGTTCAAGAAGGAGCTTATCTGCGACCCTAGATAGAATGGGGAACAATATTGCCCCGACCAATAGAGCTGCACCTTCTGGATTTTTTGACTCGTCATCAGCAAATACTGCTACTCACTCTAATATAACGCCTGTATCACAACCAATGCAACAGCAACAGCAAGAATATTTGAACCAAACAGCGACCTCTTCTAAGGATATTGTTTTGACGGAAATATCGTCTTTGAAATTA
721	12939	19	19	0	0	NC_001134	347518	349584	NC_001148	105301	105615	|gene |tRNA note= GO_component: cytosol [goid 0005829] [evidence NAS] |gene |CDS[fcd=-674](+,347877,349382) note= Ybr056wp;	|gene gene= TFP3 note= synonyms: VMA11, CLS9 |CDS[fcd=-18](-,104946,105440) gene= TFP3 note= Tfp3p;	CGGAGGAGCTACTAAAGAAAGAGTGCTGCAATTAATACAATTAATATAAGTGTGGTTATTGAAAATAACTATTCATTTATACGGAGGGTTGGCCGAGTGGTCTAAGGCGGCAGACTTAAGATCTGTTGGACGGTTGTCCGCGCGAGTTCGAACCTCGCATCCTTCAGTAATATTTTTTTAATATACATTTTCTCTGCCATCATGGCTTAAAAAATGCTTAAAAGAAGGGAATTAGGGGGGATGGATGAACTAAGACATAACTTTCTTTTCTTCAATTCGAACTCTGTTGGGAAGAGTTGCTTTAAAAAAGACTCTCTATCCATCTATAAAATTTATTAAAACTTTTGAACTGCACAGAATGATTGGCTCACTTAGAAACAAATTTGAGCATTTCAAAGT…	CGGCGATACCAATACCTGACTTAGCTGTACCAATGGCAGCTCCCAAACAGGAAAGCACCATGGCAGCTGCACAACCTGCGAACCCGAAAAAGGGAGCGTACAATGGAGCATATATGTTACTTGCGAGTTGCGTTGACATGTTTACAGAGAATAATAGAATGGACCCTTTCCTCCTCCGACTCTTGCTTTGCTATATTTATTTTTTTTTTTCTTACGAGTAAAGAAGAAAATATTAGGTTATCTATGTTCCTTTTTCTAACTAATCACTCTTTCACTAAAGAATATTTCTTAGCAAAAATATGCGTACCTGCGTA
721	2678	18	18	0	0	NC_001134	347518	349584	NC_001136	926393	927886	|gene |tRNA note= GO_component: cytosol [goid 0005829] [evidence NAS] |gene |CDS[fcd=-674](+,347877,349382) note= Ybr056wp;	|gene gene= COX20 |CDS(-,926289,926906) gene= COX20 note= Cox20p; |gene gene= HEM1 note= synonym: CYD1 |CDS(+,927448,929094) gene= HEM1 note= Hem1p;	CGGAGGAGCTACTAAAGAAAGAGTGCTGCAATTAATACAATTAATATAAGTGTGGTTATTGAAAATAACTATTCATTTATACGGAGGGTTGGCCGAGTGGTCTAAGGCGGCAGACTTAAGATCTGTTGGACGGTTGTCCGCGCGAGTTCGAACCTCGCATCCTTCAGTAATATTTTTTTAATATACATTTTCTCTGCCATCATGGCTTAAAAAATGCTTAAAAGAAGGGAATTAGGGGGGATGGATGAACTAAGACATAACTTTCTTTTCTTCAATTCGAACTCTGTTGGGAAGAGTTGCTTTAAAAAAGACTCTCTATCCATCTATAAAATTTATTAAAACTTTTGAACTGCACAGAATGATTGGCTCACTTAGAAACAAATTTGAGCATTTCAAAGT…	CGGCAGAGATGGGTCATGAGGGACATTATGGAGCATTGGTTTTTCCTTTTTCGCCACGGTTTCCTTTGCCAATTGTGCGATCTGGAAACTTTTTTGTCTCTTTAGCCTACATTGCTCCCATCCGACAATCGAGCCCAGTATCAGAGAGCTCATCGCCCAATTCGTGGCCTTAGTCGGGCTCTTATGGTATATAAATATAATAGATCCCATCAAGAACATGCTGGAAAACCCGAGCATGCCCGCGTCTCTGAAGCACGGGATTGAAGTCAGCTTCTGCAAACTAAAATCACTCCATCTGATCGAGTCCCAAGCCTCTTTCAAAGTAGCCCGTTCTTGCTTCTTGGCCAACTGAGAATTGGACAAGTCATCGGCAAACTTGGGTGGAGTGTCTTCTAAGAG…
721	5558	2171	2171	0	0	NC_001134	347518	349584	NC_001139	1070001	1070102	|gene |tRNA note= GO_component: cytosol [goid 0005829] [evidence NAS] |gene |CDS[fcd=-674](+,347877,349382) note= Ybr056wp;	|neigh_up CDS[fcd=-1053](-,1067229,1068998) note= Ygr287cp; |neigh_down CDS[fcd=249](+,1070300,1071721) gene= MAL13 note= Mal13p;	CGGAGGAGCTACTAAAGAAAGAGTGCTGCAATTAATACAATTAATATAAGTGTGGTTATTGAAAATAACTATTCATTTATACGGAGGGTTGGCCGAGTGGTCTAAGGCGGCAGACTTAAGATCTGTTGGACGGTTGTCCGCGCGAGTTCGAACCTCGCATCCTTCAGTAATATTTTTTTAATATACATTTTCTCTGCCATCATGGCTTAAAAAATGCTTAAAAGAAGGGAATTAGGGGGGATGGATGAACTAAGACATAACTTTCTTTTCTTCAATTCGAACTCTGTTGGGAAGAGTTGCTTTAAAAAAGACTCTCTATCCATCTATAAAATTTATTAAAACTTTTGAACTGCACAGAATGATTGGCTCACTTAGAAACAAATTTGAGCATTTCAAAGT…	CGGATCTTGAGGTTTCCCATTTTAGATGGAAATAAGCAGAGCAAAATAAAAATCTTGAACAAGTAATAGTGGTGACTGCAGGTTACGTTGGCATATAAAGT
721	1008	1	1	0	0	NC_001134	347518	349584	NC_001134	602274	604871	|gene |tRNA note= GO_component: cytosol [goid 0005829] [evidence NAS] |gene |CDS[fcd=-674](+,347877,349382) note= Ybr056wp;	|gene gene= PCH2 gene= PCH2 note= Pch2p; |gene gene= GDT1 |CDS(+,602629,603471) gene= GDT1 note= Gdt1p; |gene gene= NTC20 |CDS(-,603680,604102) gene= NTC20 note= Ntc20p; |gene gene= RPS9B note= synonyms: SUP46, RPS13A gene= RPS9B note= Rps9bp;	CGGAGGAGCTACTAAAGAAAGAGTGCTGCAATTAATACAATTAATATAAGTGTGGTTATTGAAAATAACTATTCATTTATACGGAGGGTTGGCCGAGTGGTCTAAGGCGGCAGACTTAAGATCTGTTGGACGGTTGTCCGCGCGAGTTCGAACCTCGCATCCTTCAGTAATATTTTTTTAATATACATTTTCTCTGCCATCATGGCTTAAAAAATGCTTAAAAGAAGGGAATTAGGGGGGATGGATGAACTAAGACATAACTTTCTTTTCTTCAATTCGAACTCTGTTGGGAAGAGTTGCTTTAAAAAAGACTCTCTATCCATCTATAAAATTTATTAAAACTTTTGAACTGCACAGAATGATTGGCTCACTTAGAAACAAATTTGAGCATTTCAAAGT…	CGGACATTTCCTGTAGACGACGATGAGTTTGTTCTGGCATTAGCTATGTCAGCGCGGAAGCTGAGCGCAGCGCGGAAGTGACGGAGGAGCTTTTTCCTTTTTTTCGCTTCTTTCTTTTGTCTCATACTCATGTAGCATACTTTCGCGAACCCTATTCCAACGTTTTGTTGTTGCTCGCTTTCATGCTTAAAATTTTTATTATGTATTTTACGATCAAGGTGTATCGTGAACCACACGTTTATGAAATCCTTATTTTAGAATCAAAAAGTCCTACAATCTTGTTTGTGGAGTCTATATAAAGCTAAAGTTAGGTTCTACAAAGCAAGATACAAATACGAGGCCATCGAGTATTCAATGGGAAATATGATAAAGAAGGCATCTTTAATAGCCCTCCTACCG…
721	9964	1	1	0	0	NC_001134	347518	349584	NC_001145	316832	317438	|gene |tRNA note= GO_component: cytosol [goid 0005829] [evidence NAS] |gene |CDS[fcd=-674](+,347877,349382) note= Ybr056wp;	|gene gene= FMS1 |CDS(+,315376,316902) gene= FMS1 note= Fms1p; |gene gene= MAC1 note= synonym: CUA1 |CDS(-,317164,318417) gene= MAC1 note= Mac1p;	CGGAGGAGCTACTAAAGAAAGAGTGCTGCAATTAATACAATTAATATAAGTGTGGTTATTGAAAATAACTATTCATTTATACGGAGGGTTGGCCGAGTGGTCTAAGGCGGCAGACTTAAGATCTGTTGGACGGTTGTCCGCGCGAGTTCGAACCTCGCATCCTTCAGTAATATTTTTTTAATATACATTTTCTCTGCCATCATGGCTTAAAAAATGCTTAAAAGAAGGGAATTAGGGGGGATGGATGAACTAAGACATAACTTTCTTTTCTTCAATTCGAACTCTGTTGGGAAGAGTTGCTTTAAAAAAGACTCTCTATCCATCTATAAAATTTATTAAAACTTTTGAACTGCACAGAATGATTGGCTCACTTAGAAACAAATTTGAGCATTTCAAAGT…	CGGCTGTGCCTATGGTGCTTGGGAAAGCGGAAGACGGGAGGCGACTCGAATCTCTGACTTACTGAAATAGAATCTATTTTTTCGAAATTACTTACACTTTTGACGGCTAGAAAAGGATATACATACATATTAAAATTTTTAGTAACACTCTGTGCTTTTTCAAAAATTTGAGGTACACCTAATTCTCCCACTTGTTGCTTATACCAAGTTTGAACAATTTTAATGTTAAGCACAATAGATTGGAATATTATCATATGGTGGTTCAGAGAGTAGTAGGGTGCATTTTCATTCCTGTTGCCTCAATGTGTTTTCTATCTGTATTTACGTGATTTTATGAAGTGGTGGCATCGCTTAGATGTGGTGCATAATTAGAGACTAATTTTTGAAACCACGCATGAA…
721	740	5	5	4	4	NC_001134	347518	349584	NC_001134	364242	364450	|gene |tRNA note= GO_component: cytosol [goid 0005829] [evidence NAS] |gene |CDS[fcd=-674](+,347877,349382) note= Ybr056wp;	|neigh_up CDS[fcd=-1834](-,360650,362512) gene= ORC2 note= Orc2p; |neigh_down CDS[fcd=1371](-,364785,365717) gene= TRM7 note= Trm7p;	CGGAGGAGCTACTAAAGAAAGAGTGCTGCAATTAATACAATTAATATAAGTGTGGTTATTGAAAATAACTATTCATTTATACGGAGGGTTGGCCGAGTGGTCTAAGGCGGCAGACTTAAGATCTGTTGGACGGTTGTCCGCGCGAGTTCGAACCTCGCATCCTTCAGTAATATTTTTTTAATATACATTTTCTCTGCCATCATGGCTTAAAAAATGCTTAAAAGAAGGGAATTAGGGGGGATGGATGAACTAAGACATAACTTTCTTTTCTTCAATTCGAACTCTGTTGGGAAGAGTTGCTTTAAAAAAGACTCTCTATCCATCTATAAAATTTATTAAAACTTTTGAACTGCACAGAATGATTGGCTCACTTAGAAACAAATTTGAGCATTTCAAAGT…	CGGGTTTATGTGAGCGTTTCGAGGTTTTTGTATCTAAAAAGGAGATATGTAATGCGTAAACCCGAACTGAACAATTCGTTTGACCAAAAGGGGCTTTCCTACAAACAAGCAGGGCAATAGGAGCAAGGCAAATGGATCAAGGTGATGCTTATGCATAATTTATACGATGGAATCCTTTGTAATGCTCCGTACTACGGTTTACCACCAA
721	7966	1	1	0	0	NC_001134	347518	349584	NC_001143	352063	352615	|gene |tRNA note= GO_component: cytosol [goid 0005829] [evidence NAS] |gene |CDS[fcd=-674](+,347877,349382) note= Ybr056wp;	|gene gene= DCW1 |CDS[fcd=-71](-,350919,352268) gene= DCW1 note= Dcw1p;	CGGAGGAGCTACTAAAGAAAGAGTGCTGCAATTAATACAATTAATATAAGTGTGGTTATTGAAAATAACTATTCATTTATACGGAGGGTTGGCCGAGTGGTCTAAGGCGGCAGACTTAAGATCTGTTGGACGGTTGTCCGCGCGAGTTCGAACCTCGCATCCTTCAGTAATATTTTTTTAATATACATTTTCTCTGCCATCATGGCTTAAAAAATGCTTAAAAGAAGGGAATTAGGGGGGATGGATGAACTAAGACATAACTTTCTTTTCTTCAATTCGAACTCTGTTGGGAAGAGTTGCTTTAAAAAAGACTCTCTATCCATCTATAAAATTTATTAAAACTTTTGAACTGCACAGAATGATTGGCTCACTTAGAAACAAATTTGAGCATTTCAAAGT…	CGGCTTCCCACCAATAGTACGGATCTGAAAACATACCGACCGTCTTACCATACTGATTACCAGTGTAATAATCCATTAAACCGTAGGCAATTAGTGAAGTAGCATTTTGCAAAGATTCGTAGTTGTCTAGATCCAATTCGACGGCATTTGTAAATCTTGTTGCGAAGAGTACACCCAGTAACCCTATCACTTTATTTACTAGCATTTTTATGTGTTCGTTTTTAAAACAGACTGAAAAGAAAGAAAGCTCAGAAAAAAAGTGGTGTGTATTTTGTTGTATCCACTATTATATGTCCTGGAAAGGTTTCCCTAGCGTTTTGACCCTTTCGTATCTTGTAATTTAAGCCTCTTTTTACCAAAAATCCTCCCGTTCGCACACCTATTAAGCTGCTTATAAAA…
721	7692	25	25	0	0	NC_001134	347518	349584	NC_001143	132455	132605	|gene |tRNA note= GO_component: cytosol [goid 0005829] [evidence NAS] |gene |CDS[fcd=-674](+,347877,349382) note= Ybr056wp;	|gene gene= KKQ8 |CDS[fcd=937](-,131293,133467) gene= KKQ8 note= Kkq8p;	CGGAGGAGCTACTAAAGAAAGAGTGCTGCAATTAATACAATTAATATAAGTGTGGTTATTGAAAATAACTATTCATTTATACGGAGGGTTGGCCGAGTGGTCTAAGGCGGCAGACTTAAGATCTGTTGGACGGTTGTCCGCGCGAGTTCGAACCTCGCATCCTTCAGTAATATTTTTTTAATATACATTTTCTCTGCCATCATGGCTTAAAAAATGCTTAAAAGAAGGGAATTAGGGGGGATGGATGAACTAAGACATAACTTTCTTTTCTTCAATTCGAACTCTGTTGGGAAGAGTTGCTTTAAAAAAGACTCTCTATCCATCTATAAAATTTATTAAAACTTTTGAACTGCACAGAATGATTGGCTCACTTAGAAACAAATTTGAGCATTTCAAAGT…	CGGTTCTTTTCTCATGGTTTGTCTGAGATTTTTCTACGTTTGGCAGAAGAGATAAAGCGTTTTCAATATCGCATTCATTTTTATGATGTTTGAATAGACCAGAAAGAGTAATACCTAATCTTGGTCTAGATAATGATCCCTGTCGATGTG
721	11058	14	14	0	0	NC_001134	347518	349584	NC_001146	324323	325033	|gene |tRNA note= GO_component: cytosol [goid 0005829] [evidence NAS] |gene |CDS[fcd=-674](+,347877,349382) note= Ybr056wp;	|gene |CDS[fcd=-844](+,323834,325054) note= Ynl165wp;	CGGAGGAGCTACTAAAGAAAGAGTGCTGCAATTAATACAATTAATATAAGTGTGGTTATTGAAAATAACTATTCATTTATACGGAGGGTTGGCCGAGTGGTCTAAGGCGGCAGACTTAAGATCTGTTGGACGGTTGTCCGCGCGAGTTCGAACCTCGCATCCTTCAGTAATATTTTTTTAATATACATTTTCTCTGCCATCATGGCTTAAAAAATGCTTAAAAGAAGGGAATTAGGGGGGATGGATGAACTAAGACATAACTTTCTTTTCTTCAATTCGAACTCTGTTGGGAAGAGTTGCTTTAAAAAAGACTCTCTATCCATCTATAAAATTTATTAAAACTTTTGAACTGCACAGAATGATTGGCTCACTTAGAAACAAATTTGAGCATTTCAAAGT…	CGGTAATGAGGATATATAAATACGTTATGATAGACTCCCAATGCGATAAACCTCCATTAAACTCAGAAGTGGTCTCTCGAATAAACGAAAATGTCTCCATATATAAATATGAATTCTGCACTATTCTAAAAAAAATGGAAAGCCATAATTTTTCGAGCAGGGTAGAGCACGATTTTATATTTCATAGAAAAGATGAACCTGATGTTCATATCCCCATGATTAATTACAATCAAAGGAAAAATGCGGATACGGCAATTCATGGATTAAATCTTCGTTGGTACGGGACAACTAGTTTAGCTTCACCTTTTGGCTCAAATAGCATCAACCTACTTGTACTCGATGATACGATGGCATCCTACATGAACCAACAAACTATTGAAGAGTTTGATTCTTACAGCC…
721	9973	18	18	0	0	NC_001134	347518	349584	NC_001145	322610	325734	|gene |tRNA note= GO_component: cytosol [goid 0005829] [evidence NAS] |gene |CDS[fcd=-674](+,347877,349382) note= Ybr056wp;	|gene gene= MRPL3 |CDS(+,321874,323046) gene= MRPL3 note= Mrpl3p; |gene gene= CSI1 |CDS(+,323299,324186) gene= CSI1 note= Csi1p; |gene gene= PEX12 note= synonym: PAS11 |CDS(-,324235,325434) gene= PEX12 note= Pex12p;	CGGAGGAGCTACTAAAGAAAGAGTGCTGCAATTAATACAATTAATATAAGTGTGGTTATTGAAAATAACTATTCATTTATACGGAGGGTTGGCCGAGTGGTCTAAGGCGGCAGACTTAAGATCTGTTGGACGGTTGTCCGCGCGAGTTCGAACCTCGCATCCTTCAGTAATATTTTTTTAATATACATTTTCTCTGCCATCATGGCTTAAAAAATGCTTAAAAGAAGGGAATTAGGGGGGATGGATGAACTAAGACATAACTTTCTTTTCTTCAATTCGAACTCTGTTGGGAAGAGTTGCTTTAAAAAAGACTCTCTATCCATCTATAAAATTTATTAAAACTTTTGAACTGCACAGAATGATTGGCTCACTTAGAAACAAATTTGAGCATTTCAAAGT…	CGGAAAGAACTTTTCAGAAACAAGCGCTCTTGCAATGAGCGTGAGGAGTATAATAGCTGCCATCTGGGCAGTAACGGAGCAAAAAGATTCTCAAGCTGTTTACAGATTTATTGATGATCATATAATGAGCAGGAAATTGGATATCACGAAAATGTTCCAGTTTGAACAACCTACAAGAGAATTGGCTATGCTATGTCGTAGAGAGGGGCTGGAGAAACCTGTATCGAAACTGGTCGCTGAGTCTGGTAGACTATCGAAATCACCTGTCTTTATTGTGCATGTATTTTCAGGCGAAGAGACATTAGGTGAAGGTTATGGTTCCTCATTAAAGGAGGCAAAAGCAAGAGCCGCTACTGATGCTTTGATGAAATGGTATTGCTACGAGCCTCTTGCTCAACA…
721	5301	1	1	111	111	NC_001134	347518	349584	NC_001139	854160	855035	|gene |tRNA note= GO_component: cytosol [goid 0005829] [evidence NAS] |gene |CDS[fcd=-674](+,347877,349382) note= Ybr056wp;	|gene gene= OKP1 |CDS[fcd=303](-,853680,854900) gene= OKP1 note= Okp1p;	CGGAGGAGCTACTAAAGAAAGAGTGCTGCAATTAATACAATTAATATAAGTGTGGTTATTGAAAATAACTATTCATTTATACGGAGGGTTGGCCGAGTGGTCTAAGGCGGCAGACTTAAGATCTGTTGGACGGTTGTCCGCGCGAGTTCGAACCTCGCATCCTTCAGTAATATTTTTTTAATATACATTTTCTCTGCCATCATGGCTTAAAAAATGCTTAAAAGAAGGGAATTAGGGGGGATGGATGAACTAAGACATAACTTTCTTTTCTTCAATTCGAACTCTGTTGGGAAGAGTTGCTTTAAAAAAGACTCTCTATCCATCTATAAAATTTATTAAAACTTTTGAACTGCACAGAATGATTGGCTCACTTAGAAACAAATTTGAGCATTTCAAAGT…	CGGTTTTGAATAAATTGTCGCTTAGAATAAATATACTCGATGTCTAGATCTCTTTCCGATATCCTAGAGGGAAATTTGGCCTGTCTTAGCTTCTTCTTTATCTTTGTGAGGATTATTTCAAGCAAACGTTCCTTCTTAGAATATATTCTTTTAACCTCATTATTATCGCCATGCGTCATTTGGTTCATTTCCTTTTCGTACTTCTCAAAGACAGAATCAAGAGCGCTTACAGTGTTAGTCTCTAATAAACGAAGTATGGATCCTATCATTATTTTAGAAGGCTTTTTCCAATGCTTTAATTCATAATTGCGCGGCAACCTTTCTCTATACTCAGCTTGTATTACCTTCCTGAATTCCCAAGGTCGTACATTGCCCTCTCCACTTGTTGCGCTTCCATCC…
721	12952	14	14	398	398	NC_001134	347518	349584	NC_001148	115139	115441	|gene |tRNA note= GO_component: cytosol [goid 0005829] [evidence NAS] |gene |CDS[fcd=-674](+,347877,349382) note= Ybr056wp;	|gene gene= USV1 |CDS[fcd=22](+,115312,116487) gene= USV1 note= Usv1p;	CGGAGGAGCTACTAAAGAAAGAGTGCTGCAATTAATACAATTAATATAAGTGTGGTTATTGAAAATAACTATTCATTTATACGGAGGGTTGGCCGAGTGGTCTAAGGCGGCAGACTTAAGATCTGTTGGACGGTTGTCCGCGCGAGTTCGAACCTCGCATCCTTCAGTAATATTTTTTTAATATACATTTTCTCTGCCATCATGGCTTAAAAAATGCTTAAAAGAAGGGAATTAGGGGGGATGGATGAACTAAGACATAACTTTCTTTTCTTCAATTCGAACTCTGTTGGGAAGAGTTGCTTTAAAAAAGACTCTCTATCCATCTATAAAATTTATTAAAACTTTTGAACTGCACAGAATGATTGGCTCACTTAGAAACAAATTTGAGCATTTCAAAGT…	CGGCAGATAAAGTTTCGTCTTGTTTTGAAAGAGACAGGAGTTCTTGGCTGCAGTATTTTGCAACAGCTTCATTAACCATGTATGTAAAGAAAAAATCTGGAGCGACTTACTGGCTTAGCTTTTTTTACTAACACATAAATAATACTGTGATAAGATAAGAAAAAAACACGAAATGGAAAATACCACGAATCGTAATACTGCAGGCGTTCTTACGAGCAGCAATGGTAACTTTGCCACCAATAGTGTAGCGGCATCAACTCCGAAGAGGTCCAAAAGTGCTCGAAGGAAAACGTTCAAATGCA
721	5069	335	335	0	0	NC_001134	347518	349584	NC_001139	633833	633874	|gene |tRNA note= GO_component: cytosol [goid 0005829] [evidence NAS] |gene |CDS[fcd=-674](+,347877,349382) note= Ybr056wp;	|gene |CDS[fcd=214](-,631485,634067) note= Ygr071cp;	CGGAGGAGCTACTAAAGAAAGAGTGCTGCAATTAATACAATTAATATAAGTGTGGTTATTGAAAATAACTATTCATTTATACGGAGGGTTGGCCGAGTGGTCTAAGGCGGCAGACTTAAGATCTGTTGGACGGTTGTCCGCGCGAGTTCGAACCTCGCATCCTTCAGTAATATTTTTTTAATATACATTTTCTCTGCCATCATGGCTTAAAAAATGCTTAAAAGAAGGGAATTAGGGGGGATGGATGAACTAAGACATAACTTTCTTTTCTTCAATTCGAACTCTGTTGGGAAGAGTTGCTTTAAAAAAGACTCTCTATCCATCTATAAAATTTATTAAAACTTTTGAACTGCACAGAATGATTGGCTCACTTAGAAACAAATTTGAGCATTTCAAAGT…	CGGAATCCATATATTTAACCCATCATTTATGATTTCGTCTT
721	5300	92	92	0	0	NC_001134	347518	349584	NC_001139	853597	854159	|gene |tRNA note= GO_component: cytosol [goid 0005829] [evidence NAS] |gene |CDS[fcd=-674](+,347877,349382) note= Ybr056wp;	|gene gene= OKP1 |CDS[fcd=1022](-,853680,854900) gene= OKP1 note= Okp1p;	CGGAGGAGCTACTAAAGAAAGAGTGCTGCAATTAATACAATTAATATAAGTGTGGTTATTGAAAATAACTATTCATTTATACGGAGGGTTGGCCGAGTGGTCTAAGGCGGCAGACTTAAGATCTGTTGGACGGTTGTCCGCGCGAGTTCGAACCTCGCATCCTTCAGTAATATTTTTTTAATATACATTTTCTCTGCCATCATGGCTTAAAAAATGCTTAAAAGAAGGGAATTAGGGGGGATGGATGAACTAAGACATAACTTTCTTTTCTTCAATTCGAACTCTGTTGGGAAGAGTTGCTTTAAAAAAGACTCTCTATCCATCTATAAAATTTATTAAAACTTTTGAACTGCACAGAATGATTGGCTCACTTAGAAACAAATTTGAGCATTTCAAAGT…	CGGATGCTAATAGTGCATGATTATATATCAAATATTTAGTTATATGCATCGTAATCGTAAACTCTGAAACAATGGATTATCGCTAGTGTATATCTTCTTCGGTCTTATCTTGGTGCGACTCATGGTGCGGTACAAAAACCTCTTTGATTTCTTCTTCATGTGAATCCGAAATCATTTGACCCATTGTTTCCTTAAGTTCCTTTGATTTCTTCGTATATTCTTTCAAAGAAGGTAACAACGACAGTACTTCCTCCTTATCAAGCCTCACATCGGCTGTACTTTTTATGGGGTCGTTCAACATCAGGTTCAATTCGTGGCTATCATTTCTAAAAGTTACTGGGCCATCAGGATGCATAAATCCATTAGTAGATTCTAAGCCATATGTATATTCCATTGCTT…
721	5307	16	16	117872	117872	NC_001134	347518	349584	NC_001139	857826	858130	|gene |tRNA note= GO_component: cytosol [goid 0005829] [evidence NAS] |gene |CDS[fcd=-674](+,347877,349382) note= Ybr056wp;	|neigh_up CDS[fcd=-1672](-,855269,856306) gene= RNR4 note= Rnr4p; |neigh_down CDS[fcd=314](+,858292,858609) gene= TIM13 note= Tim13p;	CGGAGGAGCTACTAAAGAAAGAGTGCTGCAATTAATACAATTAATATAAGTGTGGTTATTGAAAATAACTATTCATTTATACGGAGGGTTGGCCGAGTGGTCTAAGGCGGCAGACTTAAGATCTGTTGGACGGTTGTCCGCGCGAGTTCGAACCTCGCATCCTTCAGTAATATTTTTTTAATATACATTTTCTCTGCCATCATGGCTTAAAAAATGCTTAAAAGAAGGGAATTAGGGGGGATGGATGAACTAAGACATAACTTTCTTTTCTTCAATTCGAACTCTGTTGGGAAGAGTTGCTTTAAAAAAGACTCTCTATCCATCTATAAAATTTATTAAAACTTTTGAACTGCACAGAATGATTGGCTCACTTAGAAACAAATTTGAGCATTTCAAAGT…	CGGTGTATTACCCGCAAGAATTCTGATAACGTTCAAGCTAAAACAAAACTGCTAAATGAGTTCTGAAATGGCATTTATGAGTACATATGATAGATTTGCTATGTATCAAACCTGGAACTGGCGCTAGCGCTATGGTTTCACTTCCTCATTAAACCATACCCTTGACGATTTGACAGGTCGCTACAGATTCAGAAAGAGATCATATCAATACAACAAATAAAATATAAGCGAATAAAGAGCAATGTCTTTCCCCTTTAGTCACATTACTAGCCAACGCTAATTCTTGATCTCCTTCCTCTTGTTT
721	6525	10	10	0	0	NC_001134	347518	349584	NC_001141	247124	247446	|gene |tRNA note= GO_component: cytosol [goid 0005829] [evidence NAS] |gene |CDS[fcd=-674](+,347877,349382) note= Ybr056wp;	|neigh_up CDS[fcd=-896](+,246389,246823) note= Yil060wp; |neigh_down CDS[fcd=1108](-,247899,248393) note= Yil057cp;	CGGAGGAGCTACTAAAGAAAGAGTGCTGCAATTAATACAATTAATATAAGTGTGGTTATTGAAAATAACTATTCATTTATACGGAGGGTTGGCCGAGTGGTCTAAGGCGGCAGACTTAAGATCTGTTGGACGGTTGTCCGCGCGAGTTCGAACCTCGCATCCTTCAGTAATATTTTTTTAATATACATTTTCTCTGCCATCATGGCTTAAAAAATGCTTAAAAGAAGGGAATTAGGGGGGATGGATGAACTAAGACATAACTTTCTTTTCTTCAATTCGAACTCTGTTGGGAAGAGTTGCTTTAAAAAAGACTCTCTATCCATCTATAAAATTTATTAAAACTTTTGAACTGCACAGAATGATTGGCTCACTTAGAAACAAATTTGAGCATTTCAAAGT…	CGGCCGCTTATAATAGTCATGGTGAAAGGATTGTTGCTTGTTGTGGTTGCAACATGACAGTTGCCTACTAACTAAATAATAATCAAAGTCAGTTTCTCAACAATGGAAAACCTGTTGTGACCTTATCGAAGTAACAACATCGTATAATAATTAATCTGGAAAAAATACCATAGTTACTGCCGATACAGGTCTACGTGACTTACTGACAAACAGACTGAGTGACTACGAGTCCAGAAATTTAGTATACCATATTGTCGCTTCTTCTTATAGCCCAGCTCCAGGTCTGGATACGGTTCTGTATAACTCGTTAAGGTTTAAGTGT
721	5306	1822	1822	0	0	NC_001134	347518	349584	NC_001139	857273	857825	|gene |tRNA note= GO_component: cytosol [goid 0005829] [evidence NAS] |gene |CDS[fcd=-674](+,347877,349382) note= Ybr056wp;	|gene note= GO_component: cytosol [goid 0005829] [evidence NAS] |neigh_up CDS[fcd=-1243](-,855269,856306) gene= RNR4 note= Rnr4p; |neigh_down CDS[fcd=743](+,858292,858609) gene= TIM13 note= Tim13p;	CGGAGGAGCTACTAAAGAAAGAGTGCTGCAATTAATACAATTAATATAAGTGTGGTTATTGAAAATAACTATTCATTTATACGGAGGGTTGGCCGAGTGGTCTAAGGCGGCAGACTTAAGATCTGTTGGACGGTTGTCCGCGCGAGTTCGAACCTCGCATCCTTCAGTAATATTTTTTTAATATACATTTTCTCTGCCATCATGGCTTAAAAAATGCTTAAAAGAAGGGAATTAGGGGGGATGGATGAACTAAGACATAACTTTCTTTTCTTCAATTCGAACTCTGTTGGGAAGAGTTGCTTTAAAAAAGACTCTCTATCCATCTATAAAATTTATTAAAACTTTTGAACTGCACAGAATGATTGGCTCACTTAGAAACAAATTTGAGCATTTCAAAGT…	CGGTTCCCTTTCTTGCCTGAAATGCTCGTTCTAATGGAAAAAAAAAGAAATAAAGGTGGGCCTGCCCATTAGCAGGAAATTGGTACTTAATTATTGAAAAAAAAATTATTGGTTGCTAAGAGATTCGAACTCTTGCATCTTACGATACCTGAGTATTCCCACAGTTAACTGCGGTCAAGATATTTCTTGAATCAGGCGCCTTAGACCGCTCGGCCAAACAACCACTTATTTGTTGAAAGCGAGCGCGGTACAAGTAATGTTACCTCATCTGATATACAATAAAGGTGGAGCGCCAATATATACGCATTTGACTGTTCATAATTCATTGAATATAATTTATTCCTTGTTAGTACAAAAGGGTTAAACAGAAAAAGACGTGACGTTGTAACCGAGAGGATG…
721	12950	10	10	0	0	NC_001134	347518	349584	NC_001148	114612	114674	|gene |tRNA note= GO_component: cytosol [goid 0005829] [evidence NAS] |gene |CDS[fcd=-674](+,347877,349382) note= Ybr056wp;	|neigh_up CDS[fcd=-5991](+,108652,114315) gene= FAS2 note= Fas2p; |neigh_down CDS[fcd=669](+,115312,116487) gene= USV1 note= Usv1p;	CGGAGGAGCTACTAAAGAAAGAGTGCTGCAATTAATACAATTAATATAAGTGTGGTTATTGAAAATAACTATTCATTTATACGGAGGGTTGGCCGAGTGGTCTAAGGCGGCAGACTTAAGATCTGTTGGACGGTTGTCCGCGCGAGTTCGAACCTCGCATCCTTCAGTAATATTTTTTTAATATACATTTTCTCTGCCATCATGGCTTAAAAAATGCTTAAAAGAAGGGAATTAGGGGGGATGGATGAACTAAGACATAACTTTCTTTTCTTCAATTCGAACTCTGTTGGGAAGAGTTGCTTTAAAAAAGACTCTCTATCCATCTATAAAATTTATTAAAACTTTTGAACTGCACAGAATGATTGGCTCACTTAGAAACAAATTTGAGCATTTCAAAGT…	CGGTTTTTATTCCTCCCGTGGTTGTTGTCTCTACCGTGAGGAGGGGAAAGGGTCAGGGACGG
721	5305	133	133	105281	105281	NC_001134	347518	349584	NC_001139	856823	857272	|gene |tRNA note= GO_component: cytosol [goid 0005829] [evidence NAS] |gene |CDS[fcd=-674](+,347877,349382) note= Ybr056wp;	|neigh_up CDS[fcd=-741](-,855269,856306) gene= RNR4 note= Rnr4p; |neigh_down CDS[fcd=1245](+,858292,858609) gene= TIM13 note= Tim13p;	CGGAGGAGCTACTAAAGAAAGAGTGCTGCAATTAATACAATTAATATAAGTGTGGTTATTGAAAATAACTATTCATTTATACGGAGGGTTGGCCGAGTGGTCTAAGGCGGCAGACTTAAGATCTGTTGGACGGTTGTCCGCGCGAGTTCGAACCTCGCATCCTTCAGTAATATTTTTTTAATATACATTTTCTCTGCCATCATGGCTTAAAAAATGCTTAAAAGAAGGGAATTAGGGGGGATGGATGAACTAAGACATAACTTTCTTTTCTTCAATTCGAACTCTGTTGGGAAGAGTTGCTTTAAAAAAGACTCTCTATCCATCTATAAAATTTATTAAAACTTTTGAACTGCACAGAATGATTGGCTCACTTAGAAACAAATTTGAGCATTTCAAAGT…	CGGTGCTTGGTGTTGGGTGGTCGTACCTGCTAGTTCCATTGGTGCGGTGTATGGGCGGGTACCCTCAAAAAGGGAAACGAAGGTAGGCGCACGGTGCTTATTAAGCTCAGAGGCGACCTCGCAGAAGGGGGCAGACCACACAAGCGGTGGAGGCGCTCCAGATATTCAGTGGAGTGGGGCTTGCTCATGTTCTGTTGTTGGTTTTGGATAGAAAAAGAGCGGGTTGAATAGTTTGCCATGGCAACCACTCTGGAAGCGAAATCACATAGACGCGTAAACACTCACACACAGGATATTCGTATAGCAAGGTACTAGTGGCGACACTCAGGTGGTCCTCGTTGCCTTATCTCCAGATTCCTCAATTTCTGTGAAACGTAAACATTATGGGAATAGTCTAGA…
721	13566	1	1	0	0	NC_001134	347518	349584	NC_001148	656215	656302	|gene |tRNA note= GO_component: cytosol [goid 0005829] [evidence NAS] |gene |CDS[fcd=-674](+,347877,349382) note= Ybr056wp;	|gene gene= MNI2 |CDS[fcd=291](-,655137,656549) gene= MNI2 note= Mni2p;	CGGAGGAGCTACTAAAGAAAGAGTGCTGCAATTAATACAATTAATATAAGTGTGGTTATTGAAAATAACTATTCATTTATACGGAGGGTTGGCCGAGTGGTCTAAGGCGGCAGACTTAAGATCTGTTGGACGGTTGTCCGCGCGAGTTCGAACCTCGCATCCTTCAGTAATATTTTTTTAATATACATTTTCTCTGCCATCATGGCTTAAAAAATGCTTAAAAGAAGGGAATTAGGGGGGATGGATGAACTAAGACATAACTTTCTTTTCTTCAATTCGAACTCTGTTGGGAAGAGTTGCTTTAAAAAAGACTCTCTATCCATCTATAAAATTTATTAAAACTTTTGAACTGCACAGAATGATTGGCTCACTTAGAAACAAATTTGAGCATTTCAAAGT…	CGGATACCCCGTTAGAAAGGGCTGATGCCTTCTTAGATACTCTTGGTAATTTCTTTTTAATGTTTTTGTTCATACGTTTTTGTAATC
721	2396	1	1	0	0	NC_001134	347518	349584	NC_001136	653452	655382	|gene |tRNA note= GO_component: cytosol [goid 0005829] [evidence NAS] |gene |CDS[fcd=-674](+,347877,349382) note= Ybr056wp;	|gene gene= BMH2 note= synonym: SCD3 |CDS(+,653604,654425) gene= BMH2 note= Bmh2p; |gene gene= TVP15 |CDS(+,655010,655441) gene= TVP15 note= Tvp15p;	CGGAGGAGCTACTAAAGAAAGAGTGCTGCAATTAATACAATTAATATAAGTGTGGTTATTGAAAATAACTATTCATTTATACGGAGGGTTGGCCGAGTGGTCTAAGGCGGCAGACTTAAGATCTGTTGGACGGTTGTCCGCGCGAGTTCGAACCTCGCATCCTTCAGTAATATTTTTTTAATATACATTTTCTCTGCCATCATGGCTTAAAAAATGCTTAAAAGAAGGGAATTAGGGGGGATGGATGAACTAAGACATAACTTTCTTTTCTTCAATTCGAACTCTGTTGGGAAGAGTTGCTTTAAAAAAGACTCTCTATCCATCTATAAAATTTATTAAAACTTTTGAACTGCACAGAATGATTGGCTCACTTAGAAACAAATTTGAGCATTTCAAAGT…	CGGTTTTTAATCATTATTTTTTTCGATTGATTAAGGGGGAAAAGCAAAGAACGAGAAAACTTGGACAGAAGGTTAATACTCTGACAATTTCAAAACGAAGTAAAAAGAAAAATTATCAAATCAACAAAAAGTACCCGTTACAACAAAAAAAATGTCCCAAACTCGTGAAGATTCTGTTTACCTAGCTAAATTAGCTGAACAAGCCGAACGTTATGAAGAAATGGTCGAAAACATGAAGGCCGTTGCTTCATCAGGTCAAGAGTTATCTGTCGAAGAACGGAATCTATTGTCGGTTGCTTACAAGAACGTCATCGGTGCTCGCCGTGCTTCATGGAGAATAGTTTCTTCGATCGAACAAAAAGAAGAATCAAAGGAGAAATCTGAACATCAAGTTGAATT…
721	2120	31	31	0	0	NC_001134	347518	349584	NC_001136	410817	410909	|gene |tRNA note= GO_component: cytosol [goid 0005829] [evidence NAS] |gene |CDS[fcd=-674](+,347877,349382) note= Ybr056wp;	|neigh_up CDS[fcd=-1009](-,408448,409854) gene= DIA3 note= Dia3p; |neigh_down CDS[fcd=959](+,411822,412997) gene= GPD1 note= Gpd1p;	CGGAGGAGCTACTAAAGAAAGAGTGCTGCAATTAATACAATTAATATAAGTGTGGTTATTGAAAATAACTATTCATTTATACGGAGGGTTGGCCGAGTGGTCTAAGGCGGCAGACTTAAGATCTGTTGGACGGTTGTCCGCGCGAGTTCGAACCTCGCATCCTTCAGTAATATTTTTTTAATATACATTTTCTCTGCCATCATGGCTTAAAAAATGCTTAAAAGAAGGGAATTAGGGGGGATGGATGAACTAAGACATAACTTTCTTTTCTTCAATTCGAACTCTGTTGGGAAGAGTTGCTTTAAAAAAGACTCTCTATCCATCTATAAAATTTATTAAAACTTTTGAACTGCACAGAATGATTGGCTCACTTAGAAACAAATTTGAGCATTTCAAAGT…	CGGAAGCCCGAAAGAGTTATCGTTACTCCGATTATTTTGTACAGCTGATGGGACCTTGCCGTCTTCATTTTTTTTTTTTTTCACCTATAGAG
721	7955	1	1	11	12	NC_001134	347518	349584	NC_001143	342467	342651	|gene |tRNA note= GO_component: cytosol [goid 0005829] [evidence NAS] |gene |CDS[fcd=-674](+,347877,349382) note= Ybr056wp;	|gene |CDS[fcd=2705](-,342496,345264) note= Ykl050cp;	CGGAGGAGCTACTAAAGAAAGAGTGCTGCAATTAATACAATTAATATAAGTGTGGTTATTGAAAATAACTATTCATTTATACGGAGGGTTGGCCGAGTGGTCTAAGGCGGCAGACTTAAGATCTGTTGGACGGTTGTCCGCGCGAGTTCGAACCTCGCATCCTTCAGTAATATTTTTTTAATATACATTTTCTCTGCCATCATGGCTTAAAAAATGCTTAAAAGAAGGGAATTAGGGGGGATGGATGAACTAAGACATAACTTTCTTTTCTTCAATTCGAACTCTGTTGGGAAGAGTTGCTTTAAAAAAGACTCTCTATCCATCTATAAAATTTATTAAAACTTTTGAACTGCACAGAATGATTGGCTCACTTAGAAACAAATTTGAGCATTTCAAAGT…	CGGTTATCATCAAACGATTGATAGAAAGTTAGATAACCTCTTTGAAAAAACTTTCCTTAGGAGAGGTATTGGAATCGTTGGAATCGCGAACTCTTATCTCCGATCCCTCTTGATCGTCTTGATCATCTGTAACTTCATTACTATAATCATTTTCTATCGAACCTTGAGAAAAGCCACTAAAAGA
721	12708	2690	2690	8	8	NC_001134	347518	349584	NC_001147	986036	986929	|gene |tRNA note= GO_component: cytosol [goid 0005829] [evidence NAS] |gene |CDS[fcd=-674](+,347877,349382) note= Ybr056wp;	|gene gene= PYK2 |CDS(-,984939,986459) gene= PYK2 note= Pyk2p; |gene gene= PUT4 |CDS(-,986896,988779) gene= PUT4 note= Put4p;	CGGAGGAGCTACTAAAGAAAGAGTGCTGCAATTAATACAATTAATATAAGTGTGGTTATTGAAAATAACTATTCATTTATACGGAGGGTTGGCCGAGTGGTCTAAGGCGGCAGACTTAAGATCTGTTGGACGGTTGTCCGCGCGAGTTCGAACCTCGCATCCTTCAGTAATATTTTTTTAATATACATTTTCTCTGCCATCATGGCTTAAAAAATGCTTAAAAGAAGGGAATTAGGGGGGATGGATGAACTAAGACATAACTTTCTTTTCTTCAATTCGAACTCTGTTGGGAAGAGTTGCTTTAAAAAAGACTCTCTATCCATCTATAAAATTTATTAAAACTTTTGAACTGCACAGAATGATTGGCTCACTTAGAAACAAATTTGAGCATTTCAAAGT…	CGGAACGATAACTTTTGTCAGGTTAGCATAGTCTATATACATGATTTTATCATTGGAGGTGTTTGCAAAACTTGCGTCAGTGGTAAAGATCATTTGGTGGTCTACGGGGATATAAAGATCTTGGTCATTTAACGTGCGACCTGTTCTGATCTCGGGACCCTTGGTATCCAGGGCAATGGCGAGCGGCCTGCCAGGGAATTGCTGTTCCGATTTCACAGCATTTTCGATTACTGATTGATGGAATTCGTAGGAGCCATGGGAAAAGTTCAATCGAATGATGTTCAAACCAGCTTTTCTCAGAGCAGTAATGGCCTCGCAGCTATTTGTCTTGGGCCCAATGGTACCTATTATGGAGGTGCGTCTGAGCTGCTGCGGAGTTCCTATTTTCAAATTAGCTAG…
721	12148	29	29	0	0	NC_001134	347518	349584	NC_001147	491157	491420	|gene |tRNA note= GO_component: cytosol [goid 0005829] [evidence NAS] |gene |CDS[fcd=-674](+,347877,349382) note= Ybr056wp;	|gene gene= PTC5 note= synonym: PPP1 |CDS[fcd=1555](-,491125,492843) gene= PTC5 note= Ptc5p;	CGGAGGAGCTACTAAAGAAAGAGTGCTGCAATTAATACAATTAATATAAGTGTGGTTATTGAAAATAACTATTCATTTATACGGAGGGTTGGCCGAGTGGTCTAAGGCGGCAGACTTAAGATCTGTTGGACGGTTGTCCGCGCGAGTTCGAACCTCGCATCCTTCAGTAATATTTTTTTAATATACATTTTCTCTGCCATCATGGCTTAAAAAATGCTTAAAAGAAGGGAATTAGGGGGGATGGATGAACTAAGACATAACTTTCTTTTCTTCAATTCGAACTCTGTTGGGAAGAGTTGCTTTAAAAAAGACTCTCTATCCATCTATAAAATTTATTAAAACTTTTGAACTGCACAGAATGATTGGCTCACTTAGAAACAAATTTGAGCATTTCAAAGT…	CGGGTTCATAACTATTGAAGTAGCATTGGAGACAATTGAGGGTGTTCCAGAATCACCAAAGAACGCCACTGTTACTGTCAAGTCATCTCTGTATCTTCTACTCATCGGCGATGGTATACTTACCAATGCCGATACATATTCTTTTCTTCCGCCCGCACTTAATGCATTTCTAATTAAATGAGTGGCGACGTTTTTGTCTTCAATAAGATACTCTGGGTTTGATCCTGATGGTGAGCTCGAATTATTATCCTTGTACCTGAATG
721	8361	48	48	0	0	NC_001134	347518	349584	NC_001144	38859	39301	|gene |tRNA note= GO_component: cytosol [goid 0005829] [evidence NAS] |gene |CDS[fcd=-674](+,347877,349382) note= Ybr056wp;	|gene gene= FRE6 |CDS[fcd=390](-,37332,39470) gene= FRE6 note= Fre6p;	CGGAGGAGCTACTAAAGAAAGAGTGCTGCAATTAATACAATTAATATAAGTGTGGTTATTGAAAATAACTATTCATTTATACGGAGGGTTGGCCGAGTGGTCTAAGGCGGCAGACTTAAGATCTGTTGGACGGTTGTCCGCGCGAGTTCGAACCTCGCATCCTTCAGTAATATTTTTTTAATATACATTTTCTCTGCCATCATGGCTTAAAAAATGCTTAAAAGAAGGGAATTAGGGGGGATGGATGAACTAAGACATAACTTTCTTTTCTTCAATTCGAACTCTGTTGGGAAGAGTTGCTTTAAAAAAGACTCTCTATCCATCTATAAAATTTATTAAAACTTTTGAACTGCACAGAATGATTGGCTCACTTAGAAACAAATTTGAGCATTTCAAAGT…	CGGCTTGCAAATAGCGCTCGATTCAGGCCGTTATAGTGACTCATATGGAAGAAGACGGCGATAATACCCACTATGACGAAGTAGTAAGTTAAATATGCACCATAAACACTGCTGATATCTAAATTATAGGCATGCGCATGAAAAGCTCGTATCCATCTAGATCTTGTCTCACGATCGACTCGAATGGATGTCGATAAACTTTCAATAGAACCATAGTCTTCCAAAGCGTGAGAAGAAGCATTATTTAAAGATGAGTAGTATTGCTCCAGTGAAATATTGCTAAACTTTTTATCGACAAACGAGCACGTTTTTCGTACGTTACCCAAGCTTTCTTCGAAACTTGTGTTGTCCATGGGAATAATCTGGTCTGTAAGCGAATTGAAGATACAAAGTGACCAA…
721	712	12	12	0	0	NC_001134	347518	349584	NC_001134	341649	341703	|gene |tRNA note= GO_component: cytosol [goid 0005829] [evidence NAS] |gene |CDS[fcd=-674](+,347877,349382) note= Ybr056wp;	|neigh_up CDS[fcd=-927](-,339673,340749) note= Ybr053cp; |neigh_down CDS[fcd=1423](+,343099,344133) gene= YRO2 note= Yro2p;	CGGAGGAGCTACTAAAGAAAGAGTGCTGCAATTAATACAATTAATATAAGTGTGGTTATTGAAAATAACTATTCATTTATACGGAGGGTTGGCCGAGTGGTCTAAGGCGGCAGACTTAAGATCTGTTGGACGGTTGTCCGCGCGAGTTCGAACCTCGCATCCTTCAGTAATATTTTTTTAATATACATTTTCTCTGCCATCATGGCTTAAAAAATGCTTAAAAGAAGGGAATTAGGGGGGATGGATGAACTAAGACATAACTTTCTTTTCTTCAATTCGAACTCTGTTGGGAAGAGTTGCTTTAAAAAAGACTCTCTATCCATCTATAAAATTTATTAAAACTTTTGAACTGCACAGAATGATTGGCTCACTTAGAAACAAATTTGAGCATTTCAAAGT…	CGGGTGGCAACCATTCTCCAACATTAGACAAACTTTACAAAGAAGACACCCTAC
721	714	12	12	0	0	NC_001134	347518	349584	NC_001134	341907	342114	|gene |tRNA note= GO_component: cytosol [goid 0005829] [evidence NAS] |gene |CDS[fcd=-674](+,347877,349382) note= Ybr056wp;	|neigh_up CDS[fcd=-1261](-,339673,340749) note= Ybr053cp; |neigh_down CDS[fcd=1089](+,343099,344133) gene= YRO2 note= Yro2p;	CGGAGGAGCTACTAAAGAAAGAGTGCTGCAATTAATACAATTAATATAAGTGTGGTTATTGAAAATAACTATTCATTTATACGGAGGGTTGGCCGAGTGGTCTAAGGCGGCAGACTTAAGATCTGTTGGACGGTTGTCCGCGCGAGTTCGAACCTCGCATCCTTCAGTAATATTTTTTTAATATACATTTTCTCTGCCATCATGGCTTAAAAAATGCTTAAAAGAAGGGAATTAGGGGGGATGGATGAACTAAGACATAACTTTCTTTTCTTCAATTCGAACTCTGTTGGGAAGAGTTGCTTTAAAAAAGACTCTCTATCCATCTATAAAATTTATTAAAACTTTTGAACTGCACAGAATGATTGGCTCACTTAGAAACAAATTTGAGCATTTCAAAGT…	CGGAAAAACCTTCGGTTTTTTTAGACGAAAACTAGGAAGTTGCTTAGCTTTCCTTGTCGTCTTCAAATCTATATGCCATCGGAAGAGAATCAGAAGAGAAGATCACGACTTAAGAGCTTTGCTGTTAAGATAGCAAGAAAGCTTGCCAATAGGCAGTTATGTAACCTAGTTTATCTACACCTTCTTTGATTAACTTAGCTATGTAGG
721	1184	122	122	0	0	NC_001134	347518	349584	NC_001134	737370	737949	|gene |tRNA note= GO_component: cytosol [goid 0005829] [evidence NAS] |gene |CDS[fcd=-674](+,347877,349382) note= Ybr056wp;	|gene gene= SHM1 note= synonyms: TMP3, SHMT1 |CDS(+,736259,737731) gene= SHM1 note= Shm1p; |gene gene= YPT10 |CDS(-,737765,738364) gene= YPT10 note= Ypt10p;	CGGAGGAGCTACTAAAGAAAGAGTGCTGCAATTAATACAATTAATATAAGTGTGGTTATTGAAAATAACTATTCATTTATACGGAGGGTTGGCCGAGTGGTCTAAGGCGGCAGACTTAAGATCTGTTGGACGGTTGTCCGCGCGAGTTCGAACCTCGCATCCTTCAGTAATATTTTTTTAATATACATTTTCTCTGCCATCATGGCTTAAAAAATGCTTAAAAGAAGGGAATTAGGGGGGATGGATGAACTAAGACATAACTTTCTTTTCTTCAATTCGAACTCTGTTGGGAAGAGTTGCTTTAAAAAAGACTCTCTATCCATCTATAAAATTTATTAAAACTTTTGAACTGCACAGAATGATTGGCTCACTTAGAAACAAATTTGAGCATTTCAAAGT…	CGGTACTCAGGTAGACGGTGCTCGTGTCGAGACAATTTTAAGTGCCTTGAACATTGCTGCTAACAAGAACACCATCCCAGGTGATAAGAGTGCTCTTTTCCCCTCTGGTCTAAGAATCGGTACTCCAGCAATGACCACGAGAGGATTTGGCCGTGAAGAGTTTTCTCAAGTCGCAAAGTACATTGATTCTGCCGTTAAGCTCGCTGAAAATTTGAAAACTTTGGAACCAACAACGAAACTAGATGCAAGATCAAGACTCAATGAGTTCAAGAAGTTGTGTAATGAATCTAGTGAAGTCGCTGCTTTGTCTGGCGAGATTTCCAAGTGGGTCGGTCAATACCCTGTCCCAGGTGATATCTAAGTAATTATGATTTAAAATCAAATACTTTATGTATTAAC…
721	8638	1	1	0	0	NC_001134	347518	349584	NC_001144	278547	278925	|gene |tRNA note= GO_component: cytosol [goid 0005829] [evidence NAS] |gene |CDS[fcd=-674](+,347877,349382) note= Ybr056wp;	|gene gene= RGR1 note= synonym: MED14 |CDS(-,275379,278627) gene= RGR1 note= Rgr1p; |gene |CDS(+,278863,280944) note= Ylr072wp;	CGGAGGAGCTACTAAAGAAAGAGTGCTGCAATTAATACAATTAATATAAGTGTGGTTATTGAAAATAACTATTCATTTATACGGAGGGTTGGCCGAGTGGTCTAAGGCGGCAGACTTAAGATCTGTTGGACGGTTGTCCGCGCGAGTTCGAACCTCGCATCCTTCAGTAATATTTTTTTAATATACATTTTCTCTGCCATCATGGCTTAAAAAATGCTTAAAAGAAGGGAATTAGGGGGGATGGATGAACTAAGACATAACTTTCTTTTCTTCAATTCGAACTCTGTTGGGAAGAGTTGCTTTAAAAAAGACTCTCTATCCATCTATAAAATTTATTAAAACTTTTGAACTGCACAGAATGATTGGCTCACTTAGAAACAAATTTGAGCATTTCAAAGT…	CGGTTCTTCAGTGCGTGCATCTCGTTAGAAAGTCTCTCCTCATTAGCCAGCATTTGTGGGGATCCTATCGTGGTAGTCATTGCCCAGCCAAGAAAACCCTATACTTTCCTGCCACTTTTTAACTCTTTTTCTGATGATCTTTACAACAGACCTCTACTAAACAATTGAAAAATTCACCGTTTTTACTTGAACCAGCGACCGTGCGATGGGACAATCGTTTAGTTAACAATAAGCGGGACAAAGTAATTAAATTTAGTGGCATCTAGAGAGAATAATTGAACGCAATGAAGAGAGCATGGTACGTTGAATTGTAGAATGTGGGGGGATAGTATGCGCGAGCTTGGTGACGCTATGGATAATGAGTTGAATGCAGTGAAG
721	7013	1	1	0	0	NC_001134	347518	349584	NC_001142	257398	257520	|gene |tRNA note= GO_component: cytosol [goid 0005829] [evidence NAS] |gene |CDS[fcd=-674](+,347877,349382) note= Ybr056wp;	|gene gene= SRS2 note= synonym: HPR5 |CDS[fcd=-41](+,257418,260942) gene= SRS2 note= Srs2p;	CGGAGGAGCTACTAAAGAAAGAGTGCTGCAATTAATACAATTAATATAAGTGTGGTTATTGAAAATAACTATTCATTTATACGGAGGGTTGGCCGAGTGGTCTAAGGCGGCAGACTTAAGATCTGTTGGACGGTTGTCCGCGCGAGTTCGAACCTCGCATCCTTCAGTAATATTTTTTTAATATACATTTTCTCTGCCATCATGGCTTAAAAAATGCTTAAAAGAAGGGAATTAGGGGGGATGGATGAACTAAGACATAACTTTCTTTTCTTCAATTCGAACTCTGTTGGGAAGAGTTGCTTTAAAAAAGACTCTCTATCCATCTATAAAATTTATTAAAACTTTTGAACTGCACAGAATGATTGGCTCACTTAGAAACAAATTTGAGCATTTCAAAGT…	CGGTACTTAGGGATAGCAAATGTCGTCGAACAATGATCTTTGGTTGCATTTAGTATCCCAGTTAAATACTCAACAGAGAGCAGCGGCCCTCTTTGATTACACTAGAGGGCTGCAGGTCATTG
721	719	1233	1233	3	3	NC_001134	347518	349584	NC_001134	346852	346929	|gene |tRNA note= GO_component: cytosol [goid 0005829] [evidence NAS] |gene |CDS[fcd=-674](+,347877,349382) note= Ybr056wp;	|gene gene= PRP6 note= synonyms: TSM7269, RNA6 |CDS[fcd=409](-,344600,347299) gene= PRP6 note= Prp6p;	CGGAGGAGCTACTAAAGAAAGAGTGCTGCAATTAATACAATTAATATAAGTGTGGTTATTGAAAATAACTATTCATTTATACGGAGGGTTGGCCGAGTGGTCTAAGGCGGCAGACTTAAGATCTGTTGGACGGTTGTCCGCGCGAGTTCGAACCTCGCATCCTTCAGTAATATTTTTTTAATATACATTTTCTCTGCCATCATGGCTTAAAAAATGCTTAAAAGAAGGGAATTAGGGGGGATGGATGAACTAAGACATAACTTTCTTTTCTTCAATTCGAACTCTGTTGGGAAGAGTTGCTTTAAAAAAGACTCTCTATCCATCTATAAAATTTATTAAAACTTTTGAACTGCACAGAATGATTGGCTCACTTAGAAACAAATTTGAGCATTTCAAAGT…	CGGTGCAGCATAAGTTTTTCTGTTTAATTGCTCTTGAATTCTATTTCTCTTGTTTCTTCTTGTAAAATCTGTGGCAT
721	506	74	74	2	2	NC_001134	347518	349584	NC_001134	168544	170155	|gene |tRNA note= GO_component: cytosol [goid 0005829] [evidence NAS] |gene |CDS[fcd=-674](+,347877,349382) note= Ybr056wp;	|gene gene= RPL19B gene= RPL19B note= Rpl19bp; |rep_origin note= ARS207 |neigh_up CDS[fcd=-1508](-,167521,167841) note= Ybl028cp; |neigh_down CDS[fcd=2135](+,171484,171921) gene= RRN10 note= Rrn10p;	CGGAGGAGCTACTAAAGAAAGAGTGCTGCAATTAATACAATTAATATAAGTGTGGTTATTGAAAATAACTATTCATTTATACGGAGGGTTGGCCGAGTGGTCTAAGGCGGCAGACTTAAGATCTGTTGGACGGTTGTCCGCGCGAGTTCGAACCTCGCATCCTTCAGTAATATTTTTTTAATATACATTTTCTCTGCCATCATGGCTTAAAAAATGCTTAAAAGAAGGGAATTAGGGGGGATGGATGAACTAAGACATAACTTTCTTTTCTTCAATTCGAACTCTGTTGGGAAGAGTTGCTTTAAAAAAGACTCTCTATCCATCTATAAAATTTATTAAAACTTTTGAACTGCACAGAATGATTGGCTCACTTAGAAACAAATTTGAGCATTTCAAAGT…	CGGTGGTCGCATAGTTGGTAGCAACATCCATAGAAGAACCTCAGATAAATTTCAAGCTTGTACGAATTGCCGCGTTTATTACAAACTATAGAATTATCGCAGCAATGGTACGTGTCTGTTCCTGCAAGCGTTAATTCGATTGATAGATAAAGTAATTCATTAACCTTTGCGAATATGCTCTTTACTGTTAGGTTTCAGGATTTTAAAAATGAAGCAACTTTACTAACATCAATATGCAAATAAATCTGCAAAAACTTTTTTTCACAGGGCTAACTTGCGTACTCAAAAGAGACTTGCCGCTTCTGTTGTCGGTGTTGGTAAGAGAAAGGTTTGGTTAGACCCAAACGAAACTTCTGAAATTGCCCAAGCCAACTCTAGAAATGCCATTAGAAAATTGGT…
721	10532	1875	7405	1	1992	NC_001134	347518	349584	NC_001145	837399	838007	|gene |tRNA note= GO_component: cytosol [goid 0005829] [evidence NAS] |gene |CDS[fcd=-674](+,347877,349382) note= Ybr056wp;	|LTR note= YMRWDELTA21 |gene gene= SUP8 gene= SUP8 note= GO_component: cytosol [goid 0005829] [evidence NAS] |neigh_up CDS[fcd=-837](-,835325,836866) gene= RIT1 note= Rit1p; |neigh_down CDS[fcd=483](+,838186,839994) gene= YKU70 note= Yku70p;	CGGAGGAGCTACTAAAGAAAGAGTGCTGCAATTAATACAATTAATATAAGTGTGGTTATTGAAAATAACTATTCATTTATACGGAGGGTTGGCCGAGTGGTCTAAGGCGGCAGACTTAAGATCTGTTGGACGGTTGTCCGCGCGAGTTCGAACCTCGCATCCTTCAGTAATATTTTTTTAATATACATTTTCTCTGCCATCATGGCTTAAAAAATGCTTAAAAGAAGGGAATTAGGGGGGATGGATGAACTAAGACATAACTTTCTTTTCTTCAATTCGAACTCTGTTGGGAAGAGTTGCTTTAAAAAAGACTCTCTATCCATCTATAAAATTTATTAAAACTTTTGAACTGCACAGAATGATTGGCTCACTTAGAAACAAATTTGAGCATTTCAAAGT…	CGGATGCTCAAATTTAAAGTGATTACTCAGTTATAAACACGCCTGGTGTGAAATTAACGACCATTAATAAGAATAAATATTACTGGCATATTATAATATGCGGTGGAAAAACATAAAATAAGGATTGAGAAATAGTTATCAAGTATAATGGAAGCTGAAGTGCAAGGATTGATAATGTAATAGGATAATGAAACATATAAACGGAATGAGGAATAATCGTAATTTTATTATGTAGAAATATAGATTCCATTTTGAGATTTCTATCCTCGAGGAGAACTTCTAATATATTCTGTGTACATAATATTATATAGCCTTGATCAACAATGCAATCCCAACAATTATCAAATTATTCACCCAATATTCAGTATAATCCATATTTATAGAATATATAGGATAATT…
721	11387	2	2	0	0	NC_001134	347518	349584	NC_001146	623375	625081	|gene |tRNA note= GO_component: cytosol [goid 0005829] [evidence NAS] |gene |CDS[fcd=-674](+,347877,349382) note= Ybr056wp;	|gene gene= HRB1 note= synonym: TOM34 gene= HRB1 note= Hrb1p; |gene gene= PET8 note= synonym: SAM5 |CDS[fcd=1603](-,624977,625831) gene= PET8 note= Pet8p;	CGGAGGAGCTACTAAAGAAAGAGTGCTGCAATTAATACAATTAATATAAGTGTGGTTATTGAAAATAACTATTCATTTATACGGAGGGTTGGCCGAGTGGTCTAAGGCGGCAGACTTAAGATCTGTTGGACGGTTGTCCGCGCGAGTTCGAACCTCGCATCCTTCAGTAATATTTTTTTAATATACATTTTCTCTGCCATCATGGCTTAAAAAATGCTTAAAAGAAGGGAATTAGGGGGGATGGATGAACTAAGACATAACTTTCTTTTCTTCAATTCGAACTCTGTTGGGAAGAGTTGCTTTAAAAAAGACTCTCTATCCATCTATAAAATTTATTAAAACTTTTGAACTGCACAGAATGATTGGCTCACTTAGAAACAAATTTGAGCATTTCAAAGT…	CGGAGGTCAGGTAATTATAACGGTAGGCGTAAGTTCGCAGATACGTACAGAGGAAGCAGAGATAGAGGAGAATATAGAGGAGGTAGAGAAAGGTCTGATTACAGAGAAAGAGAAAGGTTCAATAACAGAGATAATCCTAGATCTAGAGACCGTTACGATGATAGGCGCAGAGGAAGAGATGTGACTGGTCGTTATGGGAACAGACGTGATGACTATCCTAGAAGCTTTAGGAGTAGACACAATACACGTGATGACAGTAGGAGAGGCGGTTTTGGTAGTAGTGGAGCAAGAGGTGATTACGGTCCTTTGTTGGCACGTGAATTGGATAGTACATACGAAGAAAAGGTCAATAGAAACTATTCCAATAGTATATTCGTGGGTAATTTAACATATGACAGC…
721	11868	1	1	0	0	NC_001134	347518	349584	NC_001147	249179	250165	|gene |tRNA note= GO_component: cytosol [goid 0005829] [evidence NAS] |gene |CDS[fcd=-674](+,347877,349382) note= Ybr056wp;	|gene gene= NTG2 note= synonym: SCR2 |CDS(-,248391,249533) gene= NTG2 note= Ntg2p; |gene gene= NGL1 |CDS(+,249824,250915) gene= NGL1 note= Ngl1p;	CGGAGGAGCTACTAAAGAAAGAGTGCTGCAATTAATACAATTAATATAAGTGTGGTTATTGAAAATAACTATTCATTTATACGGAGGGTTGGCCGAGTGGTCTAAGGCGGCAGACTTAAGATCTGTTGGACGGTTGTCCGCGCGAGTTCGAACCTCGCATCCTTCAGTAATATTTTTTTAATATACATTTTCTCTGCCATCATGGCTTAAAAAATGCTTAAAAGAAGGGAATTAGGGGGGATGGATGAACTAAGACATAACTTTCTTTTCTTCAATTCGAACTCTGTTGGGAAGAGTTGCTTTAAAAAAGACTCTCTATCCATCTATAAAATTTATTAAAACTTTTGAACTGCACAGAATGATTGGCTCACTTAGAAACAAATTTGAGCATTTCAAAGT…	CGGGGTTTTAACCTTGGACCTCATTAATCTCACCCGATTATATATGGGTAAGAAACTCTCAGGAACTTTCGCCCCAGAATCGTTAATCATTTCTTCTTTAGTTATTGGCCGTCCCCAAGTTCTCGGATCATCACAAGTCCTTGATTCGATCCATTCAAAATACTCTATTGGCTTCAGTGCCTTGATCCAGTCAATATTTACTCCGCCGTAATTTTGCAAATCTTTATTGATTTTATTTTCTTTTACTAACTCAACAGTTCTCTCATTCTTTTTGAAATACTTAGATCGAACTTCTACCTCTTCAATATCAACAGGAATATGCTTTCTCTTCCTAGACCTACTTTCCTCTCTCATTATATACTGTGAAAGACGTTGTGCTTATACATTTTTTGTGTGCTC…
721	718	475	475	0	0	NC_001134	347518	349584	NC_001134	346102	346851	|gene |tRNA note= GO_component: cytosol [goid 0005829] [evidence NAS] |gene |CDS[fcd=-674](+,347877,349382) note= Ybr056wp;	|gene gene= PRP6 note= synonyms: TSM7269, RNA6 |CDS[fcd=823](-,344600,347299) gene= PRP6 note= Prp6p;	CGGAGGAGCTACTAAAGAAAGAGTGCTGCAATTAATACAATTAATATAAGTGTGGTTATTGAAAATAACTATTCATTTATACGGAGGGTTGGCCGAGTGGTCTAAGGCGGCAGACTTAAGATCTGTTGGACGGTTGTCCGCGCGAGTTCGAACCTCGCATCCTTCAGTAATATTTTTTTAATATACATTTTCTCTGCCATCATGGCTTAAAAAATGCTTAAAAGAAGGGAATTAGGGGGGATGGATGAACTAAGACATAACTTTCTTTTCTTCAATTCGAACTCTGTTGGGAAGAGTTGCTTTAAAAAAGACTCTCTATCCATCTATAAAATTTATTAAAACTTTTGAACTGCACAGAATGATTGGCTCACTTAGAAACAAATTTGAGCATTTCAAAGT…	CGGTTCTTGCGGAAGGATTTTTCTGAAGGAATTCAAAGTCATTTTAGCATTATGATAGCTTTGCAAATTAGTATATGCAGTCAAGAGATCCATACTTTGTGGAATAAATTGTGTGGCTTTCTCTAACATTTTTATAACTTGCGCTTTGTCAGCTTCAAAACTGACAGCTAGCTTCCATAGGCCCTCATCTCGAGGAATCTCTTGCAGTGCTTTTCTCACTACTCTATATTTGTTAACCGTTGTGCTTTCCAAATCAATAGCTTTGAACCAAAGAAGCGGAGACGTTGGATTAAAATTTATTGCCGTTGCCACTAATGTTTTACAGTAGTGAACATCAGATTCGTGTAGTCTAATGTTTTCTAGCCAAATATCGGAGCTTCGAGGGCACTCTTGGCAACC…
721	4832	1687	1687	0	0	NC_001134	347518	349584	NC_001139	413585	414274	|gene |tRNA note= GO_component: cytosol [goid 0005829] [evidence NAS] |gene |CDS[fcd=-674](+,347877,349382) note= Ybr056wp;	|gene gene= RIM8 note= synonyms: YGL046W, PAL3 |CDS[fcd=177](+,414106,415734) gene= RIM8 note= Rim8p;	CGGAGGAGCTACTAAAGAAAGAGTGCTGCAATTAATACAATTAATATAAGTGTGGTTATTGAAAATAACTATTCATTTATACGGAGGGTTGGCCGAGTGGTCTAAGGCGGCAGACTTAAGATCTGTTGGACGGTTGTCCGCGCGAGTTCGAACCTCGCATCCTTCAGTAATATTTTTTTAATATACATTTTCTCTGCCATCATGGCTTAAAAAATGCTTAAAAGAAGGGAATTAGGGGGGATGGATGAACTAAGACATAACTTTCTTTTCTTCAATTCGAACTCTGTTGGGAAGAGTTGCTTTAAAAAAGACTCTCTATCCATCTATAAAATTTATTAAAACTTTTGAACTGCACAGAATGATTGGCTCACTTAGAAACAAATTTGAGCATTTCAAAGT…	CGGAATTTCCTTGGCCTTTTTTAAGTTTCTTCTCTTCTATTCTTTTTCCCCTTTCTTTCTTCCTTTGCTATCTGTCTGGTTTAAATAAACATAGTATTTTTTTGTGTCTAAGCCTCTTCCTCTTCTCTCGTACTTGCTCTACTACCACTTTACTTAATCGCCTTTCTTTGTTTTCTTTCTTCGTTATTTGTTCTTGGAACTTTTCCGCTCCAATCCCAACGATTGGCTTCAAAACACGTTCTACTGTCTAGCAATTTCTGCAGGTGCCATTTTTCTTAGGCTTATACCCTTTCCTTTTCCCCTTACATTTGATTTCTTCTTCAAAGTTCCTTATAGTATTATTGTCTAAGCTCTATTGAGTCAAAAGTAACAATCTAGACGAAGGAAAAAAAAAAAATA…
721	11863	61	61	0	0	NC_001134	347518	349584	NC_001147	243505	244555	|gene |tRNA note= GO_component: cytosol [goid 0005829] [evidence NAS] |gene |CDS[fcd=-674](+,347877,349382) note= Ybr056wp;	|gene gene= PSK2 |CDS[fcd=-534](+,243496,246801) gene= PSK2 note= Psk2p;	CGGAGGAGCTACTAAAGAAAGAGTGCTGCAATTAATACAATTAATATAAGTGTGGTTATTGAAAATAACTATTCATTTATACGGAGGGTTGGCCGAGTGGTCTAAGGCGGCAGACTTAAGATCTGTTGGACGGTTGTCCGCGCGAGTTCGAACCTCGCATCCTTCAGTAATATTTTTTTAATATACATTTTCTCTGCCATCATGGCTTAAAAAATGCTTAAAAGAAGGGAATTAGGGGGGATGGATGAACTAAGACATAACTTTCTTTTCTTCAATTCGAACTCTGTTGGGAAGAGTTGCTTTAAAAAAGACTCTCTATCCATCTATAAAATTTATTAAAACTTTTGAACTGCACAGAATGATTGGCTCACTTAGAAACAAATTTGAGCATTTCAAAGT…	CGGTTAGTGCAGCCGCTCCTGCCGACATTTCATATTCTAAAAATACCCCGTTGGTAGGGCTCTCTAAACCTCCATGCTTGTACCAACACGCTTCCTCGTCCGTCGATTCGTTTTCGTCAACATTCAGTGATGATGATCGTTCGGACCTTGTTGCTGTACCTAATGAGTCGCCGCATGCATTTTCGTATAATCCCATATCACCAAACTCACTGGGAGTAAGGTTGACCATCTTAAGAAGGTCTTTGGAAATAATGGTAAACAGTCCTGACATCTTACATGAGTTGAAGAAAAAAGCACCCGTAATAGCATACCCCCCCTCACTTAGACACACAAGAAACTTAACAGAGACTGCCACGTTATCAGCATCGCGAGATCCGTTAAATGGGTCTCTAATTTCAC…
721	2895	18	18	0	0	NC_001134	347518	349584	NC_001136	1128650	1128788	|gene |tRNA note= GO_component: cytosol [goid 0005829] [evidence NAS] |gene |CDS[fcd=-674](+,347877,349382) note= Ybr056wp;	|gene gene= UBX5 |CDS[fcd=-852](+,1127867,1129369) gene= UBX5 note= Ubx5p;	CGGAGGAGCTACTAAAGAAAGAGTGCTGCAATTAATACAATTAATATAAGTGTGGTTATTGAAAATAACTATTCATTTATACGGAGGGTTGGCCGAGTGGTCTAAGGCGGCAGACTTAAGATCTGTTGGACGGTTGTCCGCGCGAGTTCGAACCTCGCATCCTTCAGTAATATTTTTTTAATATACATTTTCTCTGCCATCATGGCTTAAAAAATGCTTAAAAGAAGGGAATTAGGGGGGATGGATGAACTAAGACATAACTTTCTTTTCTTCAATTCGAACTCTGTTGGGAAGAGTTGCTTTAAAAAAGACTCTCTATCCATCTATAAAATTTATTAAAACTTTTGAACTGCACAGAATGATTGGCTCACTTAGAAACAAATTTGAGCATTTCAAAGT…	CGGTAAAAACTATAATCAAAGAGAACTTCGTTTTCCTACAGTATCAATATGAATCACGTAATGCCCAACCCTATCTTCAGTTCTATCACTTGAATAATAAGGATGATTTGCCCCATATCGCGATACTGGATCCAATTA
721	5110	47	47	0	0	NC_001134	347518	349584	NC_001139	672045	672615	|gene |tRNA note= GO_component: cytosol [goid 0005829] [evidence NAS] |gene |CDS[fcd=-674](+,347877,349382) note= Ybr056wp;	|gene gene= VAS1 |CDS[fcd=-140](+,672190,675504) gene= VAS1 note= Vas1p;	CGGAGGAGCTACTAAAGAAAGAGTGCTGCAATTAATACAATTAATATAAGTGTGGTTATTGAAAATAACTATTCATTTATACGGAGGGTTGGCCGAGTGGTCTAAGGCGGCAGACTTAAGATCTGTTGGACGGTTGTCCGCGCGAGTTCGAACCTCGCATCCTTCAGTAATATTTTTTTAATATACATTTTCTCTGCCATCATGGCTTAAAAAATGCTTAAAAGAAGGGAATTAGGGGGGATGGATGAACTAAGACATAACTTTCTTTTCTTCAATTCGAACTCTGTTGGGAAGAGTTGCTTTAAAAAAGACTCTCTATCCATCTATAAAATTTATTAAAACTTTTGAACTGCACAGAATGATTGGCTCACTTAGAAACAAATTTGAGCATTTCAAAGT…	CGGGTAAAGTTCTTCGAGAGACCGCGCTGAAAAAATTTTTTTAGAAGAGTCACCCATACAGCCTACTGGTGTTCTCTGTGTGTGCTACCACTGGCTGTCATCGTTGTTGTATGTCCTTCAGATTTATGGAATTACTTAGATGGTATGAATAAGTGGTTAAACACATTATCTAAGACATTCACTTTTCGGCTTTTGAACTGTCATTATAGGCGATCATTACCACTTTGTCAAAACTTTTCTCTGAAGAAGTCGTTAACTCATAATCAAGTCAGGTTCTTTAAAATGAGCGATCTTGATAATTTGCCTCCAGTTGACCCAAAGACTGGTGAGGTCATCATTAATCCGTTAAAGGAAGATGGCTCTCCAAAGACTCCTAAGGAAATTGAAAAAGAGAAGAAA…
721	5815	386	386	16190	16190	NC_001134	347518	349584	NC_001140	189377	189488	|gene |tRNA note= GO_component: cytosol [goid 0005829] [evidence NAS] |gene |CDS[fcd=-674](+,347877,349382) note= Ybr056wp;	|gene gene= SRB2 note= synonyms: MED20, HRS2 gene= SRB2 note= Srb2p; |neigh_up CDS[fcd=-1515](+,187917,189017) gene= BCD1 note= Bcd1p; |neigh_down CDS[fcd=1104](+,190536,192611) gene= NCP1 note= Ncp1p;	CGGAGGAGCTACTAAAGAAAGAGTGCTGCAATTAATACAATTAATATAAGTGTGGTTATTGAAAATAACTATTCATTTATACGGAGGGTTGGCCGAGTGGTCTAAGGCGGCAGACTTAAGATCTGTTGGACGGTTGTCCGCGCGAGTTCGAACCTCGCATCCTTCAGTAATATTTTTTTAATATACATTTTCTCTGCCATCATGGCTTAAAAAATGCTTAAAAGAAGGGAATTAGGGGGGATGGATGAACTAAGACATAACTTTCTTTTCTTCAATTCGAACTCTGTTGGGAAGAGTTGCTTTAAAAAAGACTCTCTATCCATCTATAAAATTTATTAAAACTTTTGAACTGCACAGAATGATTGGCTCACTTAGAAACAAATTTGAGCATTTCAAAGT…	CGGCATCACCCTTGATGAGCTGCCTCTGCATCCAGATGTTGGACAGCTTGGACGACAAAATAGTGTCTATGGACTCAGGAACGCCCGTAGATGAGCCATTGAACACCAGCG
721	2899	3	3	0	0	NC_001134	347518	349584	NC_001136	1129314	1129438	|gene |tRNA note= GO_component: cytosol [goid 0005829] [evidence NAS] |gene |CDS[fcd=-674](+,347877,349382) note= Ybr056wp;	|gene gene= UBX5 |CDS[fcd=-1509](+,1127867,1129369) gene= UBX5 note= Ubx5p;	CGGAGGAGCTACTAAAGAAAGAGTGCTGCAATTAATACAATTAATATAAGTGTGGTTATTGAAAATAACTATTCATTTATACGGAGGGTTGGCCGAGTGGTCTAAGGCGGCAGACTTAAGATCTGTTGGACGGTTGTCCGCGCGAGTTCGAACCTCGCATCCTTCAGTAATATTTTTTTAATATACATTTTCTCTGCCATCATGGCTTAAAAAATGCTTAAAAGAAGGGAATTAGGGGGGATGGATGAACTAAGACATAACTTTCTTTTCTTCAATTCGAACTCTGTTGGGAAGAGTTGCTTTAAAAAAGACTCTCTATCCATCTATAAAATTTATTAAAACTTTTGAACTGCACAGAATGATTGGCTCACTTAGAAACAAATTTGAGCATTTCAAAGT…	CGGCTTAAAAAATAGTTCTTTACTACTTGAGAAGCTTGACCCTGAAATAGAATAAACAAATTGTATGGTGGCAGGTACCTAGATGTAATTAGGTATGTAAGCACTTATAACACGACGGAAATAC
721	12681	1	1	11	11	NC_001134	347518	349584	NC_001147	956789	956927	|gene |tRNA note= GO_component: cytosol [goid 0005829] [evidence NAS] |gene |CDS[fcd=-674](+,347877,349382) note= Ybr056wp;	|gene |CDS[fcd=37](+,956895,957986) note= Yor338wp;	CGGAGGAGCTACTAAAGAAAGAGTGCTGCAATTAATACAATTAATATAAGTGTGGTTATTGAAAATAACTATTCATTTATACGGAGGGTTGGCCGAGTGGTCTAAGGCGGCAGACTTAAGATCTGTTGGACGGTTGTCCGCGCGAGTTCGAACCTCGCATCCTTCAGTAATATTTTTTTAATATACATTTTCTCTGCCATCATGGCTTAAAAAATGCTTAAAAGAAGGGAATTAGGGGGGATGGATGAACTAAGACATAACTTTCTTTTCTTCAATTCGAACTCTGTTGGGAAGAGTTGCTTTAAAAAAGACTCTCTATCCATCTATAAAATTTATTAAAACTTTTGAACTGCACAGAATGATTGGCTCACTTAGAAACAAATTTGAGCATTTCAAAGT…	CGGATCTTATATATCTAAGACATCTACTCTGTTTAAATACTTAACGAACATCATAGAGAATCAACTAATAATATAGATTAGAAAAGAGAATTTTTTTCGACTGCGATGCTAGATAACATGCAATTTCATTCTCCAGCA
721	12120	12	12	0	0	NC_001134	347518	349584	NC_001147	465442	467007	|gene |tRNA note= GO_component: cytosol [goid 0005829] [evidence NAS] |gene |CDS[fcd=-674](+,347877,349382) note= Ybr056wp;	|gene gene= SGO1 note= synonym: YOR29-24 |CDS(+,464773,466545) gene= SGO1 note= Sgo1p; |gene gene= CDC21 note= synonyms: TMP1, CRT9 |CDS(-,466677,467591) gene= CDC21 note= Cdc21p;	CGGAGGAGCTACTAAAGAAAGAGTGCTGCAATTAATACAATTAATATAAGTGTGGTTATTGAAAATAACTATTCATTTATACGGAGGGTTGGCCGAGTGGTCTAAGGCGGCAGACTTAAGATCTGTTGGACGGTTGTCCGCGCGAGTTCGAACCTCGCATCCTTCAGTAATATTTTTTTAATATACATTTTCTCTGCCATCATGGCTTAAAAAATGCTTAAAAGAAGGGAATTAGGGGGGATGGATGAACTAAGACATAACTTTCTTTTCTTCAATTCGAACTCTGTTGGGAAGAGTTGCTTTAAAAAAGACTCTCTATCCATCTATAAAATTTATTAAAACTTTTGAACTGCACAGAATGATTGGCTCACTTAGAAACAAATTTGAGCATTTCAAAGT…	CGGCAGAATCACACGAGTCTGCGCAAGTGGAGGAAACAATAGATGCCTTAAACCCTGAAGAGGAAAATAGCGATTCTGTCAGTAATTTTACCAATTCAATTATAGAATACTCCATACCAGAGGAGAATCCGACAGAACCCGAGCATTCATCTTCTAAACTAGAAATATTCAATGACAGTACAAATATGCTAAGTACAGTGCCGTCAAATCCTTTGCCGTTGCCTTTACCAGGCCCATCCGCAACTTTACCTACTACCACTAGCGATGCTTCAACGGTCTATCCTTCATCAAGTTCTTCTACTAATTCTCATCCAAAGACCAAAATTAAGCATTCCATGAAGCCGCCTAGGATAGAACTGAAGAAAAAGGTTATTGACGAAGTCATGCCCGTAAGTAACA…
721	10276	16	16	2	2	NC_001134	347518	349584	NC_001145	592567	592857	|gene |tRNA note= GO_component: cytosol [goid 0005829] [evidence NAS] |gene |CDS[fcd=-674](+,347877,349382) note= Ybr056wp;	|gene gene= PAH1 note= synonym: SMP2 |CDS[fcd=-85](-,590039,592627) gene= PAH1 note= Pah1p;	CGGAGGAGCTACTAAAGAAAGAGTGCTGCAATTAATACAATTAATATAAGTGTGGTTATTGAAAATAACTATTCATTTATACGGAGGGTTGGCCGAGTGGTCTAAGGCGGCAGACTTAAGATCTGTTGGACGGTTGTCCGCGCGAGTTCGAACCTCGCATCCTTCAGTAATATTTTTTTAATATACATTTTCTCTGCCATCATGGCTTAAAAAATGCTTAAAAGAAGGGAATTAGGGGGGATGGATGAACTAAGACATAACTTTCTTTTCTTCAATTCGAACTCTGTTGGGAAGAGTTGCTTTAAAAAAGACTCTCTATCCATCTATAAAATTTATTAAAACTTTTGAACTGCACAGAATGATTGGCTCACTTAGAAACAAATTTGAGCATTTCAAAGT…	CGGATTGATAGAAGACCATGTTTTAGACACAGACCCAAGAGCTCTGCCTACGTACTGCATAATCGACCGATGTGTCTATCTTCAGTAATTTCTTCCCTGTATGTTTCTTAGAAGGTAAAACTGTGATTACGAAGGTGTAGTGTCCAATTGGTCTGATTAACACTTCTTGAACACGTTTTACTAAATTGTTGAATGTATTTTCTTTATAAACACAAGCCCCCACGATGGCCTACTCTTCACTTGTCCTTGCTCTTCCTTCTACCCTCACCGTGCGCTGCTTTCAACGCTGG
721	7995	7	7	0	0	NC_001134	347518	349584	NC_001143	379865	379972	|gene |tRNA note= GO_component: cytosol [goid 0005829] [evidence NAS] |gene |CDS[fcd=-674](+,347877,349382) note= Ybr056wp;	|gene gene= IXR1 note= synonym: ORD1 |CDS[fcd=1583](-,379708,381501) gene= IXR1 note= Ixr1p;	CGGAGGAGCTACTAAAGAAAGAGTGCTGCAATTAATACAATTAATATAAGTGTGGTTATTGAAAATAACTATTCATTTATACGGAGGGTTGGCCGAGTGGTCTAAGGCGGCAGACTTAAGATCTGTTGGACGGTTGTCCGCGCGAGTTCGAACCTCGCATCCTTCAGTAATATTTTTTTAATATACATTTTCTCTGCCATCATGGCTTAAAAAATGCTTAAAAGAAGGGAATTAGGGGGGATGGATGAACTAAGACATAACTTTCTTTTCTTCAATTCGAACTCTGTTGGGAAGAGTTGCTTTAAAAAAGACTCTCTATCCATCTATAAAATTTATTAAAACTTTTGAACTGCACAGAATGATTGGCTCACTTAGAAACAAATTTGAGCATTTCAAAGT…	CGGTAACTGAGTCGATGGCATTTGCGGTTATGTGCTCGATACTGTCTTGGTTCTCCATGATTTTAGTGTCCATATTCAAATTCATGTTCATGGCCTTATGTGAGTGA
721	7453	5	6	0	0	NC_001134	347518	349584	NC_001142	668441	669617	|gene |tRNA note= GO_component: cytosol [goid 0005829] [evidence NAS] |gene |CDS[fcd=-674](+,347877,349382) note= Ybr056wp;	|gene gene= MNS1 |CDS(+,667638,669287) gene= MNS1 note= Mns1p; |gene gene= NMD5 note= synonym: KAP119 |CDS(+,669516,672662) gene= NMD5 note= Nmd5p;	CGGAGGAGCTACTAAAGAAAGAGTGCTGCAATTAATACAATTAATATAAGTGTGGTTATTGAAAATAACTATTCATTTATACGGAGGGTTGGCCGAGTGGTCTAAGGCGGCAGACTTAAGATCTGTTGGACGGTTGTCCGCGCGAGTTCGAACCTCGCATCCTTCAGTAATATTTTTTTAATATACATTTTCTCTGCCATCATGGCTTAAAAAATGCTTAAAAGAAGGGAATTAGGGGGGATGGATGAACTAAGACATAACTTTCTTTTCTTCAATTCGAACTCTGTTGGGAAGAGTTGCTTTAAAAAAGACTCTCTATCCATCTATAAAATTTATTAAAACTTTTGAACTGCACAGAATGATTGGCTCACTTAGAAACAAATTTGAGCATTTCAAAGT…	CGGTTCGGATCAAGAGGTGATTCTTTTTATGAGTATTTACTAAAACAATATTTATTGACGCACGAAACACTTTATTATGATCTGTACAGAAAATCCATGGAAGGTATGAAAAAGCATTTATTAGCACAATCCAAACCCTCTTCTCTGTGGTACATTGGGGAAAGAGAACAAGGTCTACATGGACAACTTTCTCCTAAGATGGACCACCTCGTGTGCTTTATGGGGGGATTGTTAGCATCAGGCTCTACTGAGGGCCTTTCTATTCATGAAGCCCGAAGACGTCCGTTTTTCTCTCTTTCCCTTGAAAGAAAAAGTGACTGGGATTTGGCTAAAGGGATAACTGACACATGTTATCAAATGTACAAGCAGTCTTCCTCGGGGCTTGCGCCTGAAATCGTT…
721	720	6291	6291	10	10	NC_001134	347518	349584	NC_001134	346930	347517	|gene |tRNA note= GO_component: cytosol [goid 0005829] [evidence NAS] |gene |CDS[fcd=-674](+,347877,349382) note= Ybr056wp;	|gene gene= PRP6 note= synonyms: TSM7269, RNA6 |CDS[fcd=76](-,344600,347299) gene= PRP6 note= Prp6p;	CGGAGGAGCTACTAAAGAAAGAGTGCTGCAATTAATACAATTAATATAAGTGTGGTTATTGAAAATAACTATTCATTTATACGGAGGGTTGGCCGAGTGGTCTAAGGCGGCAGACTTAAGATCTGTTGGACGGTTGTCCGCGCGAGTTCGAACCTCGCATCCTTCAGTAATATTTTTTTAATATACATTTTCTCTGCCATCATGGCTTAAAAAATGCTTAAAAGAAGGGAATTAGGGGGGATGGATGAACTAAGACATAACTTTCTTTTCTTCAATTCGAACTCTGTTGGGAAGAGTTGCTTTAAAAAAGACTCTCTATCCATCTATAAAATTTATTAAAACTTTTGAACTGCACAGAATGATTGGCTCACTTAGAAACAAATTTGAGCATTTCAAAGT…	CGGAATATCCATCCACTCACTCTCCGTTACAGCAGCTAATGATTCTTTCAAATCGGCAAATTGCCGTTTCACGTTTGAAGAATCAACTGAATTGTCATCATCCTTTTCATTAGCTCTTTTCTTTTTCTTTTGTGCTAATTTCAATTCAAGCGTTTTGAATACATTTGCAGCTTCATCATCTTCATCATCTTTCGGTTGGCTTTGAAGATGGTTGTTCAAATTTTCACGGTACCTTTTCGGTATTCTTCTTCCTTTGTCATCATTACTAACCACTTGCTTTTCTTTTGTTGAAAATCCAGTGGCTCCACGACCAATACCTGGTACGTAACCTGCAGGTGGTTCTTGATCCAAAAAAGATGGCCTCTCCATAAAATGTGACGTTTTCTTGCTGTTAAACTC…
721	721	39892	39892	22172	22172	NC_001134	347518	349584	NC_001134	347518	349584	|gene |tRNA note= GO_component: cytosol [goid 0005829] [evidence NAS] |gene |CDS[fcd=-674](+,347877,349382) note= Ybr056wp;	|gene |tRNA note= GO_component: cytosol [goid 0005829] [evidence NAS] |gene |CDS[fcd=-674](+,347877,349382) note= Ybr056wp;	CGGAGGAGCTACTAAAGAAAGAGTGCTGCAATTAATACAATTAATATAAGTGTGGTTATTGAAAATAACTATTCATTTATACGGAGGGTTGGCCGAGTGGTCTAAGGCGGCAGACTTAAGATCTGTTGGACGGTTGTCCGCGCGAGTTCGAACCTCGCATCCTTCAGTAATATTTTTTTAATATACATTTTCTCTGCCATCATGGCTTAAAAAATGCTTAAAAGAAGGGAATTAGGGGGGATGGATGAACTAAGACATAACTTTCTTTTCTTCAATTCGAACTCTGTTGGGAAGAGTTGCTTTAAAAAAGACTCTCTATCCATCTATAAAATTTATTAAAACTTTTGAACTGCACAGAATGATTGGCTCACTTAGAAACAAATTTGAGCATTTCAAAGT…	CGGAGGAGCTACTAAAGAAAGAGTGCTGCAATTAATACAATTAATATAAGTGTGGTTATTGAAAATAACTATTCATTTATACGGAGGGTTGGCCGAGTGGTCTAAGGCGGCAGACTTAAGATCTGTTGGACGGTTGTCCGCGCGAGTTCGAACCTCGCATCCTTCAGTAATATTTTTTTAATATACATTTTCTCTGCCATCATGGCTTAAAAAATGCTTAAAAGAAGGGAATTAGGGGGGATGGATGAACTAAGACATAACTTTCTTTTCTTCAATTCGAACTCTGTTGGGAAGAGTTGCTTTAAAAAAGACTCTCTATCCATCTATAAAATTTATTAAAACTTTTGAACTGCACAGAATGATTGGCTCACTTAGAAACAAATTTGAGCATTTCAAAGT…
721	4849	2	2	0	0	NC_001134	347518	349584	NC_001139	433500	433533	|gene |tRNA note= GO_component: cytosol [goid 0005829] [evidence NAS] |gene |CDS[fcd=-674](+,347877,349382) note= Ybr056wp;	|neigh_up CDS[fcd=-449](-,431553,433067) gene= MIG1 note= Mig1p; |neigh_down CDS[fcd=3322](-,436575,436838) gene= AGA2 note= Aga2p;	CGGAGGAGCTACTAAAGAAAGAGTGCTGCAATTAATACAATTAATATAAGTGTGGTTATTGAAAATAACTATTCATTTATACGGAGGGTTGGCCGAGTGGTCTAAGGCGGCAGACTTAAGATCTGTTGGACGGTTGTCCGCGCGAGTTCGAACCTCGCATCCTTCAGTAATATTTTTTTAATATACATTTTCTCTGCCATCATGGCTTAAAAAATGCTTAAAAGAAGGGAATTAGGGGGGATGGATGAACTAAGACATAACTTTCTTTTCTTCAATTCGAACTCTGTTGGGAAGAGTTGCTTTAAAAAAGACTCTCTATCCATCTATAAAATTTATTAAAACTTTTGAACTGCACAGAATGATTGGCTCACTTAGAAACAAATTTGAGCATTTCAAAGT…	CGGCCTACGCCACTCTGGAGTTTCTCGCGGGGC
721	10553	51	51	0	0	NC_001134	347518	349584	NC_001145	852126	852673	|gene |tRNA note= GO_component: cytosol [goid 0005829] [evidence NAS] |gene |CDS[fcd=-674](+,347877,349382) note= Ybr056wp;	|gene |CDS[fcd=230](+,852629,854389) note= Ymr291wp;	CGGAGGAGCTACTAAAGAAAGAGTGCTGCAATTAATACAATTAATATAAGTGTGGTTATTGAAAATAACTATTCATTTATACGGAGGGTTGGCCGAGTGGTCTAAGGCGGCAGACTTAAGATCTGTTGGACGGTTGTCCGCGCGAGTTCGAACCTCGCATCCTTCAGTAATATTTTTTTAATATACATTTTCTCTGCCATCATGGCTTAAAAAATGCTTAAAAGAAGGGAATTAGGGGGGATGGATGAACTAAGACATAACTTTCTTTTCTTCAATTCGAACTCTGTTGGGAAGAGTTGCTTTAAAAAAGACTCTCTATCCATCTATAAAATTTATTAAAACTTTTGAACTGCACAGAATGATTGGCTCACTTAGAAACAAATTTGAGCATTTCAAAGT…	CGGTACAGGCGCTCCTTGAATAACCCCCTCCCCCCCACGCTATTCTTCAAATTCCGATTTCAGCTTCTCTTTGTTTTTCCTTTTTTGGCACCTCGGAAAAACCTCCACGTGTTAGGTTATTCCGCCGATTCCACGGGTGGGGTGCTACCAAGACTCCTGAAAAAGAAACTGTATGACGAAAAGAAAAAAAAAAAGCTGCTTGAATTCCAACACCGCTTTCTTGTTCTGACAATAGAAAGGGGGATTCCTAAAAAAAGAAAAAGAGGGCGGGGTTTATCATGTACTCAGAATATGAAAACGTGTCGAACGGGGATGACTTCTTCTGCTTCTTTACTTCTTTCTATTTAGAGTGACAGTTTTTTTATTTGTTTTGCTAACTTGTTTATTTATTAATTTCTT…
721	722	1064	1070	0	0	NC_001134	347518	349584	NC_001134	349585	350862	|gene |tRNA note= GO_component: cytosol [goid 0005829] [evidence NAS] |gene |CDS[fcd=-674](+,347877,349382) note= Ybr056wp;	|LTR note= YBRWDELTA17 |gene |tRNA note= GO_component: cytosol [goid 0005829] [evidence NAS] |neigh_up CDS[fcd=-2346](+,347877,349382) note= Ybr056wp; |neigh_down CDS[fcd=3068](-,352191,353291) gene= MUM2 note= Mum2p;	CGGAGGAGCTACTAAAGAAAGAGTGCTGCAATTAATACAATTAATATAAGTGTGGTTATTGAAAATAACTATTCATTTATACGGAGGGTTGGCCGAGTGGTCTAAGGCGGCAGACTTAAGATCTGTTGGACGGTTGTCCGCGCGAGTTCGAACCTCGCATCCTTCAGTAATATTTTTTTAATATACATTTTCTCTGCCATCATGGCTTAAAAAATGCTTAAAAGAAGGGAATTAGGGGGGATGGATGAACTAAGACATAACTTTCTTTTCTTCAATTCGAACTCTGTTGGGAAGAGTTGCTTTAAAAAAGACTCTCTATCCATCTATAAAATTTATTAAAACTTTTGAACTGCACAGAATGATTGGCTCACTTAGAAACAAATTTGAGCATTTCAAAGT…	CGGAATAATGGTAATCAAGATGAAGCGCTATGATATTTTTAGTATTTGCCATCTTCAAATCATTCTATTTTACCCAATAGAACATTCAAGTAAGGTGAACTATTTAAATTAAAAACTCAAGTAACATGGGCGATCTTTAAGCATTTGAGAGTTATTAAAAATTTCCGAATAGAGCAATAATGGAGGAAATTAAGTAAAAACTTTGAGCCAAAATAAATAATATTACAAAGCAAGCCAGAGTCTCTTTTTAATCAGAGGAAAGATGAGTTGATAAGCGTATAAGCTACTCTGCTGTGAATGTTTGAATCAACCTCCCAAAAGATGTATTGGAGGTATTAAGCTGCCTTGAAGTTGGGATTTGGCAGGGTTATAAAAAAGGCGTCATTGGCTAAACATGCA…
721	4848	1	1	0	0	NC_001134	347518	349584	NC_001139	433385	433499	|gene |tRNA note= GO_component: cytosol [goid 0005829] [evidence NAS] |gene |CDS[fcd=-674](+,347877,349382) note= Ybr056wp;	|neigh_up CDS[fcd=-375](-,431553,433067) gene= MIG1 note= Mig1p; |neigh_down CDS[fcd=3396](-,436575,436838) gene= AGA2 note= Aga2p;	CGGAGGAGCTACTAAAGAAAGAGTGCTGCAATTAATACAATTAATATAAGTGTGGTTATTGAAAATAACTATTCATTTATACGGAGGGTTGGCCGAGTGGTCTAAGGCGGCAGACTTAAGATCTGTTGGACGGTTGTCCGCGCGAGTTCGAACCTCGCATCCTTCAGTAATATTTTTTTAATATACATTTTCTCTGCCATCATGGCTTAAAAAATGCTTAAAAGAAGGGAATTAGGGGGGATGGATGAACTAAGACATAACTTTCTTTTCTTCAATTCGAACTCTGTTGGGAAGAGTTGCTTTAAAAAAGACTCTCTATCCATCTATAAAATTTATTAAAACTTTTGAACTGCACAGAATGATTGGCTCACTTAGAAACAAATTTGAGCATTTCAAAGT…	CGGAGTGGGGTGGCAGTCCGCAGTCTCTCGCGAAATCAAAGGCAACAAGCAGACACGTGGAGAAAAGCCAGGAGAACTCAAGAGCTCGAACAAGTATGCTAGCAACTAAACAAG
721	725	6	6	0	0	NC_001134	347518	349584	NC_001134	350884	351536	|gene |tRNA note= GO_component: cytosol [goid 0005829] [evidence NAS] |gene |CDS[fcd=-674](+,347877,349382) note= Ybr056wp;	|gene |tRNA note= GO_component: cytosol [goid 0005829] [evidence NAS] |neigh_up CDS[fcd=-3333](+,347877,349382) note= Ybr056wp; |neigh_down CDS[fcd=2081](-,352191,353291) gene= MUM2 note= Mum2p;	CGGAGGAGCTACTAAAGAAAGAGTGCTGCAATTAATACAATTAATATAAGTGTGGTTATTGAAAATAACTATTCATTTATACGGAGGGTTGGCCGAGTGGTCTAAGGCGGCAGACTTAAGATCTGTTGGACGGTTGTCCGCGCGAGTTCGAACCTCGCATCCTTCAGTAATATTTTTTTAATATACATTTTCTCTGCCATCATGGCTTAAAAAATGCTTAAAAGAAGGGAATTAGGGGGGATGGATGAACTAAGACATAACTTTCTTTTCTTCAATTCGAACTCTGTTGGGAAGAGTTGCTTTAAAAAAGACTCTCTATCCATCTATAAAATTTATTAAAACTTTTGAACTGCACAGAATGATTGGCTCACTTAGAAACAAATTTGAGCATTTCAAAGT…	CGGGTAAGACCTTATTTTTATATATTTTTTCATGAATTATCGGACACTCTTAGAATGGAGATCTCGCAGATATGGGGCTGAGCCGTGCTGCATCAGTTAAGAAAGAAATAAGCCACCTCGATGCTGTGGTGAATAATTTACGGGAAATTTCTTGGCGTTTCTGTAAGTGACATGATCCGTTATAGTGCCGCAAAGCCAAAAATGTCTTATTTTTAGGTTAGCATCTTTTCAGCCTCGAAAAATGCTTGTTCAGCAATAATATATAAAAGTATCAGTAAAACAACACTTTTTGTTAGATGAACAATTGATTTTGTCTAGGTCCTTGTACTTTGAGAAATATCATCAAAAAAAAAAAGTGCGACATCACAATGAGACATCAATACTATCAACCACAACCGA…
721	2910	48	48	0	0	NC_001134	347518	349584	NC_001136	1140666	1143646	|gene |tRNA note= GO_component: cytosol [goid 0005829] [evidence NAS] |gene |CDS[fcd=-674](+,347877,349382) note= Ybr056wp;	|gene gene= MSN5 note= synonyms: STE21, KAP142 |CDS[fcd=-994](+,1141162,1144836) gene= MSN5 note= Msn5p;	CGGAGGAGCTACTAAAGAAAGAGTGCTGCAATTAATACAATTAATATAAGTGTGGTTATTGAAAATAACTATTCATTTATACGGAGGGTTGGCCGAGTGGTCTAAGGCGGCAGACTTAAGATCTGTTGGACGGTTGTCCGCGCGAGTTCGAACCTCGCATCCTTCAGTAATATTTTTTTAATATACATTTTCTCTGCCATCATGGCTTAAAAAATGCTTAAAAGAAGGGAATTAGGGGGGATGGATGAACTAAGACATAACTTTCTTTTCTTCAATTCGAACTCTGTTGGGAAGAGTTGCTTTAAAAAAGACTCTCTATCCATCTATAAAATTTATTAAAACTTTTGAACTGCACAGAATGATTGGCTCACTTAGAAACAAATTTGAGCATTTCAAAGT…	CGGGTGATGGCGGCGCGCCACAGCGGAGGGCATTGCCACATTGCTGCGCGATCAAGGTTGGTTTTTCCAAAGAGACTTCAAGAGTACTAAGCTTTTGATGTAGTAATATTTGTCAAAGAGTTTTAAGAGCAAGATTCCATTGAACAGAGGTGCTGGAGTGACGAGCGTGTGTGTTTTTAGCCTATCTTTATTCGTTGAGCCTGTAGAAGAGCCGTTCTTTTAAGTACACCCTGATTAGATCCCCCTATTTGTTGCAACCGTTCAAGTTTTGTAGATCGGAAGAAGAGCAAAACAGAAAAATAAACAAGGCGAGAACGTAAGGTGTCATTGCATTAGCCATTAAAAACCATATTCACTCTTTACATTCGTGTAGCAATTGTTACTGTGATAAACTATTGA…
721	6488	508	508	0	0	NC_001134	347518	349584	NC_001141	214480	214873	|gene |tRNA note= GO_component: cytosol [goid 0005829] [evidence NAS] |gene |CDS[fcd=-674](+,347877,349382) note= Ybr056wp;	|gene gene= THS1 |CDS[fcd=-2180](+,212496,214700) gene= THS1 note= Ths1p; |rep_origin note= ARS901	CGGAGGAGCTACTAAAGAAAGAGTGCTGCAATTAATACAATTAATATAAGTGTGGTTATTGAAAATAACTATTCATTTATACGGAGGGTTGGCCGAGTGGTCTAAGGCGGCAGACTTAAGATCTGTTGGACGGTTGTCCGCGCGAGTTCGAACCTCGCATCCTTCAGTAATATTTTTTTAATATACATTTTCTCTGCCATCATGGCTTAAAAAATGCTTAAAAGAAGGGAATTAGGGGGGATGGATGAACTAAGACATAACTTTCTTTTCTTCAATTCGAACTCTGTTGGGAAGAGTTGCTTTAAAAAAGACTCTCTATCCATCTATAAAATTTATTAAAACTTTTGAACTGCACAGAATGATTGGCTCACTTAGAAACAAATTTGAGCATTTCAAAGT…	CGGTAACACTCTGCAAAAGAAGGTCAGAAACGGGCAAATGCTAAAATATAACTTCATTTTTATTGTTGGTGAACAAGAAATGAATGAAAAATCTGTTAACATTAGAAACAGAGACGTTATGGAACAACAGGGTAAAAATGCTACTGTTTCTGTTGAAGAAGTTTTGAAACAGTTGCGTAACTTGAAAGATGAAAAGAGAGGTGACAACGTCTTAGCTTAATGAGATTTTATGTAGTTAAATTTTGACTTATTTAATTTATGTTTTGTAAAGAATAAAATGAGTATGATGAAGGAATCTTACCTCTATTAACTATTTCTTCTTTTTTTTTCCTTCGATAAGATGTGCGCGAATTCAATATGGAAGAAAGCAATTTGGTATGCAGATGGTGTTCA
721	2193	0	221	0	1	NC_001134	347518	349584	NC_001136	472049	472093	|gene |tRNA note= GO_component: cytosol [goid 0005829] [evidence NAS] |gene |CDS[fcd=-674](+,347877,349382) note= Ybr056wp;	|gene gene= RPL4B |CDS[fcd=-221](+,471850,472938) gene= RPL4B note= Rpl4bp;	CGGAGGAGCTACTAAAGAAAGAGTGCTGCAATTAATACAATTAATATAAGTGTGGTTATTGAAAATAACTATTCATTTATACGGAGGGTTGGCCGAGTGGTCTAAGGCGGCAGACTTAAGATCTGTTGGACGGTTGTCCGCGCGAGTTCGAACCTCGCATCCTTCAGTAATATTTTTTTAATATACATTTTCTCTGCCATCATGGCTTAAAAAATGCTTAAAAGAAGGGAATTAGGGGGGATGGATGAACTAAGACATAACTTTCTTTTCTTCAATTCGAACTCTGTTGGGAAGAGTTGCTTTAAAAAAGACTCTCTATCCATCTATAAAATTTATTAAAACTTTTGAACTGCACAGAATGATTGGCTCACTTAGAAACAAATTTGAGCATTTCAAAGT…	CGGTCGTGCCGTCGCTCGTATTCCAAGAGTTGGTGGTGGTGGTA
721	10999	0	3	0	0	NC_001134	347518	349584	NC_001146	281880	282651	|gene |tRNA note= GO_component: cytosol [goid 0005829] [evidence NAS] |gene |CDS[fcd=-674](+,347877,349382) note= Ybr056wp;	|gene |CDS[fcd=131](+,282396,283010) note= Ynl190wp;	CGGAGGAGCTACTAAAGAAAGAGTGCTGCAATTAATACAATTAATATAAGTGTGGTTATTGAAAATAACTATTCATTTATACGGAGGGTTGGCCGAGTGGTCTAAGGCGGCAGACTTAAGATCTGTTGGACGGTTGTCCGCGCGAGTTCGAACCTCGCATCCTTCAGTAATATTTTTTTAATATACATTTTCTCTGCCATCATGGCTTAAAAAATGCTTAAAAGAAGGGAATTAGGGGGGATGGATGAACTAAGACATAACTTTCTTTTCTTCAATTCGAACTCTGTTGGGAAGAGTTGCTTTAAAAAAGACTCTCTATCCATCTATAAAATTTATTAAAACTTTTGAACTGCACAGAATGATTGGCTCACTTAGAAACAAATTTGAGCATTTCAAAGT…	CGGTGAAAAAAAAAAAATGCGCTCCCGTACGTCAGTGGCTGTTGCTGAAACGAGACAATTTCTCAATTCGTTTGTTTGTGTACTGTATTTGTTATCTTTACTATATATATGTTGTTAAGTTTCTTTTACCAATTAGTGCTCACTTCTCTCGTCTTTTATTAGGTGTGTGTGTTGTGCGTAATTTTCGTTTCGCTGATTACTTTATATAGTGTAGTTTGTTCTTGAATGTAATAAAGACTTCTGTTTTATTTTGTTTTGTTATTTAGAAACAGTCTATCTGGTTTAACTTAAACGAGTGAGCTTAAGATAATCTGACTACAAGAAAACCAAGCTTCTATTACTTTGTTTCTTTCTCTTTTTTCTTTTTTGAATAAAGAATTTTCCTTTAAGGAGTAACTT…
721	25	0	57	0	0	NC_001134	347518	349584	NC_001133	26399	26533	|gene |tRNA note= GO_component: cytosol [goid 0005829] [evidence NAS] |gene |CDS[fcd=-674](+,347877,349382) note= Ybr056wp;	|gene gene= FLO9 |CDS[fcd=1503](-,24001,27969) gene= FLO9 note= Flo9p;	CGGAGGAGCTACTAAAGAAAGAGTGCTGCAATTAATACAATTAATATAAGTGTGGTTATTGAAAATAACTATTCATTTATACGGAGGGTTGGCCGAGTGGTCTAAGGCGGCAGACTTAAGATCTGTTGGACGGTTGTCCGCGCGAGTTCGAACCTCGCATCCTTCAGTAATATTTTTTTAATATACATTTTCTCTGCCATCATGGCTTAAAAAATGCTTAAAAGAAGGGAATTAGGGGGGATGGATGAACTAAGACATAACTTTCTTTTCTTCAATTCGAACTCTGTTGGGAAGAGTTGCTTTAAAAAAGACTCTCTATCCATCTATAAAATTTATTAAAACTTTTGAACTGCACAGAATGATTGGCTCACTTAGAAACAAATTTGAGCATTTCAAAGT…	CGGTGACGGTGGTGATTTCAGTGGATGTAGAGGTAAAAGTGTCGTTCCATGGCTGAGTTGTAGTCATGGCAGTAGTGGCTGTTGTTGGTGTTCTGATGACAATGATGGTCTCATCAGTTGGCAAACCATTGGTA
721	24	0	60	0	4	NC_001134	347518	349584	NC_001133	26264	26398	|gene |tRNA note= GO_component: cytosol [goid 0005829] [evidence NAS] |gene |CDS[fcd=-674](+,347877,349382) note= Ybr056wp;	|gene gene= FLO9 |CDS[fcd=1638](-,24001,27969) gene= FLO9 note= Flo9p;	CGGAGGAGCTACTAAAGAAAGAGTGCTGCAATTAATACAATTAATATAAGTGTGGTTATTGAAAATAACTATTCATTTATACGGAGGGTTGGCCGAGTGGTCTAAGGCGGCAGACTTAAGATCTGTTGGACGGTTGTCCGCGCGAGTTCGAACCTCGCATCCTTCAGTAATATTTTTTTAATATACATTTTCTCTGCCATCATGGCTTAAAAAATGCTTAAAAGAAGGGAATTAGGGGGGATGGATGAACTAAGACATAACTTTCTTTTCTTCAATTCGAACTCTGTTGGGAAGAGTTGCTTTAAAAAAGACTCTCTATCCATCTATAAAATTTATTAAAACTTTTGAACTGCACAGAATGATTGGCTCACTTAGAAACAAATTTGAGCATTTCAAAGT…	CGGTGACGGTGGTCATTTCAGTGGATGTAGAGGTAAAAGTGTCGTTCCATGGCTGAGTTGTAGTCATGGCAGTAGTGGCTGTTGTTGGTGTTCTGATGACAATGATGGTCTCATCAGTTGGCAAACCATTGGTA
721	27	0	201	0	1	NC_001134	347518	349584	NC_001133	26669	26803	|gene |tRNA note= GO_component: cytosol [goid 0005829] [evidence NAS] |gene |CDS[fcd=-674](+,347877,349382) note= Ybr056wp;	|gene gene= FLO9 |CDS[fcd=1233](-,24001,27969) gene= FLO9 note= Flo9p;	CGGAGGAGCTACTAAAGAAAGAGTGCTGCAATTAATACAATTAATATAAGTGTGGTTATTGAAAATAACTATTCATTTATACGGAGGGTTGGCCGAGTGGTCTAAGGCGGCAGACTTAAGATCTGTTGGACGGTTGTCCGCGCGAGTTCGAACCTCGCATCCTTCAGTAATATTTTTTTAATATACATTTTCTCTGCCATCATGGCTTAAAAAATGCTTAAAAGAAGGGAATTAGGGGGGATGGATGAACTAAGACATAACTTTCTTTTCTTCAATTCGAACTCTGTTGGGAAGAGTTGCTTTAAAAAAGACTCTCTATCCATCTATAAAATTTATTAAAACTTTTGAACTGCACAGAATGATTGGCTCACTTAGAAACAAATTTGAGCATTTCAAAGT…	CGGTGACTGTGGTCAATTCGGTAGAAGTAGAGGTAAAAGTGTCGTTCCATGGCTGAGTTGTAGTCATGGCAGTAGTGGCTGTTGTTGGTGTTCTGATGACAATGATGGTCTCATCAGTTGGCAAACCATTGGTA
721	26	0	80	0	0	NC_001134	347518	349584	NC_001133	26534	26668	|gene |tRNA note= GO_component: cytosol [goid 0005829] [evidence NAS] |gene |CDS[fcd=-674](+,347877,349382) note= Ybr056wp;	|gene gene= FLO9 |CDS[fcd=1368](-,24001,27969) gene= FLO9 note= Flo9p;	CGGAGGAGCTACTAAAGAAAGAGTGCTGCAATTAATACAATTAATATAAGTGTGGTTATTGAAAATAACTATTCATTTATACGGAGGGTTGGCCGAGTGGTCTAAGGCGGCAGACTTAAGATCTGTTGGACGGTTGTCCGCGCGAGTTCGAACCTCGCATCCTTCAGTAATATTTTTTTAATATACATTTTCTCTGCCATCATGGCTTAAAAAATGCTTAAAAGAAGGGAATTAGGGGGGATGGATGAACTAAGACATAACTTTCTTTTCTTCAATTCGAACTCTGTTGGGAAGAGTTGCTTTAAAAAAGACTCTCTATCCATCTATAAAATTTATTAAAACTTTTGAACTGCACAGAATGATTGGCTCACTTAGAAACAAATTTGAGCATTTCAAAGT…	CGGTGACTGTGGTCAATTCGGTAGAAGTAGAGGTAAAAGTGTCGTTCCATGGCTGAGTTGTAGTCATGGCAGTAGTGGCTGTTGTTGGTGTTCTGATGACAATGATGGTCTCATCAGTTGGCAAACCATTGGTA
721	28	0	5	0	0	NC_001134	347518	349584	NC_001133	26804	27073	|gene |tRNA note= GO_component: cytosol [goid 0005829] [evidence NAS] |gene |CDS[fcd=-674](+,347877,349382) note= Ybr056wp;	|gene gene= FLO9 |CDS[fcd=1031](-,24001,27969) gene= FLO9 note= Flo9p;	CGGAGGAGCTACTAAAGAAAGAGTGCTGCAATTAATACAATTAATATAAGTGTGGTTATTGAAAATAACTATTCATTTATACGGAGGGTTGGCCGAGTGGTCTAAGGCGGCAGACTTAAGATCTGTTGGACGGTTGTCCGCGCGAGTTCGAACCTCGCATCCTTCAGTAATATTTTTTTAATATACATTTTCTCTGCCATCATGGCTTAAAAAATGCTTAAAAGAAGGGAATTAGGGGGGATGGATGAACTAAGACATAACTTTCTTTTCTTCAATTCGAACTCTGTTGGGAAGAGTTGCTTTAAAAAAGACTCTCTATCCATCTATAAAATTTATTAAAACTTTTGAACTGCACAGAATGATTGGCTCACTTAGAAACAAATTTGAGCATTTCAAAGT…	CGGTGACTGTGGTCAATTCGGTAGAAGTAGAGGTAAAAGTGCTGTTCCATGGCTCAGTTGTAGTTATGGCAGTAGTGGCTGTTGTTGGTGTTCTGATTACAATGATGGTTTCGTCAGTTCGTACACCATTGGTGCCAGTGACTGTGGTCAATTCGGTAGAAGTAGAGGTAAAAGTGCTGTTCCATGGCTCAGTTGTAGTTATGATGGTGCTAGCAGTTGTTGGAGTTCTGATGACAATGACGGTTTCGTCAGTTGGAACGCCGTTGGTA
721	2237	0	6	0	0	NC_001134	347518	349584	NC_001136	519230	521006	|gene |tRNA note= GO_component: cytosol [goid 0005829] [evidence NAS] |gene |CDS[fcd=-674](+,347877,349382) note= Ybr056wp;	|repeat_region note= Transposon YDRCTY2-1; Long Terminal Repeat (LTR) |gene note= Ydr034c-dp; |gene |CDS(-,518037,519353) note= Ydr034c-cp; |LTR note= YDRCDELTA5 |gene |tRNA note= GO_component: cytosol [goid 0005829] [evidence NAS] |LTR note= YDRCDELTA6A |LTR note= YDRWDELTA7 |gene |CDS(-,520513,520689) note= Ydr034c-ap; |LTR note= YDRCDELTA6B |gene |tRNA note= GO_component: cytosol [goid 0005829…	CGGAGGAGCTACTAAAGAAAGAGTGCTGCAATTAATACAATTAATATAAGTGTGGTTATTGAAAATAACTATTCATTTATACGGAGGGTTGGCCGAGTGGTCTAAGGCGGCAGACTTAAGATCTGTTGGACGGTTGTCCGCGCGAGTTCGAACCTCGCATCCTTCAGTAATATTTTTTTAATATACATTTTCTCTGCCATCATGGCTTAAAAAATGCTTAAAAGAAGGGAATTAGGGGGGATGGATGAACTAAGACATAACTTTCTTTTCTTCAATTCGAACTCTGTTGGGAAGAGTTGCTTTAAAAAAGACTCTCTATCCATCTATAAAATTTATTAAAACTTTTGAACTGCACAGAATGATTGGCTCACTTAGAAACAAATTTGAGCATTTCAAAGT…	CGGTAAATTGGAAGCTGAAACGGCTAACGGATCTTGATTTGATGGGACTTCCTTAGAAGTAACCGAAGCATAGGCGCTACCATGAAGATTGGGTGAATTTTGAGATAATTGTTGGGATTCCATTTTTAATAAGGCAATAATATTAGGTATGTAGATATACTAGAAGTTCTCCTCCAGGATTTAGGAATCCATAAAAGGGAATCTGCAATTCTACACAATTCTATAAATATTATTATCATCATTTTATATGTTAATATTCATTGATCCTATTACATTATCAATCCTTGCGTTTCAGCTTCCACTAATTTAGATGACTATTTCTCATCATTTGCGTCATCTTCTAACACCGTATATGATAATATACTAGTAACGTAAATACTAGTTAGTAGATGATAGTTG…
721	8302	0	278	0	0	NC_001134	347518	349584	NC_001143	658791	658984	|gene |tRNA note= GO_component: cytosol [goid 0005829] [evidence NAS] |gene |CDS[fcd=-674](+,347877,349382) note= Ybr056wp;	|gene |CDS[fcd=1215](-,658354,660102) note= Ykr105cp;	CGGAGGAGCTACTAAAGAAAGAGTGCTGCAATTAATACAATTAATATAAGTGTGGTTATTGAAAATAACTATTCATTTATACGGAGGGTTGGCCGAGTGGTCTAAGGCGGCAGACTTAAGATCTGTTGGACGGTTGTCCGCGCGAGTTCGAACCTCGCATCCTTCAGTAATATTTTTTTAATATACATTTTCTCTGCCATCATGGCTTAAAAAATGCTTAAAAGAAGGGAATTAGGGGGGATGGATGAACTAAGACATAACTTTCTTTTCTTCAATTCGAACTCTGTTGGGAAGAGTTGCTTTAAAAAAGACTCTCTATCCATCTATAAAATTTATTAAAACTTTTGAACTGCACAGAATGATTGGCTCACTTAGAAACAAATTTGAGCATTTCAAAGT…	CGGTAATAGCAAAACACCAATTTGAGTTGACTTCGTGGACGTATTTGTCATAAGTGTCATAAGCCCTGCTCCAATTACCCCAAGAACGCCTCCAAATATTAAGAGTGGTTTAACTAAACCGAGCTTTTTGGTAATCACACCACTTGCAATGGCCGCAATAACGTTGGTAATAACGATTGGTATCAAGTGAAGA
721	2700	0	1585	0	730	NC_001134	347518	349584	NC_001136	945976	946388	|gene |tRNA note= GO_component: cytosol [goid 0005829] [evidence NAS] |gene |CDS[fcd=-674](+,347877,349382) note= Ybr056wp;	|LTR note= YDRCSIGMA3 |gene gene= SUP2 gene= SUP2 note= GO_component: cytosol [goid 0005829] [evidence NAS] |neigh_up CDS[fcd=-1034](-,943670,945148) gene= SNU56 note= Snu56p; |neigh_down CDS[fcd=621](+,946803,948452) gene= AMD2 note= Amd2p;	CGGAGGAGCTACTAAAGAAAGAGTGCTGCAATTAATACAATTAATATAAGTGTGGTTATTGAAAATAACTATTCATTTATACGGAGGGTTGGCCGAGTGGTCTAAGGCGGCAGACTTAAGATCTGTTGGACGGTTGTCCGCGCGAGTTCGAACCTCGCATCCTTCAGTAATATTTTTTTAATATACATTTTCTCTGCCATCATGGCTTAAAAAATGCTTAAAAGAAGGGAATTAGGGGGGATGGATGAACTAAGACATAACTTTCTTTTCTTCAATTCGAACTCTGTTGGGAAGAGTTGCTTTAAAAAAGACTCTCTATCCATCTATAAAATTTATTAAAACTTTTGAACTGCACAGAATGATTGGCTCACTTAGAAACAAATTTGAGCATTTCAAAGT…	CGGAGTGTTTTGACAATCCTAATATAAACAGTCTTAGGGAAGTAACCAGTTGTCAAAACAGTTTATCAGATTAATTCACGGAATGTTACTTATCTTATATATTATATAAAATATGAATCATACTAAGTGGTGGAAGCGCGGAATCTCGGATCTAAACTAATTGTTCAGGCATTTATACTTTTGGGTAGTTCAGCTAGGGAAGGACGGGTTTTGTCTCATGTTGTTCGTTTTGTTATAAGGTTGTTTCATATGTGTTTTATGAACGTTTAGGATGACGTATTGTCATACTGACGTATCTCATTTTGAGATACAACACCTCGCAAGAAATCGACTCTCGGTAGCCAAGTTGGTTTAAGGCGCAAGACTGTAATTTATCACTACGAAATCTTGAGATCGGGC…
721	1631	0	2	0	1	NC_001134	347518	349584	NC_001136	15044	15824	|gene |tRNA note= GO_component: cytosol [goid 0005829] [evidence NAS] |gene |CDS[fcd=-674](+,347877,349382) note= Ybr056wp;	|rep_origin note= ARS403 |neigh_up CDS[fcd=-2074](-,11657,13360) gene= HXT15 note= Hxt15p; |neigh_down CDS[fcd=770](+,16204,17226) gene= THI13 note= Thi13p;	CGGAGGAGCTACTAAAGAAAGAGTGCTGCAATTAATACAATTAATATAAGTGTGGTTATTGAAAATAACTATTCATTTATACGGAGGGTTGGCCGAGTGGTCTAAGGCGGCAGACTTAAGATCTGTTGGACGGTTGTCCGCGCGAGTTCGAACCTCGCATCCTTCAGTAATATTTTTTTAATATACATTTTCTCTGCCATCATGGCTTAAAAAATGCTTAAAAGAAGGGAATTAGGGGGGATGGATGAACTAAGACATAACTTTCTTTTCTTCAATTCGAACTCTGTTGGGAAGAGTTGCTTTAAAAAAGACTCTCTATCCATCTATAAAATTTATTAAAACTTTTGAACTGCACAGAATGATTGGCTCACTTAGAAACAAATTTGAGCATTTCAAAGT…	CGGGAATCTTGTTGCCATAAGGTGCTTTTATGATATCAAACCAGGGGGGAGAATATTTGGGAAGTAATTGGGAAGTAATTGTATGTATTTCTAAAATTTTTGGATACTCAACTTTTAAATTCAAAATAGTTATATTTGTTATCGAAATGTAGTAGAAATATTCTAAGTAACCAATTTCAAAACTGCATCTATCTTTGGATAAACTGGTGTGATAAGATATACATTGAATGCTGATGTCCATCACACATATGTTTACACTGGCGTCGCTCTGTACCTATTTCAGAATAGATTAATGACAAAGTAAAAGTTCAATAGGCGGGCGGAAAAAATTAGAGATTCATTGAATCTCTAATTTATTTAAAGTTTATAAGTCGTTACATATTTTTCTATGGTAAGTTC…
721	8319	0	3	0	0	NC_001134	347518	349584	NC_001144	5764	5885	|gene |tRNA note= GO_component: cytosol [goid 0005829] [evidence NAS] |gene |CDS[fcd=-674](+,347877,349382) note= Ybr056wp;	|repeat_region gene= TEL12L note= Telomeric region on the left arm of Chromosome XII, |gene |CDS[fcd=-219](+,5605,5775) note= Yll066w-bp; |repeat_region gene= TEL12L-YP2 note= More centromere-proximal of two short Y' elements	CGGAGGAGCTACTAAAGAAAGAGTGCTGCAATTAATACAATTAATATAAGTGTGGTTATTGAAAATAACTATTCATTTATACGGAGGGTTGGCCGAGTGGTCTAAGGCGGCAGACTTAAGATCTGTTGGACGGTTGTCCGCGCGAGTTCGAACCTCGCATCCTTCAGTAATATTTTTTTAATATACATTTTCTCTGCCATCATGGCTTAAAAAATGCTTAAAAGAAGGGAATTAGGGGGGATGGATGAACTAAGACATAACTTTCTTTTCTTCAATTCGAACTCTGTTGGGAAGAGTTGCTTTAAAAAAGACTCTCTATCCATCTATAAAATTTATTAAAACTTTTGAACTGCACAGAATGATTGGCTCACTTAGAAACAAATTTGAGCATTTCAAAGT…	CGGCTTTCTGACCGAAATTAAAAAAAATGAAAATGAAACCCTCTTCTTTAGCCCTACAACACTTTTACATAGCCCTAAGTAGCCCTCATGTACGTCTCCTCCAAGCCCTGTTGTCTCTTAC
721	11915	0	135	0	0	NC_001134	347518	349584	NC_001147	288274	289541	|gene |tRNA note= GO_component: cytosol [goid 0005829] [evidence NAS] |gene |CDS[fcd=-674](+,347877,349382) note= Ybr056wp;	|gene gene= SUP3 gene= SUP3 note= GO_component: cytosol [goid 0005829] [evidence NAS] |gene |CDS(+,288421,288573) note= Yol019w-ap; |gene |CDS(+,288899,290554) note= Yol019wp;	CGGAGGAGCTACTAAAGAAAGAGTGCTGCAATTAATACAATTAATATAAGTGTGGTTATTGAAAATAACTATTCATTTATACGGAGGGTTGGCCGAGTGGTCTAAGGCGGCAGACTTAAGATCTGTTGGACGGTTGTCCGCGCGAGTTCGAACCTCGCATCCTTCAGTAATATTTTTTTAATATACATTTTCTCTGCCATCATGGCTTAAAAAATGCTTAAAAGAAGGGAATTAGGGGGGATGGATGAACTAAGACATAACTTTCTTTTCTTCAATTCGAACTCTGTTGGGAAGAGTTGCTTTAAAAAAGACTCTCTATCCATCTATAAAATTTATTAAAACTTTTGAACTGCACAGAATGATTGGCTCACTTAGAAACAAATTTGAGCATTTCAAAGT…	CGGGAGATATTTTTTTACTTTTGCACATCGCTGGTCTTAGCTTTTTTACTTGATTCGCATTGCAATCTATCTGCCAAGAATGAACAAGTATTTTTTTCCTCTGCATCTTTCCCTGCCGTAGGAATCAAATTTGCAACAAGTCTGCAATGTCTAACACCTTTGTTGCAGTCGAATTCTCGTGGCTGTACGCAATTTCTCTTATCCTACCGTGTGAAACAATTCGCGTCGCGTGGGCGCCGAAAAGGGCTTATCACGGCACATCTGAAGAAAAGAGACGGCTGGCTCCAGCTGATATTTAGATATTTTTAGTTGAATAAAGAGGCAGGCGTCAGCGATATTGCATTGTCGCTGTGGTGGGCAGAAAGCCACGGTAATGCATGTCCTGTTGTCTCTTATCCT…
721	8313	0	5	0	0	NC_001134	347518	349584	NC_001144	115	248	|gene |tRNA note= GO_component: cytosol [goid 0005829] [evidence NAS] |gene |CDS[fcd=-674](+,347877,349382) note= Ybr056wp;	|repeat_region gene= TEL12L note= Telomeric region on the left arm of Chromosome XII, |repeat_region gene= TEL12L-YP1 note= More end-proximal of two short telomeric Y' |neigh_up NC_001144-start |neigh_down CDS[fcd=5424](+,5605,5775) note= Yll066w-bp;	CGGAGGAGCTACTAAAGAAAGAGTGCTGCAATTAATACAATTAATATAAGTGTGGTTATTGAAAATAACTATTCATTTATACGGAGGGTTGGCCGAGTGGTCTAAGGCGGCAGACTTAAGATCTGTTGGACGGTTGTCCGCGCGAGTTCGAACCTCGCATCCTTCAGTAATATTTTTTTAATATACATTTTCTCTGCCATCATGGCTTAAAAAATGCTTAAAAGAAGGGAATTAGGGGGGATGGATGAACTAAGACATAACTTTCTTTTCTTCAATTCGAACTCTGTTGGGAAGAGTTGCTTTAAAAAAGACTCTCTATCCATCTATAAAATTTATTAAAACTTTTGAACTGCACAGAATGATTGGCTCACTTAGAAACAAATTTGAGCATTTCAAAGT…	CGGCTTTCTGACCGAAATTAAAAAAAAAATGAAAATGAAACCCTGTTCTTTAGCCCTACAGCACTTCTACATAGCCCTAAATAGCCCTAAATAGCCCTCATGTACGTCTCCTCCAAGCCCTGTTGTCTCTTAC
721	11914	0	1611	0	776	NC_001134	347518	349584	NC_001147	287485	288273	|gene |tRNA note= GO_component: cytosol [goid 0005829] [evidence NAS] |gene |CDS[fcd=-674](+,347877,349382) note= Ybr056wp;	|gene gene= TAT2 note= synonyms: TAP2, SCM2, SAB2, LTG3 |CDS[fcd=-1706](+,286173,287951) gene= TAT2 note= Tat2p; |gene gene= SUP3 gene= SUP3 note= GO_component: cytosol [goid 0005829] [evidence NAS]	CGGAGGAGCTACTAAAGAAAGAGTGCTGCAATTAATACAATTAATATAAGTGTGGTTATTGAAAATAACTATTCATTTATACGGAGGGTTGGCCGAGTGGTCTAAGGCGGCAGACTTAAGATCTGTTGGACGGTTGTCCGCGCGAGTTCGAACCTCGCATCCTTCAGTAATATTTTTTTAATATACATTTTCTCTGCCATCATGGCTTAAAAAATGCTTAAAAGAAGGGAATTAGGGGGGATGGATGAACTAAGACATAACTTTCTTTTCTTCAATTCGAACTCTGTTGGGAAGAGTTGCTTTAAAAAAGACTCTCTATCCATCTATAAAATTTATTAAAACTTTTGAACTGCACAGAATGATTGGCTCACTTAGAAACAAATTTGAGCATTTCAAAGT…	CGGCCTGGCCACGTGCATTGTCTGGTTGAGCATCAACCTGTCACATATCAGATTTAGACTGGCGATGAAGGCTCAAGGGAAGTCTCTGGATGAATTAGAATTTGTTAGTGCTGTCGGGATTTGGGGATCAGCGTATTCCGCTTTAATCAACTGTCTAATCTTGATAGCTCAATTCTATTGTTCACTATGGCCCATTGGTGGCTGGACCAGCGGCAAAGAAAGGGCTAAAATATTTTTTCAAAATTATCTGTGTGCCTTAATCATGTTATTTATATTCATCGTCCACAAAATTTATTACAAGTGTCAAACAGGCAAATGGTGGGGGGTTAAGGCGTTAAAGGACATAGATTTGGAAACCGATCGTAAAGATATCGACATCGAAATAGTCAAGCAAGAAAT…
721	2263	0	4	0	3	NC_001134	347518	349584	NC_001136	535287	535433	|gene |tRNA note= GO_component: cytosol [goid 0005829] [evidence NAS] |gene |CDS[fcd=-674](+,347877,349382) note= Ybr056wp;	|gene gene= ENA1 note= synonyms: PMR2, HOR6 |CDS[fcd=3104](-,535189,538464) gene= ENA1 note= Ena1p;	CGGAGGAGCTACTAAAGAAAGAGTGCTGCAATTAATACAATTAATATAAGTGTGGTTATTGAAAATAACTATTCATTTATACGGAGGGTTGGCCGAGTGGTCTAAGGCGGCAGACTTAAGATCTGTTGGACGGTTGTCCGCGCGAGTTCGAACCTCGCATCCTTCAGTAATATTTTTTTAATATACATTTTCTCTGCCATCATGGCTTAAAAAATGCTTAAAAGAAGGGAATTAGGGGGGATGGATGAACTAAGACATAACTTTCTTTTCTTCAATTCGAACTCTGTTGGGAAGAGTTGCTTTAAAAAAGACTCTCTATCCATCTATAAAATTTATTAAAACTTTTGAACTGCACAGAATGATTGGCTCACTTAGAAACAAATTTGAGCATTTCAAAGT…	CGGGTTGTGCGCTCTCTGAGTTTTGAAATAGCGCCTCTTTCCACACTTGTAAAGTTCAGCACCTATCCAGAATGCAATTGTGAATGCAATGGCGAGACCCCATTCAGCACCAATTGGTTTATGCAAAAACACTTTATCATTAATAA
721	2256	0	4	0	4	NC_001134	347518	349584	NC_001136	531402	531548	|gene |tRNA note= GO_component: cytosol [goid 0005829] [evidence NAS] |gene |CDS[fcd=-674](+,347877,349382) note= Ybr056wp;	|gene gene= ENA2 |CDS[fcd=3104](-,531304,534579) gene= ENA2 note= Ena2p;	CGGAGGAGCTACTAAAGAAAGAGTGCTGCAATTAATACAATTAATATAAGTGTGGTTATTGAAAATAACTATTCATTTATACGGAGGGTTGGCCGAGTGGTCTAAGGCGGCAGACTTAAGATCTGTTGGACGGTTGTCCGCGCGAGTTCGAACCTCGCATCCTTCAGTAATATTTTTTTAATATACATTTTCTCTGCCATCATGGCTTAAAAAATGCTTAAAAGAAGGGAATTAGGGGGGATGGATGAACTAAGACATAACTTTCTTTTCTTCAATTCGAACTCTGTTGGGAAGAGTTGCTTTAAAAAAGACTCTCTATCCATCTATAAAATTTATTAAAACTTTTGAACTGCACAGAATGATTGGCTCACTTAGAAACAAATTTGAGCATTTCAAAGT…	CGGGTTGTGCGCTCTCTGAGTTTTGAAATAGCGCCTCTTTCCACACTTGTAAAGTTCAGCACCTATCCAGAATGCAATTGTGAATGCAATGGCGAGACCCCATTCAGCACCAATTGGTTTATGCAAAAACACTTTATCATTAATAA
721	2249	0	3	0	2	NC_001134	347518	349584	NC_001136	526883	527663	|gene |tRNA note= GO_component: cytosol [goid 0005829] [evidence NAS] |gene |CDS[fcd=-674](+,347877,349382) note= Ybr056wp;	|gene gene= KRS1 note= synonym: GCD5 |CDS(+,525437,527212) gene= KRS1 note= Krs1p; |gene gene= ENA5 |CDS(-,527419,530694) gene= ENA5 note= Ena5p;	CGGAGGAGCTACTAAAGAAAGAGTGCTGCAATTAATACAATTAATATAAGTGTGGTTATTGAAAATAACTATTCATTTATACGGAGGGTTGGCCGAGTGGTCTAAGGCGGCAGACTTAAGATCTGTTGGACGGTTGTCCGCGCGAGTTCGAACCTCGCATCCTTCAGTAATATTTTTTTAATATACATTTTCTCTGCCATCATGGCTTAAAAAATGCTTAAAAGAAGGGAATTAGGGGGGATGGATGAACTAAGACATAACTTTCTTTTCTTCAATTCGAACTCTGTTGGGAAGAGTTGCTTTAAAAAAGACTCTCTATCCATCTATAAAATTTATTAAAACTTTTGAACTGCACAGAATGATTGGCTCACTTAGAAACAAATTTGAGCATTTCAAAGT…	CGGGTCTATGTGAGCGTTTCGAGGTCTTTGTAGCTACAAAGGAAATTTGTAATGCCTACACTGAATTGAACGATCCATTTGACCAAAGGGCACGTTTCGAAGAACAAGCTAGACAAAAGGATCAAGGTGATGACGAAGCTCAATTAGTCGATGAAACCTTCTGTAATGCTCTAGAATACGGTTTACCACCAACTGGTGGTTGGGGTTGTGGTATTGATAGACTGGCCATGTTCTTGACCGACTCCAACACCATTAGAGAAGTCTTATTGTTCCCAACTTTGAAGCCTGATGTTTTGAGAGAGGAAGTCAAAAAGGAAGAAGAAAATTAAGCTAAAAGATATTAGAACATATTGTATAATGTAAGTATTATTATTCTAAGATAGAGCTTGAATATGAAAA…
721	7121	0	5449	0	1953	NC_001134	347518	349584	NC_001142	353675	354319	|gene |tRNA note= GO_component: cytosol [goid 0005829] [evidence NAS] |gene |CDS[fcd=-674](+,347877,349382) note= Ybr056wp;	|gene gene= SUP7 gene= SUP7 note= GO_component: cytosol [goid 0005829] [evidence NAS] |neigh_up CDS[fcd=-1616](+,352381,353610) gene= AIM22 note= Aim22p; |neigh_down CDS[fcd=2022](+,356019,357923) note= Yjl045wp;	CGGAGGAGCTACTAAAGAAAGAGTGCTGCAATTAATACAATTAATATAAGTGTGGTTATTGAAAATAACTATTCATTTATACGGAGGGTTGGCCGAGTGGTCTAAGGCGGCAGACTTAAGATCTGTTGGACGGTTGTCCGCGCGAGTTCGAACCTCGCATCCTTCAGTAATATTTTTTTAATATACATTTTCTCTGCCATCATGGCTTAAAAAATGCTTAAAAGAAGGGAATTAGGGGGGATGGATGAACTAAGACATAACTTTCTTTTCTTCAATTCGAACTCTGTTGGGAAGAGTTGCTTTAAAAAAGACTCTCTATCCATCTATAAAATTTATTAAAACTTTTGAACTGCACAGAATGATTGGCTCACTTAGAAACAAATTTGAGCATTTCAAAGT…	CGGAAACTGATTCAGCATATTTCAGCAGACGCGTCCTAGATTCACAGCAAACTTCAATATAAGCGATACATTAGGAGTGTTCGTACTTTAGATCTATAAGAACTATATTTTGTTACGATTCAGCCGTCTCTAAATGTGAACTAAATATTTATACTGTTATTTGAGAAACCGACAGATAGTACTTAATTTTATCGATCATCTAAGAATAGCATCGGTATTGTGGTGACATTTATTGAATTTCTTCCGCTCCAGAATAAAGTTCCTTTTCACTTCAAAAAACTGCCACCAGTAAAGTTGCACCAGTGGTTTTTGAGCATTTTTTGTCAATGTCGCTTAACCGTTCTTGAACTGTATCCTCTTGACGTCGATAAAATCATTTGTAAAAACCAGGCCAAATCA…
721	9813	0	5390	0	1976	NC_001134	347518	349584	NC_001145	168324	168875	|gene |tRNA note= GO_component: cytosol [goid 0005829] [evidence NAS] |gene |CDS[fcd=-674](+,347877,349382) note= Ybr056wp;	|LTR note= YMLCDELTA2 |gene gene= SUP5 gene= SUP5 note= GO_component: cytosol [goid 0005829] [evidence NAS] |neigh_up CDS[fcd=-818](-,167623,167781) note= Yml054c-ap; |neigh_down CDS[fcd=1155](-,169116,169754) note= Yml053cp;	CGGAGGAGCTACTAAAGAAAGAGTGCTGCAATTAATACAATTAATATAAGTGTGGTTATTGAAAATAACTATTCATTTATACGGAGGGTTGGCCGAGTGGTCTAAGGCGGCAGACTTAAGATCTGTTGGACGGTTGTCCGCGCGAGTTCGAACCTCGCATCCTTCAGTAATATTTTTTTAATATACATTTTCTCTGCCATCATGGCTTAAAAAATGCTTAAAAGAAGGGAATTAGGGGGGATGGATGAACTAAGACATAACTTTCTTTTCTTCAATTCGAACTCTGTTGGGAAGAGTTGCTTTAAAAAAGACTCTCTATCCATCTATAAAATTTATTAAAACTTTTGAACTGCACAGAATGATTGGCTCACTTAGAAACAAATTTGAGCATTTCAAAGT…	CGGATTTATTTCGTAAATTCTTATTGAAGAATGGGTGAATTTTGAGATAATCGTTGGGATTCCATTTTTAATAAGGCAATAATATTAGGTATGTAGAATGTACTAGAAGTTCTCCTCGAGGATTTAGGAATCCATAAAAGGGAATCTGCAATTCTACACAATTCTATAAATATTATTATCATCATTTTATATGTTAATATTCATTGATCCTATTACATTATCAATCCTTGCGTTTCAGCTTCCACTAATTTAGATGACTATTTCTCATCATTTGCGTCATCTTCTAACACCGTATATGATAATATACTAGTAACGTAAATACTAGTTAGTAGATGATAGTTGATTTTTATTCCAACACTTATATTCTATATATCCATAACATTGTCTACATATAATCCG…
721	7531	0	1	0	0	NC_001134	347518	349584	NC_001142	729966	730746	|gene |tRNA note= GO_component: cytosol [goid 0005829] [evidence NAS] |gene |CDS[fcd=-674](+,347877,349382) note= Ybr056wp;	|rep_origin note= ARS1023 |neigh_up CDS[fcd=-766](-,728568,729590) gene= THI11 note= Thi11p; |neigh_down CDS[fcd=2078](+,732434,734137) gene= HXT16 note= Hxt16p;	CGGAGGAGCTACTAAAGAAAGAGTGCTGCAATTAATACAATTAATATAAGTGTGGTTATTGAAAATAACTATTCATTTATACGGAGGGTTGGCCGAGTGGTCTAAGGCGGCAGACTTAAGATCTGTTGGACGGTTGTCCGCGCGAGTTCGAACCTCGCATCCTTCAGTAATATTTTTTTAATATACATTTTCTCTGCCATCATGGCTTAAAAAATGCTTAAAAGAAGGGAATTAGGGGGGATGGATGAACTAAGACATAACTTTCTTTTCTTCAATTCGAACTCTGTTGGGAAGAGTTGCTTTAAAAAAGACTCTCTATCCATCTATAAAATTTATTAAAACTTTTGAACTGCACAGAATGATTGGCTCACTTAGAAACAAATTTGAGCATTTCAAAGT…	CGGCAAAACGCTTAATCGCATATCCCAGTTGGCCCGAAAGAGAATGCACATATACAAATATATATGTAAAGGGAAATACCTTGTGACTACACCTATGCCTAAGTTTCAGTATCTGAACTAGGATAATTTCGATTATAACTCTAACATTTTTTACGTTTTCTCCATATTTCGAATTGTTCCTTCTTCAATCAAAATAATAAAAAAAAAAAATCACAAAAATGACTATAGTATTTTGAGCCCAACATGACTGCGAAATTGCTATTAACAATGATTAGTCAGTAGTATTGAATAACTTAGAATTTAAAACTACCTTATACAAGATGGGCATATAAAGGACATGCCAAATGGACATATTAAATACGCTCGATGTACCAGAACATCCAGGAACTTACCATAGAA…
721	5000	0	1	0	0	NC_001134	347518	349584	NC_001139	574041	574289	|gene |tRNA note= GO_component: cytosol [goid 0005829] [evidence NAS] |gene |CDS[fcd=-674](+,347877,349382) note= Ybr056wp;	|repeat_region note= Transposon YGRCTY2-1; Long Terminal Repeat (LTR) |neigh_up CDS[fcd=-6694](-,566149,567471) note= Ygr038c-ap; |neigh_down CDS[fcd=1237](+,575402,576508) gene= KSS1 note= Kss1p;	CGGAGGAGCTACTAAAGAAAGAGTGCTGCAATTAATACAATTAATATAAGTGTGGTTATTGAAAATAACTATTCATTTATACGGAGGGTTGGCCGAGTGGTCTAAGGCGGCAGACTTAAGATCTGTTGGACGGTTGTCCGCGCGAGTTCGAACCTCGCATCCTTCAGTAATATTTTTTTAATATACATTTTCTCTGCCATCATGGCTTAAAAAATGCTTAAAAGAAGGGAATTAGGGGGGATGGATGAACTAAGACATAACTTTCTTTTCTTCAATTCGAACTCTGTTGGGAAGAGTTGCTTTAAAAAAGACTCTCTATCCATCTATAAAATTTATTAAAACTTTTGAACTGCACAGAATGATTGGCTCACTTAGAAACAAATTTGAGCATTTCAAAGT…	CGGTTGATAATACGCAGGTGACGTTTGATAATGTGAACACGTCATCATAGATGGTTGTTGGTAATGTGCCCAGTTAGAGGCCATAGCTTTGTTTGGGGTCATCATGCCGTGCTGTTGGTACTGTCCATTCTGTGGAGGTGGTACTGAAGCAGGTTGAGGAGAGACATGATGATGGTTCTCTGGAACAGCTGATGTCCCAGGTGTTGTCTCTTGTTGAGAATTAACCTTAGTGGAATCTCTATCAAATT
721	8898	0	32	0	4	NC_001134	347518	349584	NC_001144	467775	468433	|gene |tRNA note= GO_component: cytosol [goid 0005829] [evidence NAS] |gene |CDS[fcd=-674](+,347877,349382) note= Ybr056wp;	|rRNA |rep_origin note= ARS1200-2 |neigh_up CDS[fcd=-5432](-,462523,462672) note= Ylr154c-gp; |neigh_down CDS[fcd=855](-,468828,468959) note= Ylr154c-hp;	CGGAGGAGCTACTAAAGAAAGAGTGCTGCAATTAATACAATTAATATAAGTGTGGTTATTGAAAATAACTATTCATTTATACGGAGGGTTGGCCGAGTGGTCTAAGGCGGCAGACTTAAGATCTGTTGGACGGTTGTCCGCGCGAGTTCGAACCTCGCATCCTTCAGTAATATTTTTTTAATATACATTTTCTCTGCCATCATGGCTTAAAAAATGCTTAAAAGAAGGGAATTAGGGGGGATGGATGAACTAAGACATAACTTTCTTTTCTTCAATTCGAACTCTGTTGGGAAGAGTTGCTTTAAAAAAGACTCTCTATCCATCTATAAAATTTATTAAAACTTTTGAACTGCACAGAATGATTGGCTCACTTAGAAACAAATTTGAGCATTTCAAAGT…	CGGGTAACCCAGTTCCTCACTATTTTTTACTGCGGAAGCGGAAGCGGAAAATACGGAAACGCGCGGGAACATACAAAACATACAAAATATACCTTTCTCACACAAGAAATATATGCTACTTGCAAAATATCATACCAAAAAACTTTTCACAACCGAAACCAAAACCAACGGATATCATACATTACACTACCACCATTCAAACTTTACTACTATCCTCCCTTCAGTTTCCCTTTTTCTGCCTTTTTCGGTGACGGAAATACGCTTCAGAGACCCTAAAGGGAAATCCATGCCATAACAGGAAAGTAACATCCCAATGCGGACTATACCACCCCACCACACTCCTACCAATAACGGTAACTATTCTATGTTTTCTTACTCCTATGTCTATTCATCTTTCAT…
721	8897	0	4	0	4	NC_001134	347518	349584	NC_001144	467213	467774	|gene |tRNA note= GO_component: cytosol [goid 0005829] [evidence NAS] |gene |CDS[fcd=-674](+,347877,349382) note= Ybr056wp;	|rRNA |rRNA |rRNA |neigh_up CDS[fcd=-4821](-,462523,462672) note= Ylr154c-gp; |neigh_down CDS[fcd=1466](-,468828,468959) note= Ylr154c-hp;	CGGAGGAGCTACTAAAGAAAGAGTGCTGCAATTAATACAATTAATATAAGTGTGGTTATTGAAAATAACTATTCATTTATACGGAGGGTTGGCCGAGTGGTCTAAGGCGGCAGACTTAAGATCTGTTGGACGGTTGTCCGCGCGAGTTCGAACCTCGCATCCTTCAGTAATATTTTTTTAATATACATTTTCTCTGCCATCATGGCTTAAAAAATGCTTAAAAGAAGGGAATTAGGGGGGATGGATGAACTAAGACATAACTTTCTTTTCTTCAATTCGAACTCTGTTGGGAAGAGTTGCTTTAAAAAAGACTCTCTATCCATCTATAAAATTTATTAAAACTTTTGAACTGCACAGAATGATTGGCTCACTTAGAAACAAATTTGAGCATTTCAAAGT…	CGGCTATTCAACAAGGCATTCCCCCAAGTTTGAATTCTTTGAAATAGATTGCTATTAGCTAGTAATCCACCAAATCCTTCGCTGCTCACCAATGGAATCGCAAGATGCCCACGATGAGACTGTTCAGGTTAAACGCAAAAGAAACACACTCTGGGAATTTCTTCCCAAATTGTATCTCTCAATACGCATCAACCCATGTCAATTAAACACGCTGTATAGAGACTAGGCAGATCTGACGATCACCTAGCGACTCTCTCCACCGTTTGACGAGGCCATTTACAAAAACATAACGAACGACAAGCCTACTCGAATTCGTTTCCAAACTCTTTTCGAACTTGTCTTCAACTGCTTTCGCATGAAGTACCTCCCAACTACTTTTCCTCACACTTGTACTCCATG…
721	8896	0	26	0	46	NC_001134	347518	349584	NC_001144	467136	467212	|gene |tRNA note= GO_component: cytosol [goid 0005829] [evidence NAS] |gene |CDS[fcd=-674](+,347877,349382) note= Ybr056wp;	|rRNA |rRNA |neigh_up CDS[fcd=-4502](-,462523,462672) note= Ylr154c-gp; |neigh_down CDS[fcd=1785](-,468828,468959) note= Ylr154c-hp;	CGGAGGAGCTACTAAAGAAAGAGTGCTGCAATTAATACAATTAATATAAGTGTGGTTATTGAAAATAACTATTCATTTATACGGAGGGTTGGCCGAGTGGTCTAAGGCGGCAGACTTAAGATCTGTTGGACGGTTGTCCGCGCGAGTTCGAACCTCGCATCCTTCAGTAATATTTTTTTAATATACATTTTCTCTGCCATCATGGCTTAAAAAATGCTTAAAAGAAGGGAATTAGGGGGGATGGATGAACTAAGACATAACTTTCTTTTCTTCAATTCGAACTCTGTTGGGAAGAGTTGCTTTAAAAAAGACTCTCTATCCATCTATAAAATTTATTAAAACTTTTGAACTGCACAGAATGATTGGCTCACTTAGAAACAAATTTGAGCATTTCAAAGT…	CGGTGTTTCACGGAATGGTACGTTTGATATCGCTGATTTGAGAGGAGGTTACACTTGAAGAATCACAGTCTTGCGA
721	8444	0	13	0	0	NC_001134	347518	349584	NC_001144	90474	94042	|gene |tRNA note= GO_component: cytosol [goid 0005829] [evidence NAS] |gene |CDS[fcd=-674](+,347877,349382) note= Ybr056wp;	|gene gene= HSP104 |CDS[fcd=-3636](+,88622,91348) gene= HSP104 note= Hsp104p; |rep_origin note= ARS1206 |LTR note= YLLCDELTA1 |gene note= GO_component: cytosol [goid 0005829] [evidence NAS]	CGGAGGAGCTACTAAAGAAAGAGTGCTGCAATTAATACAATTAATATAAGTGTGGTTATTGAAAATAACTATTCATTTATACGGAGGGTTGGCCGAGTGGTCTAAGGCGGCAGACTTAAGATCTGTTGGACGGTTGTCCGCGCGAGTTCGAACCTCGCATCCTTCAGTAATATTTTTTTAATATACATTTTCTCTGCCATCATGGCTTAAAAAATGCTTAAAAGAAGGGAATTAGGGGGGATGGATGAACTAAGACATAACTTTCTTTTCTTCAATTCGAACTCTGTTGGGAAGAGTTGCTTTAAAAAAGACTCTCTATCCATCTATAAAATTTATTAAAACTTTTGAACTGCACAGAATGATTGGCTCACTTAGAAACAAATTTGAGCATTTCAAAGT…	CGGTAAAACTGAATTGGCTAAAAAAGTTGCTGGATTTTTGTTTAATGATGAGGACATGATGATCAGGGTCGATTGTTCTGAATTAAGCGAGAAGTATGCGGTCTCTAAGTTGTTGGGTACCACGGCAGGTTATGTCGGGTACGATGAAGGTGGCTTTTTAACTAACCAACTGCAATACAAACCATACTCCGTTTTGTTATTCGATGAAGTAGAAAAGGCACATCCTGATGTTTTGACTGTCATGCTACAAATGTTGGATGACGGTAGAATTACTTCTGGTCAAGGTAAGACGATCGACTGTTCCAATTGTATTGTCATCATGACTTCCAATCTAGGTGCTGAATTTATCAATTCTCAACAAGGATCAAAGATCCAAGAATCTACCAAGAATTTGGTCAT…
721	1269	0	292	0	1	NC_001134	347518	349584	NC_001135	10448	10641	|gene |tRNA note= GO_component: cytosol [goid 0005829] [evidence NAS] |gene |CDS[fcd=-674](+,347877,349382) note= Ybr056wp;	|gene gene= VBA3 |CDS[fcd=-838](+,9706,11082) gene= VBA3 note= Vba3p;	CGGAGGAGCTACTAAAGAAAGAGTGCTGCAATTAATACAATTAATATAAGTGTGGTTATTGAAAATAACTATTCATTTATACGGAGGGTTGGCCGAGTGGTCTAAGGCGGCAGACTTAAGATCTGTTGGACGGTTGTCCGCGCGAGTTCGAACCTCGCATCCTTCAGTAATATTTTTTTAATATACATTTTCTCTGCCATCATGGCTTAAAAAATGCTTAAAAGAAGGGAATTAGGGGGGATGGATGAACTAAGACATAACTTTCTTTTCTTCAATTCGAACTCTGTTGGGAAGAGTTGCTTTAAAAAAGACTCTCTATCCATCTATAAAATTTATTAAAACTTTTGAACTGCACAGAATGATTGGCTCACTTAGAAACAAATTTGAGCATTTCAAAGT…	CGGTCTTCACTTGATACCAATCGTTATTACCAACGTTATTGCGGCCATTGCAAGTGGTGTGATTACCAAAAAGCTCGGTTTAGTTAAACCACTCTTAATATTTGGAGGCGTTCTTGGGGTAATTGGAGCAGGGCTTATGACACTTATGACAAATACGTCCACGAAGTCAACTCAAATTGGTGTTTTGCTATTA
721	5570	0	1	0	67	NC_001134	347518	349584	NC_001139	1079635	1079783	|gene |tRNA note= GO_component: cytosol [goid 0005829] [evidence NAS] |gene |CDS[fcd=-674](+,347877,349382) note= Ybr056wp;	|neigh_up CDS[fcd=-3103](+,1076606,1078360) gene= MAL12 note= Mal12p; |neigh_down CDS[fcd=604](+,1080313,1080675) gene= PAU12 note= Pau12p;	CGGAGGAGCTACTAAAGAAAGAGTGCTGCAATTAATACAATTAATATAAGTGTGGTTATTGAAAATAACTATTCATTTATACGGAGGGTTGGCCGAGTGGTCTAAGGCGGCAGACTTAAGATCTGTTGGACGGTTGTCCGCGCGAGTTCGAACCTCGCATCCTTCAGTAATATTTTTTTAATATACATTTTCTCTGCCATCATGGCTTAAAAAATGCTTAAAAGAAGGGAATTAGGGGGGATGGATGAACTAAGACATAACTTTCTTTTCTTCAATTCGAACTCTGTTGGGAAGAGTTGCTTTAAAAAAGACTCTCTATCCATCTATAAAATTTATTAAAACTTTTGAACTGCACAGAATGATTGGCTCACTTAGAAACAAATTTGAGCATTTCAAAGT…	CGGTATAGTTTCCGCTATGGTCAGCTTTGTCCAGTGGAAGTTCCGCTGTTTCAGAACTAGAGCTTCGTAGCACCTCGAATGCTCATTTATTCTTGTCAACATTTTTGCTGGCAGTGTATAAGACTGTAGACACCTACAATATACGACT
721	5582	0	97	0	0	NC_001134	347518	349584	NC_001139	1090829	1090946	|gene |tRNA note= GO_component: cytosol [goid 0005829] [evidence NAS] |gene |CDS[fcd=-674](+,347877,349382) note= Ybr056wp;	|repeat_region gene= TEL07R note= Telomeric region on the right arm of Chromosome |repeat_region gene= TEL07R-YP note= Telomeric long Y' element on the right arm of |neigh_up CDS[fcd=-8151](-,1081591,1082736) gene= COS6 note= Cos6p; |neigh_down NC_001139-end	CGGAGGAGCTACTAAAGAAAGAGTGCTGCAATTAATACAATTAATATAAGTGTGGTTATTGAAAATAACTATTCATTTATACGGAGGGTTGGCCGAGTGGTCTAAGGCGGCAGACTTAAGATCTGTTGGACGGTTGTCCGCGCGAGTTCGAACCTCGCATCCTTCAGTAATATTTTTTTAATATACATTTTCTCTGCCATCATGGCTTAAAAAATGCTTAAAAGAAGGGAATTAGGGGGGATGGATGAACTAAGACATAACTTTCTTTTCTTCAATTCGAACTCTGTTGGGAAGAGTTGCTTTAAAAAAGACTCTCTATCCATCTATAAAATTTATTAAAACTTTTGAACTGCACAGAATGATTGGCTCACTTAGAAACAAATTTGAGCATTTCAAAGT…	CGGGTAAGAGACAACAGGGCTTGGAGGAGACGTACATGAGGGCTATTTAGGGCTATTTAGGGCTATGTAGAAGTGCTGTAGGGCTAAAGAACAGGGTTTCATTTTCATTTTTTTTTT
721	5578	0	5	0	0	NC_001134	347518	349584	NC_001139	1086772	1087643	|gene |tRNA note= GO_component: cytosol [goid 0005829] [evidence NAS] |gene |CDS[fcd=-674](+,347877,349382) note= Ybr056wp;	|repeat_region gene= TEL07R note= Telomeric region on the right arm of Chromosome |repeat_region gene= TEL07R-YP note= Telomeric long Y' element on the right arm of |gene gene= YRF1-3 note= synonym: YRF1 gene= YRF1-3 note= Yrf1-3p; |neigh_up CDS[fcd=-4471](-,1081591,1082736) gene= COS6 note= Cos6p; |neigh_down NC_001139-end	CGGAGGAGCTACTAAAGAAAGAGTGCTGCAATTAATACAATTAATATAAGTGTGGTTATTGAAAATAACTATTCATTTATACGGAGGGTTGGCCGAGTGGTCTAAGGCGGCAGACTTAAGATCTGTTGGACGGTTGTCCGCGCGAGTTCGAACCTCGCATCCTTCAGTAATATTTTTTTAATATACATTTTCTCTGCCATCATGGCTTAAAAAATGCTTAAAAGAAGGGAATTAGGGGGGATGGATGAACTAAGACATAACTTTCTTTTCTTCAATTCGAACTCTGTTGGGAAGAGTTGCTTTAAAAAAGACTCTCTATCCATCTATAAAATTTATTAAAACTTTTGAACTGCACAGAATGATTGGCTCACTTAGAAACAAATTTGAGCATTTCAAAGT…	CGGTCCTCAGCGCAACGTATACGTCGATGATACAACAAGACGCATCCAACTGTACACTGATTACAACAAGAACGGTTCATCGGAGCCTCGACTTAAGACGCTTGACGGACTCACTTCAGATTACGTGTTTTATTTTGTCACTGTGCTAAGGCAAATGCAAATATGTGCGCTTGGTAACAGTTATGACGCTTTTAATCATGATCCTTGGATGGATGTGGTGGGATTTGAGGATCCAGATCAAGTAACAAATCGAGACATTTCGAGGATAGTTTTGTATTCCTACATGTTTCTGAATACCGCGAAGGGCTGTCTGGTTGAATACGCAACTTTTCGGCAGTACATGAGGGAACTTCCGAAGAATGCACCTCAGAAGCTGAATTTTCGGGAGATGCGTCAGGG…
721	3653	0	5	0	1	NC_001134	347518	349584	NC_001137	250158	250322	|gene |tRNA note= GO_component: cytosol [goid 0005829] [evidence NAS] |gene |CDS[fcd=-674](+,347877,349382) note= Ybr056wp;	|LTR note= YERCSIGMA1 |gene |tRNA note= GO_component: cytosol [goid 0005829] [evidence NAS] |neigh_up CDS[fcd=-2084](-,246981,248156) gene= CAJ1 note= Caj1p; |neigh_down CDS[fcd=477](+,250717,251001) gene= ISD11 note= Isd11p;	CGGAGGAGCTACTAAAGAAAGAGTGCTGCAATTAATACAATTAATATAAGTGTGGTTATTGAAAATAACTATTCATTTATACGGAGGGTTGGCCGAGTGGTCTAAGGCGGCAGACTTAAGATCTGTTGGACGGTTGTCCGCGCGAGTTCGAACCTCGCATCCTTCAGTAATATTTTTTTAATATACATTTTCTCTGCCATCATGGCTTAAAAAATGCTTAAAAGAAGGGAATTAGGGGGGATGGATGAACTAAGACATAACTTTCTTTTCTTCAATTCGAACTCTGTTGGGAAGAGTTGCTTTAAAAAAGACTCTCTATCCATCTATAAAATTTATTAAAACTTTTGAACTGCACAGAATGATTGGCTCACTTAGAAACAAATTTGAGCATTTCAAAGT…	CGGGTTTTATCTCATGTTGTTCGTTTTGTTATAAGGTTGTTTCATCTGTGTTTTATGAACGTTTAGGATGACGTATTGTCATACTGACGTATCTCATTTTGAGATACAACAATTTACAGTTGTACTGGTCCTATAGTGTAGTGGTTATCACTTTCGGTTTTGAT
721	659	0	233	0	0	NC_001134	347518	349584	NC_001134	300365	300409	|gene |tRNA note= GO_component: cytosol [goid 0005829] [evidence NAS] |gene |CDS[fcd=-674](+,347877,349382) note= Ybr056wp;	|gene gene= RPL4A |CDS[fcd=-221](+,300166,301254) gene= RPL4A note= Rpl4ap;	CGGAGGAGCTACTAAAGAAAGAGTGCTGCAATTAATACAATTAATATAAGTGTGGTTATTGAAAATAACTATTCATTTATACGGAGGGTTGGCCGAGTGGTCTAAGGCGGCAGACTTAAGATCTGTTGGACGGTTGTCCGCGCGAGTTCGAACCTCGCATCCTTCAGTAATATTTTTTTAATATACATTTTCTCTGCCATCATGGCTTAAAAAATGCTTAAAAGAAGGGAATTAGGGGGGATGGATGAACTAAGACATAACTTTCTTTTCTTCAATTCGAACTCTGTTGGGAAGAGTTGCTTTAAAAAAGACTCTCTATCCATCTATAAAATTTATTAAAACTTTTGAACTGCACAGAATGATTGGCTCACTTAGAAACAAATTTGAGCATTTCAAAGT…	CGGTCGTGCCGTCGCTCGTATTCCAAGAGTTGGTGGTGGTGGTA
721	8877	0	12	0	4	NC_001134	347518	349584	NC_001144	460610	460812	|gene |tRNA note= GO_component: cytosol [goid 0005829] [evidence NAS] |gene |CDS[fcd=-674](+,347877,349382) note= Ybr056wp;	|rRNA |rRNA |rRNA |neigh_up CDS[fcd=-6014](+,454697,455071) gene= TAR1 note= Tar1p; |neigh_down CDS[fcd=1961](-,462523,462672) note= Ylr154c-gp;	CGGAGGAGCTACTAAAGAAAGAGTGCTGCAATTAATACAATTAATATAAGTGTGGTTATTGAAAATAACTATTCATTTATACGGAGGGTTGGCCGAGTGGTCTAAGGCGGCAGACTTAAGATCTGTTGGACGGTTGTCCGCGCGAGTTCGAACCTCGCATCCTTCAGTAATATTTTTTTAATATACATTTTCTCTGCCATCATGGCTTAAAAAATGCTTAAAAGAAGGGAATTAGGGGGGATGGATGAACTAAGACATAACTTTCTTTTCTTCAATTCGAACTCTGTTGGGAAGAGTTGCTTTAAAAAAGACTCTCTATCCATCTATAAAATTTATTAAAACTTTTGAACTGCACAGAATGATTGGCTCACTTAGAAACAAATTTGAGCATTTCAAAGT…	CGGGCAAATCCTTTCACGCTCGGGAAGCTTTGTGAAAGCCCTTCTCTTTCAACCCATCTTTGCAACGAAAAAAAAAAAAAAAATAAAAAATAAAAAGACCAAATAGTAAATAGTAACTTACATACATTAGTAAATGGTACACTCTTACACACTATCATCCTCATCGTATATTATAATAGATATATACAATACATGTTTTTAC
721	8876	0	9	3	3	NC_001134	347518	349584	NC_001144	460025	460609	|gene |tRNA note= GO_component: cytosol [goid 0005829] [evidence NAS] |gene |CDS[fcd=-674](+,347877,349382) note= Ybr056wp;	|rRNA |neigh_up CDS[fcd=-5620](+,454697,455071) gene= TAR1 note= Tar1p; |neigh_down CDS[fcd=2355](-,462523,462672) note= Ylr154c-gp;	CGGAGGAGCTACTAAAGAAAGAGTGCTGCAATTAATACAATTAATATAAGTGTGGTTATTGAAAATAACTATTCATTTATACGGAGGGTTGGCCGAGTGGTCTAAGGCGGCAGACTTAAGATCTGTTGGACGGTTGTCCGCGCGAGTTCGAACCTCGCATCCTTCAGTAATATTTTTTTAATATACATTTTCTCTGCCATCATGGCTTAAAAAATGCTTAAAAGAAGGGAATTAGGGGGGATGGATGAACTAAGACATAACTTTCTTTTCTTCAATTCGAACTCTGTTGGGAAGAGTTGCTTTAAAAAAGACTCTCTATCCATCTATAAAATTTATTAAAACTTTTGAACTGCACAGAATGATTGGCTCACTTAGAAACAAATTTGAGCATTTCAAAGT…	CGGTTTTGTTCTCTTCCCTCCATTTCCCTCTCTTCTACGGTTAATACTTTCCTCTTCGTCTTTTTCTACACCCTCGTTTAGTTGCTTCTTATTCCTTCCCGCTTTCCTGCACTAACATTTTGCCGCATTACACTATATGATCGTAGTACATCTTACAACTCCGCATACCGCGTCGCCGCGTCGCCGCGTCGCCAAAAATTTACTTCGCCAACCATTCCATATCTGTTAAGTATACATGTATATATTGCACTGGCTATTCATCTTGCACTTTTCCTCTTTCTTCTTCCCAGTAGCCTCATCCTTTTACGCTGCCTCTCTGGAACTTGCCATCATCATTCCCTAGAAACTGCCATTTACTTAAAAAAAAAAAAAAAAAAAAAATGTCCCCACTGTTCACTG…
721	8873	0	9	0	4	NC_001134	347518	349584	NC_001144	458076	458637	|gene |tRNA note= GO_component: cytosol [goid 0005829] [evidence NAS] |gene |CDS[fcd=-674](+,347877,349382) note= Ybr056wp;	|rRNA |rRNA |rRNA |neigh_up CDS[fcd=-3659](+,454697,455071) gene= TAR1 note= Tar1p; |neigh_down CDS[fcd=4316](-,462523,462672) note= Ylr154c-gp;	CGGAGGAGCTACTAAAGAAAGAGTGCTGCAATTAATACAATTAATATAAGTGTGGTTATTGAAAATAACTATTCATTTATACGGAGGGTTGGCCGAGTGGTCTAAGGCGGCAGACTTAAGATCTGTTGGACGGTTGTCCGCGCGAGTTCGAACCTCGCATCCTTCAGTAATATTTTTTTAATATACATTTTCTCTGCCATCATGGCTTAAAAAATGCTTAAAAGAAGGGAATTAGGGGGGATGGATGAACTAAGACATAACTTTCTTTTCTTCAATTCGAACTCTGTTGGGAAGAGTTGCTTTAAAAAAGACTCTCTATCCATCTATAAAATTTATTAAAACTTTTGAACTGCACAGAATGATTGGCTCACTTAGAAACAAATTTGAGCATTTCAAAGT…	CGGCTATTCAACAAGGCATTCCCCCAAGTTTGAATTCTTTGAAATAGATTGCTATTAGCTAGTAATCCACCAAATCCTTCGCTGCTCACCAATGGAATCGCAAGATGCCCACGATGAGACTGTTCAGGTTAAACGCAAAAGAAACACACTCTGGGAATTTCTTCCCAAATTGTATCTCTCAATACGCATCAACCCATGTCAATTAAACACGCTGTATAGAGACTAGGCAGATCTGACGATCACCTAGCGACTCTCTCCACCGTTTGACGAGGCCATTTACAAAAACATAACGAACGACAAGCCTACTCGAATTCGTTTCCAAACTCTTTTCGAACTTGTCTTCAACTGCTTTCGCATGAAGTACCTCCCAACTACTTTTCCTCACACTTGTACTCCATG…
721	8872	0	20	0	42	NC_001134	347518	349584	NC_001144	457999	458075	|gene |tRNA note= GO_component: cytosol [goid 0005829] [evidence NAS] |gene |CDS[fcd=-674](+,347877,349382) note= Ybr056wp;	|rRNA |rRNA |neigh_up CDS[fcd=-3340](+,454697,455071) gene= TAR1 note= Tar1p; |neigh_down CDS[fcd=4635](-,462523,462672) note= Ylr154c-gp;	CGGAGGAGCTACTAAAGAAAGAGTGCTGCAATTAATACAATTAATATAAGTGTGGTTATTGAAAATAACTATTCATTTATACGGAGGGTTGGCCGAGTGGTCTAAGGCGGCAGACTTAAGATCTGTTGGACGGTTGTCCGCGCGAGTTCGAACCTCGCATCCTTCAGTAATATTTTTTTAATATACATTTTCTCTGCCATCATGGCTTAAAAAATGCTTAAAAGAAGGGAATTAGGGGGGATGGATGAACTAAGACATAACTTTCTTTTCTTCAATTCGAACTCTGTTGGGAAGAGTTGCTTTAAAAAAGACTCTCTATCCATCTATAAAATTTATTAAAACTTTTGAACTGCACAGAATGATTGGCTCACTTAGAAACAAATTTGAGCATTTCAAAGT…	CGGTGTTTCACGGAATGGTACGTTTGATATCGCTGATTTGAGAGGAGGTTACACTTGAAGAATCACAGTCTTGCGA
721	8874	0	29	0	7	NC_001134	347518	349584	NC_001144	458638	459296	|gene |tRNA note= GO_component: cytosol [goid 0005829] [evidence NAS] |gene |CDS[fcd=-674](+,347877,349382) note= Ybr056wp;	|rRNA |rep_origin note= ARS1200-1 |neigh_up CDS[fcd=-4270](+,454697,455071) gene= TAR1 note= Tar1p; |neigh_down CDS[fcd=3705](-,462523,462672) note= Ylr154c-gp;	CGGAGGAGCTACTAAAGAAAGAGTGCTGCAATTAATACAATTAATATAAGTGTGGTTATTGAAAATAACTATTCATTTATACGGAGGGTTGGCCGAGTGGTCTAAGGCGGCAGACTTAAGATCTGTTGGACGGTTGTCCGCGCGAGTTCGAACCTCGCATCCTTCAGTAATATTTTTTTAATATACATTTTCTCTGCCATCATGGCTTAAAAAATGCTTAAAAGAAGGGAATTAGGGGGGATGGATGAACTAAGACATAACTTTCTTTTCTTCAATTCGAACTCTGTTGGGAAGAGTTGCTTTAAAAAAGACTCTCTATCCATCTATAAAATTTATTAAAACTTTTGAACTGCACAGAATGATTGGCTCACTTAGAAACAAATTTGAGCATTTCAAAGT…	CGGGTAACCCAGTTCCTCACTATTTTTTACTGCGGAAGCGGAAGCGGAAAATACGGAAACGCGCGGGAACATACAAAACATACAAAATATACCTTTCTCACACAAGAAATATATGCTACTTGCAAAATATCATACCAAAAAACTTTTCACAACCGAAACCAAAACCAACGGATATCATACATTACACTACCACCATTCAAACTTTACTACTATCCTCCCTTCAGTTTCCCTTTTTCTGCCTTTTTCGGTGACGGAAATACGCTTCAGAGACCCTAAAGGGAAATCCATGCCATAACAGGAAAGTAACATCCCAATGCGGACTATACCACCCCACCACACTCCTACCAATAACGGTAACTATTCTATGTTTTCTTACTCCTATGTCTATTCATCTTTCAT…
721	8869	0	64	0	4	NC_001134	347518	349584	NC_001144	457086	457349	|gene |tRNA note= GO_component: cytosol [goid 0005829] [evidence NAS] |gene |CDS[fcd=-674](+,347877,349382) note= Ybr056wp;	|rRNA |rRNA note= GO_component: cytosolic small ribosomal subunit |neigh_up CDS[fcd=-2520](+,454697,455071) gene= TAR1 note= Tar1p; |neigh_down CDS[fcd=5455](-,462523,462672) note= Ylr154c-gp;	CGGAGGAGCTACTAAAGAAAGAGTGCTGCAATTAATACAATTAATATAAGTGTGGTTATTGAAAATAACTATTCATTTATACGGAGGGTTGGCCGAGTGGTCTAAGGCGGCAGACTTAAGATCTGTTGGACGGTTGTCCGCGCGAGTTCGAACCTCGCATCCTTCAGTAATATTTTTTTAATATACATTTTCTCTGCCATCATGGCTTAAAAAATGCTTAAAAGAAGGGAATTAGGGGGGATGGATGAACTAAGACATAACTTTCTTTTCTTCAATTCGAACTCTGTTGGGAAGAGTTGCTTTAAAAAAGACTCTCTATCCATCTATAAAATTTATTAAAACTTTTGAACTGCACAGAATGATTGGCTCACTTAGAAACAAATTTGAGCATTTCAAAGT…	CGGGCCCAAAGTTCAACTACGAGCTTTTTAACTGCAACAACTTTAATATACGCTATTGGAGCTGGAATTACCGCGGCTGCTGGCACCAGACTTGCCCTCCAATTGTTCCTCGTTAAGGTATTTACATTGTACTCATTCCAATTACAAGACCCGAATGGGCCCTGTATCGTTATTTATTGTCACTACCTCCCTGAATTAGGATTGGGTAATTTGCGCGCCTGCTGCCTTCCTTGGATGTGGTAGCCGTTTCTCAGGCTCCCTCT
721	8871	0	10	0	1	NC_001134	347518	349584	NC_001144	457888	457998	|gene |tRNA note= GO_component: cytosol [goid 0005829] [evidence NAS] |gene |CDS[fcd=-674](+,347877,349382) note= Ybr056wp;	|rRNA |rRNA |neigh_up CDS[fcd=-3246](+,454697,455071) gene= TAR1 note= Tar1p; |neigh_down CDS[fcd=4729](-,462523,462672) note= Ylr154c-gp;	CGGAGGAGCTACTAAAGAAAGAGTGCTGCAATTAATACAATTAATATAAGTGTGGTTATTGAAAATAACTATTCATTTATACGGAGGGTTGGCCGAGTGGTCTAAGGCGGCAGACTTAAGATCTGTTGGACGGTTGTCCGCGCGAGTTCGAACCTCGCATCCTTCAGTAATATTTTTTTAATATACATTTTCTCTGCCATCATGGCTTAAAAAATGCTTAAAAGAAGGGAATTAGGGGGGATGGATGAACTAAGACATAACTTTCTTTTCTTCAATTCGAACTCTGTTGGGAAGAGTTGCTTTAAAAAAGACTCTCTATCCATCTATAAAATTTATTAAAACTTTTGAACTGCACAGAATGATTGGCTCACTTAGAAACAAATTTGAGCATTTCAAAGT…	CGGAAATGCTCTCTGTTCAAAAAGCTTTTACACTCTTGACCAGCGCACTCCGTCACCATACCATAGCACTCTTTGAGTTTCCTCTAATCAGGTTCCACCAAACAGATACC
721	8864	0	50	0	30	NC_001134	347518	349584	NC_001144	454005	454163	|gene |tRNA note= GO_component: cytosol [goid 0005829] [evidence NAS] |gene |CDS[fcd=-674](+,347877,349382) note= Ybr056wp;	|rRNA |rRNA note= GO_component: cytosolic large ribosomal subunit |neigh_up CDS[fcd=-5769](-,447983,448315) gene= RNH203 note= Rnh203p; |neigh_down CDS[fcd=613](+,454697,455071) gene= TAR1 note= Tar1p;	CGGAGGAGCTACTAAAGAAAGAGTGCTGCAATTAATACAATTAATATAAGTGTGGTTATTGAAAATAACTATTCATTTATACGGAGGGTTGGCCGAGTGGTCTAAGGCGGCAGACTTAAGATCTGTTGGACGGTTGTCCGCGCGAGTTCGAACCTCGCATCCTTCAGTAATATTTTTTTAATATACATTTTCTCTGCCATCATGGCTTAAAAAATGCTTAAAAGAAGGGAATTAGGGGGGATGGATGAACTAAGACATAACTTTCTTTTCTTCAATTCGAACTCTGTTGGGAAGAGTTGCTTTAAAAAAGACTCTCTATCCATCTATAAAATTTATTAAAACTTTTGAACTGCACAGAATGATTGGCTCACTTAGAAACAAATTTGAGCATTTCAAAGT…	CGGCACCTTAACTCTACGTTCGGTTCATCCCGCATCGCCAGTTCTGCTTACCAAAAATGGCCCACTAAAAGCTCTTCATTCAAATGTCCACGTTCAATTAAGTAACAAGGACTTCTTACATATTTAAAGTTTGAGAATAGGTCAAGGTCATTTCGACC
721	8867	0	1474	0	5	NC_001134	347518	349584	NC_001144	455837	457077	|gene |tRNA note= GO_component: cytosol [goid 0005829] [evidence NAS] |gene |CDS[fcd=-674](+,347877,349382) note= Ybr056wp;	|rRNA |rRNA |rRNA note= GO_component: cytosolic small ribosomal subunit |neigh_up CDS[fcd=-1760](+,454697,455071) gene= TAR1 note= Tar1p; |neigh_down CDS[fcd=6215](-,462523,462672) note= Ylr154c-gp;	CGGAGGAGCTACTAAAGAAAGAGTGCTGCAATTAATACAATTAATATAAGTGTGGTTATTGAAAATAACTATTCATTTATACGGAGGGTTGGCCGAGTGGTCTAAGGCGGCAGACTTAAGATCTGTTGGACGGTTGTCCGCGCGAGTTCGAACCTCGCATCCTTCAGTAATATTTTTTTAATATACATTTTCTCTGCCATCATGGCTTAAAAAATGCTTAAAAGAAGGGAATTAGGGGGGATGGATGAACTAAGACATAACTTTCTTTTCTTCAATTCGAACTCTGTTGGGAAGAGTTGCTTTAAAAAAGACTCTCTATCCATCTATAAAATTTATTAAAACTTTTGAACTGCACAGAATGATTGGCTCACTTAGAAACAAATTTGAGCATTTCAAAGT…	CGGCTGGACTCTCCATCTCTTGTCTTCTTGCCCAGTAAAAGCTCTCATGCTCTTGCCAAAACAAAAAAATCCATTTTCAAAATTATTAAATTTCTTTAATGATCCTTCCGCAGGTTCACCTACGGAAACCTTGTTACGACTTTTAGTTCCTCTAAATGACCAAGTTTGTCCAAATTCTCCGCTCTGAGATGGAGTTGCCCCCTTCTCTAAGCAGATCCTGAGGCCTCACTAAGCCATTCAATCGGTACTAGCGACGGGCGGTGTGTACAAAGGGCAGGGACGTAATCAACGCAAGCTGATGACTTGCGCTTACTAGGAATTCCTCGTTGAAGAGCAATAATTACAATGCTCTATCCCCAGCACGACGGAGTTTCACAAGATTACCAAGACCTCTCGGCC…
721	8866	0	82	0	0	NC_001134	347518	349584	NC_001144	455108	455836	|gene |tRNA note= GO_component: cytosol [goid 0005829] [evidence NAS] |gene |CDS[fcd=-674](+,347877,349382) note= Ybr056wp;	|rRNA |rRNA note= GO_component: cytosolic large ribosomal subunit |rRNA |rRNA note= GO_component: cytosolic large ribosomal subunit |rRNA |neigh_up CDS[fcd=-775](+,454697,455071) gene= TAR1 note= Tar1p; |neigh_down CDS[fcd=7200](-,462523,462672) note= Ylr154c-gp;	CGGAGGAGCTACTAAAGAAAGAGTGCTGCAATTAATACAATTAATATAAGTGTGGTTATTGAAAATAACTATTCATTTATACGGAGGGTTGGCCGAGTGGTCTAAGGCGGCAGACTTAAGATCTGTTGGACGGTTGTCCGCGCGAGTTCGAACCTCGCATCCTTCAGTAATATTTTTTTAATATACATTTTCTCTGCCATCATGGCTTAAAAAATGCTTAAAAGAAGGGAATTAGGGGGGATGGATGAACTAAGACATAACTTTCTTTTCTTCAATTCGAACTCTGTTGGGAAGAGTTGCTTTAAAAAAGACTCTCTATCCATCTATAAAATTTATTAAAACTTTTGAACTGCACAGAATGATTGGCTCACTTAGAAACAAATTTGAGCATTTCAAAGT…	CGGTTGGTTTCTTTTCCTCCGCTTATTGATATGCTTAAGTTCAGCGGGTACTCCTACCTGATTTGAGGTCAAACTTTAAGAACATTGTTCGCCTAGACGCTCTCTTCTTATCGATAACGTTCCAATACGCTCAGTATAAAAAAAGATTAGCCGCAGTTGGTAAAACCTAAAACGACCGTACTTGCATTATACCTCAAGCACGCAGAGAAACCTCTCTTTGGAAAAAAAACATCCAATGAAAAGGCCAGCAATTTCAAGTTAACTCCAAAGAGTATCACTCACTACCAAACAGAATGTTTGAGAAGGAAATGACGCTCAAACAGGCATGCCCCCTGGAATACCAAGGGGCGCAATGTGCGTTCAAAGATTCGATGATTCACGGAATTCTGCAATTCACAT…
721	8893	0	53	0	2	NC_001134	347518	349584	NC_001144	466223	466486	|gene |tRNA note= GO_component: cytosol [goid 0005829] [evidence NAS] |gene |CDS[fcd=-674](+,347877,349382) note= Ybr056wp;	|rRNA |rRNA note= GO_component: cytosolic small ribosomal subunit |neigh_up CDS[fcd=-3682](-,462523,462672) note= Ylr154c-gp; |neigh_down CDS[fcd=2605](-,468828,468959) note= Ylr154c-hp;	CGGAGGAGCTACTAAAGAAAGAGTGCTGCAATTAATACAATTAATATAAGTGTGGTTATTGAAAATAACTATTCATTTATACGGAGGGTTGGCCGAGTGGTCTAAGGCGGCAGACTTAAGATCTGTTGGACGGTTGTCCGCGCGAGTTCGAACCTCGCATCCTTCAGTAATATTTTTTTAATATACATTTTCTCTGCCATCATGGCTTAAAAAATGCTTAAAAGAAGGGAATTAGGGGGGATGGATGAACTAAGACATAACTTTCTTTTCTTCAATTCGAACTCTGTTGGGAAGAGTTGCTTTAAAAAAGACTCTCTATCCATCTATAAAATTTATTAAAACTTTTGAACTGCACAGAATGATTGGCTCACTTAGAAACAAATTTGAGCATTTCAAAGT…	CGGGCCCAAAGTTCAACTACGAGCTTTTTAACTGCAACAACTTTAATATACGCTATTGGAGCTGGAATTACCGCGGCTGCTGGCACCAGACTTGCCCTCCAATTGTTCCTCGTTAAGGTATTTACATTGTACTCATTCCAATTACAAGACCCGAATGGGCCCTGTATCGTTATTTATTGTCACTACCTCCCTGAATTAGGATTGGGTAATTTGCGCGCCTGCTGCCTTCCTTGGATGTGGTAGCCGTTTCTCAGGCTCCCTCT
721	8894	0	1	0	1	NC_001134	347518	349584	NC_001144	466487	467024	|gene |tRNA note= GO_component: cytosol [goid 0005829] [evidence NAS] |gene |CDS[fcd=-674](+,347877,349382) note= Ybr056wp;	|rRNA |rRNA note= GO_component: cytosolic small ribosomal subunit |rRNA |neigh_up CDS[fcd=-4083](-,462523,462672) note= Ylr154c-gp; |neigh_down CDS[fcd=2204](-,468828,468959) note= Ylr154c-hp;	CGGAGGAGCTACTAAAGAAAGAGTGCTGCAATTAATACAATTAATATAAGTGTGGTTATTGAAAATAACTATTCATTTATACGGAGGGTTGGCCGAGTGGTCTAAGGCGGCAGACTTAAGATCTGTTGGACGGTTGTCCGCGCGAGTTCGAACCTCGCATCCTTCAGTAATATTTTTTTAATATACATTTTCTCTGCCATCATGGCTTAAAAAATGCTTAAAAGAAGGGAATTAGGGGGGATGGATGAACTAAGACATAACTTTCTTTTCTTCAATTCGAACTCTGTTGGGAAGAGTTGCTTTAAAAAAGACTCTCTATCCATCTATAAAATTTATTAAAACTTTTGAACTGCACAGAATGATTGGCTCACTTAGAAACAAATTTGAGCATTTCAAAGT…	CGGAATCGAACCCTTATTCCCCGTTACCCGTTGAAACCATGGTAGGCCACTATCCTACCATCGAAAGTTGATAGGGCAGAAATTTGAATGAACCATCGCCAGCACAAGGCCATGCGATTCGAAAAGTTATTATGAATCATCAAAGAGTCCGAAGACATTGATTTTTTATCTAATAAATACATCTCTTCCAAAGGGTCGAGATTTTAAGCATGTATTAGCTCTAGAATTACCACAGTTATACCATGTAGTAAAGGAACTATCAAATAAACGATAACTGATTTAATGAGCCATTCGCAGTTTCACTGTATAAATTGCTTATACTTAGACATGCATGGCTTAATCTTTGAGACAAGCATATGACTACTGGCAGGATCAACCAGATAACTATCTTAAAAGAAG…
721	8895	0	6	0	1	NC_001134	347518	349584	NC_001144	467025	467135	|gene |tRNA note= GO_component: cytosol [goid 0005829] [evidence NAS] |gene |CDS[fcd=-674](+,347877,349382) note= Ybr056wp;	|rRNA |rRNA |neigh_up CDS[fcd=-4408](-,462523,462672) note= Ylr154c-gp; |neigh_down CDS[fcd=1879](-,468828,468959) note= Ylr154c-hp;	CGGAGGAGCTACTAAAGAAAGAGTGCTGCAATTAATACAATTAATATAAGTGTGGTTATTGAAAATAACTATTCATTTATACGGAGGGTTGGCCGAGTGGTCTAAGGCGGCAGACTTAAGATCTGTTGGACGGTTGTCCGCGCGAGTTCGAACCTCGCATCCTTCAGTAATATTTTTTTAATATACATTTTCTCTGCCATCATGGCTTAAAAAATGCTTAAAAGAAGGGAATTAGGGGGGATGGATGAACTAAGACATAACTTTCTTTTCTTCAATTCGAACTCTGTTGGGAAGAGTTGCTTTAAAAAAGACTCTCTATCCATCTATAAAATTTATTAAAACTTTTGAACTGCACAGAATGATTGGCTCACTTAGAAACAAATTTGAGCATTTCAAAGT…	CGGAAATGCTCTCTGTTCAAAAAGCTTTTACACTCTTGACCAGCGCACTCCGTCACCATACCATAGCACTCTTTGAGTTTCCTCTAATCAGGTTCCACCAAACAGATACC
721	8888	0	56	0	24	NC_001134	347518	349584	NC_001144	463142	463300	|gene |tRNA note= GO_component: cytosol [goid 0005829] [evidence NAS] |gene |CDS[fcd=-674](+,347877,349382) note= Ybr056wp;	|rRNA |rRNA note= GO_component: cytosolic large ribosomal subunit |neigh_up CDS[fcd=-549](-,462523,462672) note= Ylr154c-gp; |neigh_down CDS[fcd=5738](-,468828,468959) note= Ylr154c-hp;	CGGAGGAGCTACTAAAGAAAGAGTGCTGCAATTAATACAATTAATATAAGTGTGGTTATTGAAAATAACTATTCATTTATACGGAGGGTTGGCCGAGTGGTCTAAGGCGGCAGACTTAAGATCTGTTGGACGGTTGTCCGCGCGAGTTCGAACCTCGCATCCTTCAGTAATATTTTTTTAATATACATTTTCTCTGCCATCATGGCTTAAAAAATGCTTAAAAGAAGGGAATTAGGGGGGATGGATGAACTAAGACATAACTTTCTTTTCTTCAATTCGAACTCTGTTGGGAAGAGTTGCTTTAAAAAAGACTCTCTATCCATCTATAAAATTTATTAAAACTTTTGAACTGCACAGAATGATTGGCTCACTTAGAAACAAATTTGAGCATTTCAAAGT…	CGGCACCTTAACTCTACGTTCGGTTCATCCCGCATCGCCAGTTCTGCTTACCAAAAATGGCCCACTAAAAGCTCTTCATTCAAATGTCCACGTTCAATTAAGTAACAAGGACTTCTTACATATTTAAAGTTTGAGAATAGGTCAAGGTCATTTCGACC
721	8890	0	90	0	0	NC_001134	347518	349584	NC_001144	464245	464973	|gene |tRNA note= GO_component: cytosol [goid 0005829] [evidence NAS] |gene |CDS[fcd=-674](+,347877,349382) note= Ybr056wp;	|rRNA |rRNA note= GO_component: cytosolic large ribosomal subunit |rRNA |rRNA note= GO_component: cytosolic large ribosomal subunit |rRNA |neigh_up CDS[fcd=-1937](-,462523,462672) note= Ylr154c-gp; |neigh_down CDS[fcd=4350](-,468828,468959) note= Ylr154c-hp;	CGGAGGAGCTACTAAAGAAAGAGTGCTGCAATTAATACAATTAATATAAGTGTGGTTATTGAAAATAACTATTCATTTATACGGAGGGTTGGCCGAGTGGTCTAAGGCGGCAGACTTAAGATCTGTTGGACGGTTGTCCGCGCGAGTTCGAACCTCGCATCCTTCAGTAATATTTTTTTAATATACATTTTCTCTGCCATCATGGCTTAAAAAATGCTTAAAAGAAGGGAATTAGGGGGGATGGATGAACTAAGACATAACTTTCTTTTCTTCAATTCGAACTCTGTTGGGAAGAGTTGCTTTAAAAAAGACTCTCTATCCATCTATAAAATTTATTAAAACTTTTGAACTGCACAGAATGATTGGCTCACTTAGAAACAAATTTGAGCATTTCAAAGT…	CGGTTGGTTTCTTTTCCTCCGCTTATTGATATGCTTAAGTTCAGCGGGTACTCCTACCTGATTTGAGGTCAAACTTTAAGAACATTGTTCGCCTAGACGCTCTCTTCTTATCGATAACGTTCCAATACGCTCAGTATAAAAAAAGATTAGCCGCAGTTGGTAAAACCTAAAACGACCGTACTTGCATTATACCTCAAGCACGCAGAGAAACCTCTCTTTGGAAAAAAAACATCCAATGAAAAGGCCAGCAATTTCAAGTTAACTCCAAAGAGTATCACTCACTACCAAACAGAATGTTTGAGAAGGAAATGACGCTCAAACAGGCATGCCCCCTGGAATACCAAGGGGCGCAATGTGCGTTCAAAGATTCGATGATTCACGGAATTCTGCAATTCACAT…
721	8891	0	1489	0	4	NC_001134	347518	349584	NC_001144	464974	466214	|gene |tRNA note= GO_component: cytosol [goid 0005829] [evidence NAS] |gene |CDS[fcd=-674](+,347877,349382) note= Ybr056wp;	|rRNA |rRNA |rRNA note= GO_component: cytosolic small ribosomal subunit |neigh_up CDS[fcd=-2922](-,462523,462672) note= Ylr154c-gp; |neigh_down CDS[fcd=3365](-,468828,468959) note= Ylr154c-hp;	CGGAGGAGCTACTAAAGAAAGAGTGCTGCAATTAATACAATTAATATAAGTGTGGTTATTGAAAATAACTATTCATTTATACGGAGGGTTGGCCGAGTGGTCTAAGGCGGCAGACTTAAGATCTGTTGGACGGTTGTCCGCGCGAGTTCGAACCTCGCATCCTTCAGTAATATTTTTTTAATATACATTTTCTCTGCCATCATGGCTTAAAAAATGCTTAAAAGAAGGGAATTAGGGGGGATGGATGAACTAAGACATAACTTTCTTTTCTTCAATTCGAACTCTGTTGGGAAGAGTTGCTTTAAAAAAGACTCTCTATCCATCTATAAAATTTATTAAAACTTTTGAACTGCACAGAATGATTGGCTCACTTAGAAACAAATTTGAGCATTTCAAAGT…	CGGCTGGACTCTCCATCTCTTGTCTTCTTGCCCAGTAAAAGCTCTCATGCTCTTGCCAAAACAAAAAAATCCATTTTCAAAATTATTAAATTTCTTTAATGATCCTTCCGCAGGTTCACCTACGGAAACCTTGTTACGACTTTTAGTTCCTCTAAATGACCAAGTTTGTCCAAATTCTCCGCTCTGAGATGGAGTTGCCCCCTTCTCTAAGCAGATCCTGAGGCCTCACTAAGCCATTCAATCGGTACTAGCGACGGGCGGTGTGTACAAAGGGCAGGGACGTAATCAACGCAAGCTGATGACTTGCGCTTACTAGGAATTCCTCGTTGAAGAGCAATAATTACAATGCTCTATCCCCAGCACGACGGAGTTTCACAAGATTACCAAGACCTCTCGGCC…
721	8885	0	7	0	5	NC_001134	347518	349584	NC_001144	462721	463037	|gene |tRNA note= GO_component: cytosol [goid 0005829] [evidence NAS] |gene |CDS[fcd=-674](+,347877,349382) note= Ybr056wp;	|rRNA |rRNA note= GO_component: cytosolic large ribosomal subunit |neigh_up CDS[fcd=-207](-,462523,462672) note= Ylr154c-gp; |neigh_down CDS[fcd=6080](-,468828,468959) note= Ylr154c-hp;	CGGAGGAGCTACTAAAGAAAGAGTGCTGCAATTAATACAATTAATATAAGTGTGGTTATTGAAAATAACTATTCATTTATACGGAGGGTTGGCCGAGTGGTCTAAGGCGGCAGACTTAAGATCTGTTGGACGGTTGTCCGCGCGAGTTCGAACCTCGCATCCTTCAGTAATATTTTTTTAATATACATTTTCTCTGCCATCATGGCTTAAAAAATGCTTAAAAGAAGGGAATTAGGGGGGATGGATGAACTAAGACATAACTTTCTTTTCTTCAATTCGAACTCTGTTGGGAAGAGTTGCTTTAAAAAAGACTCTCTATCCATCTATAAAATTTATTAAAACTTTTGAACTGCACAGAATGATTGGCTCACTTAGAAACAAATTTGAGCATTTCAAAGT…	CGGATTCCCTTTCGATGGTGGCCTGCATAAAATCAGGCCTTTGAAACGGAGCTTCCCCATCTCTTAGGATCGACTAACCCACGTCCAACTGCTGTTGACGTGGAACCTTTCCCCACTTCAGTCTTCAAAGTTCTCATTTGAATATTTGCTACTACCACCAAGATCTGCACTAGAGGCCGTTCGACCCGACCTTACGGTCTAGGCTTCGTCACTGACCTCCACGCCTGCCTACTCGTCAGGGCATCATATCAACCCTGACGGTAGAGTATAGGTAACACGCTTGAGCGCCATCCATTTTCAGGGCTAGTTCATTCGG
721	8886	0	225	0	0	NC_001134	347518	349584	NC_001144	463038	463089	|gene |tRNA note= GO_component: cytosol [goid 0005829] [evidence NAS] |gene |CDS[fcd=-674](+,347877,349382) note= Ybr056wp;	|rRNA |rRNA note= GO_component: cytosolic large ribosomal subunit |neigh_up CDS[fcd=-391](-,462523,462672) note= Ylr154c-gp; |neigh_down CDS[fcd=5896](-,468828,468959) note= Ylr154c-hp;	CGGAGGAGCTACTAAAGAAAGAGTGCTGCAATTAATACAATTAATATAAGTGTGGTTATTGAAAATAACTATTCATTTATACGGAGGGTTGGCCGAGTGGTCTAAGGCGGCAGACTTAAGATCTGTTGGACGGTTGTCCGCGCGAGTTCGAACCTCGCATCCTTCAGTAATATTTTTTTAATATACATTTTCTCTGCCATCATGGCTTAAAAAATGCTTAAAAGAAGGGAATTAGGGGGGATGGATGAACTAAGACATAACTTTCTTTTCTTCAATTCGAACTCTGTTGGGAAGAGTTGCTTTAAAAAAGACTCTCTATCCATCTATAAAATTTATTAAAACTTTTGAACTGCACAGAATGATTGGCTCACTTAGAAACAAATTTGAGCATTTCAAAGT…	CGGTGAGTTGTTACACACTCCTTAGCGGATTCCGACTTCCATGGCCACCGT
721	8887	0	2	0	5	NC_001134	347518	349584	NC_001144	463090	463141	|gene |tRNA note= GO_component: cytosol [goid 0005829] [evidence NAS] |gene |CDS[fcd=-674](+,347877,349382) note= Ybr056wp;	|rRNA |rRNA note= GO_component: cytosolic large ribosomal subunit |neigh_up CDS[fcd=-443](-,462523,462672) note= Ylr154c-gp; |neigh_down CDS[fcd=5844](-,468828,468959) note= Ylr154c-hp;	CGGAGGAGCTACTAAAGAAAGAGTGCTGCAATTAATACAATTAATATAAGTGTGGTTATTGAAAATAACTATTCATTTATACGGAGGGTTGGCCGAGTGGTCTAAGGCGGCAGACTTAAGATCTGTTGGACGGTTGTCCGCGCGAGTTCGAACCTCGCATCCTTCAGTAATATTTTTTTAATATACATTTTCTCTGCCATCATGGCTTAAAAAATGCTTAAAAGAAGGGAATTAGGGGGGATGGATGAACTAAGACATAACTTTCTTTTCTTCAATTCGAACTCTGTTGGGAAGAGTTGCTTTAAAAAAGACTCTCTATCCATCTATAAAATTTATTAAAACTTTTGAACTGCACAGAATGATTGGCTCACTTAGAAACAAATTTGAGCATTTCAAAGT…	CGGCTGTCTAGATGAACTAACACCTTTTGTGGTGTCTGATGAGCGTGTATT
721	8880	0	120	0	30	NC_001134	347518	349584	NC_001144	461735	462543	|gene |tRNA note= GO_component: cytosol [goid 0005829] [evidence NAS] |gene |CDS[fcd=-674](+,347877,349382) note= Ybr056wp;	|rRNA |rRNA note= GO_component: cytosolic large ribosomal subunit |gene |CDS[fcd=533](-,462523,462672) note= Ylr154c-gp;	CGGAGGAGCTACTAAAGAAAGAGTGCTGCAATTAATACAATTAATATAAGTGTGGTTATTGAAAATAACTATTCATTTATACGGAGGGTTGGCCGAGTGGTCTAAGGCGGCAGACTTAAGATCTGTTGGACGGTTGTCCGCGCGAGTTCGAACCTCGCATCCTTCAGTAATATTTTTTTAATATACATTTTCTCTGCCATCATGGCTTAAAAAATGCTTAAAAGAAGGGAATTAGGGGGGATGGATGAACTAAGACATAACTTTCTTTTCTTCAATTCGAACTCTGTTGGGAAGAGTTGCTTTAAAAAAGACTCTCTATCCATCTATAAAATTTATTAAAACTTTTGAACTGCACAGAATGATTGGCTCACTTAGAAACAAATTTGAGCATTTCAAAGT…	CGGATCAGCCCCGAATGGGACCTTGAATGCTAGAACGTGGAAAATGAATTCCAGCTCCGCTTCATTGAATAAGTAAAGAAACTATAAAGGTAGTGGTATTTCACTGGCGCCGAAGCTCCCACTTATTCTACACCCTCTATGTCTCTTCACAATGTCAAACTAGAGTCAAGCTCAACAGGGTCTTCTTTCCCCGCTGATTCTGCCAAGCCCGTTCCCTTGGCTGTGGTTTCGCTAGATAGTAGATAGGGACAGTGGGAATCTCGTTAATCCATTCATGCGCGTCACTAATTAGATGACGAGGCATTTGGCTACCTTAAGAGAGTCATAGTTACTCCCGCCGTTTACCCGCGCTTGGTTGAATTTCTTCACTTTGACATTCAGAGCACTGGGCAGAAATCA…
721	8881	0	2	0	15	NC_001134	347518	349584	NC_001144	462544	462591	|gene |tRNA note= GO_component: cytosol [goid 0005829] [evidence NAS] |gene |CDS[fcd=-674](+,347877,349382) note= Ybr056wp;	|rRNA |rRNA note= GO_component: cytosolic large ribosomal subunit |gene |CDS[fcd=105](-,462523,462672) note= Ylr154c-gp;	CGGAGGAGCTACTAAAGAAAGAGTGCTGCAATTAATACAATTAATATAAGTGTGGTTATTGAAAATAACTATTCATTTATACGGAGGGTTGGCCGAGTGGTCTAAGGCGGCAGACTTAAGATCTGTTGGACGGTTGTCCGCGCGAGTTCGAACCTCGCATCCTTCAGTAATATTTTTTTAATATACATTTTCTCTGCCATCATGGCTTAAAAAATGCTTAAAAGAAGGGAATTAGGGGGGATGGATGAACTAAGACATAACTTTCTTTTCTTCAATTCGAACTCTGTTGGGAAGAGTTGCTTTAAAAAAGACTCTCTATCCATCTATAAAATTTATTAAAACTTTTGAACTGCACAGAATGATTGGCTCACTTAGAAACAAATTTGAGCATTTCAAAGT…	CGGAGCCAGCAAAGGTGCTGGCCTCTTCCAGCCATAAGACCCCATCT
721	8883	0	880	0	35	NC_001134	347518	349584	NC_001144	462607	462708	|gene |tRNA note= GO_component: cytosol [goid 0005829] [evidence NAS] |gene |CDS[fcd=-674](+,347877,349382) note= Ybr056wp;	|rRNA |rRNA note= GO_component: cytosolic large ribosomal subunit |gene |CDS[fcd=15](-,462523,462672) note= Ylr154c-gp;	CGGAGGAGCTACTAAAGAAAGAGTGCTGCAATTAATACAATTAATATAAGTGTGGTTATTGAAAATAACTATTCATTTATACGGAGGGTTGGCCGAGTGGTCTAAGGCGGCAGACTTAAGATCTGTTGGACGGTTGTCCGCGCGAGTTCGAACCTCGCATCCTTCAGTAATATTTTTTTAATATACATTTTCTCTGCCATCATGGCTTAAAAAATGCTTAAAAGAAGGGAATTAGGGGGGATGGATGAACTAAGACATAACTTTCTTTTCTTCAATTCGAACTCTGTTGGGAAGAGTTGCTTTAAAAAAGACTCTCTATCCATCTATAAAATTTATTAAAACTTTTGAACTGCACAGAATGATTGGCTCACTTAGAAACAAATTTGAGCATTTCAAAGT…	CGGGGTGATAAGCTGTTAAGAAGAAAAGATAACTCCTCCCAGGGCTCGCGCCGACGTCTCCACATTCAGTTACGTTACCGTGAAGAATCCATATCCAGGTT
721	13242	0	1	0	0	NC_001134	347518	349584	NC_001148	383133	384125	|gene |tRNA note= GO_component: cytosol [goid 0005829] [evidence NAS] |gene |CDS[fcd=-674](+,347877,349382) note= Ybr056wp;	|gene gene= YDC1 |CDS[fcd=-177](+,383452,384405) gene= YDC1 note= Ydc1p;	CGGAGGAGCTACTAAAGAAAGAGTGCTGCAATTAATACAATTAATATAAGTGTGGTTATTGAAAATAACTATTCATTTATACGGAGGGTTGGCCGAGTGGTCTAAGGCGGCAGACTTAAGATCTGTTGGACGGTTGTCCGCGCGAGTTCGAACCTCGCATCCTTCAGTAATATTTTTTTAATATACATTTTCTCTGCCATCATGGCTTAAAAAATGCTTAAAAGAAGGGAATTAGGGGGGATGGATGAACTAAGACATAACTTTCTTTTCTTCAATTCGAACTCTGTTGGGAAGAGTTGCTTTAAAAAAGACTCTCTATCCATCTATAAAATTTATTAAAACTTTTGAACTGCACAGAATGATTGGCTCACTTAGAAACAAATTTGAGCATTTCAAAGT…	CGGAGAGTGGCATAGCATGTCCGATAGCGTACGCCAACCTACAGAATCAGGGGATCAGATTTCCTGAAAGCAACTTATCCATCAGTTTCTTTTTATAATGCCATAATGACAGGTGTGCCTTTCTTATTTTACTTCGCTTGCTTTCTTTCTATTGCATGCTTCAATCTTTGAATATTTGCTAATAGTGAAAAAAAAAAAGGAAATAACTATCTGGTTTATCTGCATTGTTCTTCGTTTTTCAATTCAAGAATTTAAGCAAAAGGATATATCATAGAACCTAGTGAATTTTTAAGAAAGTAAGATAAAGAAAAAAATCAAATGCTGTTCAGCTGGCCTTATCCAGAAGCCCCGATTGAAGGTTATTGGGGCAAGCCAACTTCTCTGATTGATTGGTGCGAG…
721	8862	0	210	0	0	NC_001134	347518	349584	NC_001144	453901	453952	|gene |tRNA note= GO_component: cytosol [goid 0005829] [evidence NAS] |gene |CDS[fcd=-674](+,347877,349382) note= Ybr056wp;	|rRNA |rRNA note= GO_component: cytosolic large ribosomal subunit |neigh_up CDS[fcd=-5611](-,447983,448315) gene= RNH203 note= Rnh203p; |neigh_down CDS[fcd=771](+,454697,455071) gene= TAR1 note= Tar1p;	CGGAGGAGCTACTAAAGAAAGAGTGCTGCAATTAATACAATTAATATAAGTGTGGTTATTGAAAATAACTATTCATTTATACGGAGGGTTGGCCGAGTGGTCTAAGGCGGCAGACTTAAGATCTGTTGGACGGTTGTCCGCGCGAGTTCGAACCTCGCATCCTTCAGTAATATTTTTTTAATATACATTTTCTCTGCCATCATGGCTTAAAAAATGCTTAAAAGAAGGGAATTAGGGGGGATGGATGAACTAAGACATAACTTTCTTTTCTTCAATTCGAACTCTGTTGGGAAGAGTTGCTTTAAAAAAGACTCTCTATCCATCTATAAAATTTATTAAAACTTTTGAACTGCACAGAATGATTGGCTCACTTAGAAACAAATTTGAGCATTTCAAAGT…	CGGTGAGTTGTTACACACTCCTTAGCGGATTCCGACTTCCATGGCCACCGT
721	8863	0	1	0	20	NC_001134	347518	349584	NC_001144	453953	454004	|gene |tRNA note= GO_component: cytosol [goid 0005829] [evidence NAS] |gene |CDS[fcd=-674](+,347877,349382) note= Ybr056wp;	|rRNA |rRNA note= GO_component: cytosolic large ribosomal subunit |neigh_up CDS[fcd=-5663](-,447983,448315) gene= RNH203 note= Rnh203p; |neigh_down CDS[fcd=719](+,454697,455071) gene= TAR1 note= Tar1p;	CGGAGGAGCTACTAAAGAAAGAGTGCTGCAATTAATACAATTAATATAAGTGTGGTTATTGAAAATAACTATTCATTTATACGGAGGGTTGGCCGAGTGGTCTAAGGCGGCAGACTTAAGATCTGTTGGACGGTTGTCCGCGCGAGTTCGAACCTCGCATCCTTCAGTAATATTTTTTTAATATACATTTTCTCTGCCATCATGGCTTAAAAAATGCTTAAAAGAAGGGAATTAGGGGGGATGGATGAACTAAGACATAACTTTCTTTTCTTCAATTCGAACTCTGTTGGGAAGAGTTGCTTTAAAAAAGACTCTCTATCCATCTATAAAATTTATTAAAACTTTTGAACTGCACAGAATGATTGGCTCACTTAGAAACAAATTTGAGCATTTCAAAGT…	CGGCTGTCTAGATGAACTAACACCTTTTGTGGTGTCTGATGAGCGTGTATT
721	252	0	111	0	2	NC_001134	347518	349584	NC_001133	204961	205095	|gene |tRNA note= GO_component: cytosol [goid 0005829] [evidence NAS] |gene |CDS[fcd=-674](+,347877,349382) note= Ybr056wp;	|gene gene= FLO1 note= synonyms: FLO4, FLO2 |CDS[fcd=-1634](+,203394,208007) gene= FLO1 note= Flo1p;	CGGAGGAGCTACTAAAGAAAGAGTGCTGCAATTAATACAATTAATATAAGTGTGGTTATTGAAAATAACTATTCATTTATACGGAGGGTTGGCCGAGTGGTCTAAGGCGGCAGACTTAAGATCTGTTGGACGGTTGTCCGCGCGAGTTCGAACCTCGCATCCTTCAGTAATATTTTTTTAATATACATTTTCTCTGCCATCATGGCTTAAAAAATGCTTAAAAGAAGGGAATTAGGGGGGATGGATGAACTAAGACATAACTTTCTTTTCTTCAATTCGAACTCTGTTGGGAAGAGTTGCTTTAAAAAAGACTCTCTATCCATCTATAAAATTTATTAAAACTTTTGAACTGCACAGAATGATTGGCTCACTTAGAAACAAATTTGAGCATTTCAAAGT…	CGGTACCAATGGTTTGCCAACTGATGAGACCATCATTGTCATCAGAACACCAACAACAGCCACTACTGCCATGACTACACCTCAGCCATGGAACGACACTTTTACCTCTACATCCACTGAAATGACCACCGTCA
721	8861	0	10	0	4	NC_001134	347518	349584	NC_001144	453584	453900	|gene |tRNA note= GO_component: cytosol [goid 0005829] [evidence NAS] |gene |CDS[fcd=-674](+,347877,349382) note= Ybr056wp;	|rRNA |rRNA note= GO_component: cytosolic large ribosomal subunit |neigh_up CDS[fcd=-5427](-,447983,448315) gene= RNH203 note= Rnh203p; |neigh_down CDS[fcd=955](+,454697,455071) gene= TAR1 note= Tar1p;	CGGAGGAGCTACTAAAGAAAGAGTGCTGCAATTAATACAATTAATATAAGTGTGGTTATTGAAAATAACTATTCATTTATACGGAGGGTTGGCCGAGTGGTCTAAGGCGGCAGACTTAAGATCTGTTGGACGGTTGTCCGCGCGAGTTCGAACCTCGCATCCTTCAGTAATATTTTTTTAATATACATTTTCTCTGCCATCATGGCTTAAAAAATGCTTAAAAGAAGGGAATTAGGGGGGATGGATGAACTAAGACATAACTTTCTTTTCTTCAATTCGAACTCTGTTGGGAAGAGTTGCTTTAAAAAAGACTCTCTATCCATCTATAAAATTTATTAAAACTTTTGAACTGCACAGAATGATTGGCTCACTTAGAAACAAATTTGAGCATTTCAAAGT…	CGGATTCCCTTTCGATGGTGGCCTGCATAAAATCAGGCCTTTGAAACGGAGCTTCCCCATCTCTTAGGATCGACTAACCCACGTCCAACTGCTGTTGACGTGGAACCTTTCCCCACTTCAGTCTTCAAAGTTCTCATTTGAATATTTGCTACTACCACCAAGATCTGCACTAGAGGCCGTTCGACCCGACCTTACGGTCTAGGCTTCGTCACTGACCTCCACGCCTGCCTACTCGTCAGGGCATCATATCAACCCTGACGGTAGAGTATAGGTAACACGCTTGAGCGCCATCCATTTTCAGGGCTAGTTCATTCGG
721	253	0	1	0	5	NC_001134	347518	349584	NC_001133	205096	205230	|gene |tRNA note= GO_component: cytosol [goid 0005829] [evidence NAS] |gene |CDS[fcd=-674](+,347877,349382) note= Ybr056wp;	|gene gene= FLO1 note= synonyms: FLO4, FLO2 |CDS[fcd=-1769](+,203394,208007) gene= FLO1 note= Flo1p;	CGGAGGAGCTACTAAAGAAAGAGTGCTGCAATTAATACAATTAATATAAGTGTGGTTATTGAAAATAACTATTCATTTATACGGAGGGTTGGCCGAGTGGTCTAAGGCGGCAGACTTAAGATCTGTTGGACGGTTGTCCGCGCGAGTTCGAACCTCGCATCCTTCAGTAATATTTTTTTAATATACATTTTCTCTGCCATCATGGCTTAAAAAATGCTTAAAAGAAGGGAATTAGGGGGGATGGATGAACTAAGACATAACTTTCTTTTCTTCAATTCGAACTCTGTTGGGAAGAGTTGCTTTAAAAAAGACTCTCTATCCATCTATAAAATTTATTAAAACTTTTGAACTGCACAGAATGATTGGCTCACTTAGAAACAAATTTGAGCATTTCAAAGT…	CGGTACCAACGGTTTGCCAACTGATGAAACCATCATTGTCATCAGAACACCAACAACAGCCACTACTGCCATAACTACAACTGAGCCATGGAACAGCACTTTTACCTCTACATCCACTGAAATGACCACCGTCA
721	250	0	112	0	0	NC_001134	347518	349584	NC_001133	204691	204825	|gene |tRNA note= GO_component: cytosol [goid 0005829] [evidence NAS] |gene |CDS[fcd=-674](+,347877,349382) note= Ybr056wp;	|gene gene= FLO1 note= synonyms: FLO4, FLO2 |CDS[fcd=-1364](+,203394,208007) gene= FLO1 note= Flo1p;	CGGAGGAGCTACTAAAGAAAGAGTGCTGCAATTAATACAATTAATATAAGTGTGGTTATTGAAAATAACTATTCATTTATACGGAGGGTTGGCCGAGTGGTCTAAGGCGGCAGACTTAAGATCTGTTGGACGGTTGTCCGCGCGAGTTCGAACCTCGCATCCTTCAGTAATATTTTTTTAATATACATTTTCTCTGCCATCATGGCTTAAAAAATGCTTAAAAGAAGGGAATTAGGGGGGATGGATGAACTAAGACATAACTTTCTTTTCTTCAATTCGAACTCTGTTGGGAAGAGTTGCTTTAAAAAAGACTCTCTATCCATCTATAAAATTTATTAAAACTTTTGAACTGCACAGAATGATTGGCTCACTTAGAAACAAATTTGAGCATTTCAAAGT…	CGGTACCAATGGTTTGCCAACTGATGAGACCATCATTGTCATCAGAACACCAACAACAGCCACTACTGCCATGACTACAACTCAGCCATGGAACGACACTTTTACCTCTACTTCTACCGAATTGACCACAGTCA
721	8859	0	948	0	38	NC_001134	347518	349584	NC_001144	453470	453571	|gene |tRNA note= GO_component: cytosol [goid 0005829] [evidence NAS] |gene |CDS[fcd=-674](+,347877,349382) note= Ybr056wp;	|rRNA |rRNA note= GO_component: cytosolic large ribosomal subunit |neigh_up CDS[fcd=-5205](-,447983,448315) gene= RNH203 note= Rnh203p; |neigh_down CDS[fcd=1177](+,454697,455071) gene= TAR1 note= Tar1p;	CGGAGGAGCTACTAAAGAAAGAGTGCTGCAATTAATACAATTAATATAAGTGTGGTTATTGAAAATAACTATTCATTTATACGGAGGGTTGGCCGAGTGGTCTAAGGCGGCAGACTTAAGATCTGTTGGACGGTTGTCCGCGCGAGTTCGAACCTCGCATCCTTCAGTAATATTTTTTTAATATACATTTTCTCTGCCATCATGGCTTAAAAAATGCTTAAAAGAAGGGAATTAGGGGGGATGGATGAACTAAGACATAACTTTCTTTTCTTCAATTCGAACTCTGTTGGGAAGAGTTGCTTTAAAAAAGACTCTCTATCCATCTATAAAATTTATTAAAACTTTTGAACTGCACAGAATGATTGGCTCACTTAGAAACAAATTTGAGCATTTCAAAGT…	CGGGGTGATAAGCTGTTAAGAAGAAAAGATAACTCCTCCCAGGGCTCGCGCCGACGTCTCCACATTCAGTTACGTTACCGTGAAGAATCCATATCCAGGTT
721	251	0	203	0	2	NC_001134	347518	349584	NC_001133	204826	204960	|gene |tRNA note= GO_component: cytosol [goid 0005829] [evidence NAS] |gene |CDS[fcd=-674](+,347877,349382) note= Ybr056wp;	|gene gene= FLO1 note= synonyms: FLO4, FLO2 |CDS[fcd=-1499](+,203394,208007) gene= FLO1 note= Flo1p;	CGGAGGAGCTACTAAAGAAAGAGTGCTGCAATTAATACAATTAATATAAGTGTGGTTATTGAAAATAACTATTCATTTATACGGAGGGTTGGCCGAGTGGTCTAAGGCGGCAGACTTAAGATCTGTTGGACGGTTGTCCGCGCGAGTTCGAACCTCGCATCCTTCAGTAATATTTTTTTAATATACATTTTCTCTGCCATCATGGCTTAAAAAATGCTTAAAAGAAGGGAATTAGGGGGGATGGATGAACTAAGACATAACTTTCTTTTCTTCAATTCGAACTCTGTTGGGAAGAGTTGCTTTAAAAAAGACTCTCTATCCATCTATAAAATTTATTAAAACTTTTGAACTGCACAGAATGATTGGCTCACTTAGAAACAAATTTGAGCATTTCAAAGT…	CGGTACCAATGGTTTGCCAACTGATGAGACCATCATTGTCATCAGAACACCAACAACAGCCACTACTGCCATGACTACAACTCAGCCATGGAACGACACTTTTACCTCTACATCCACTGAAATCACCACCGTCA
721	8856	0	150	0	23	NC_001134	347518	349584	NC_001144	452598	453406	|gene |tRNA note= GO_component: cytosol [goid 0005829] [evidence NAS] |gene |CDS[fcd=-674](+,347877,349382) note= Ybr056wp;	|rRNA |rRNA note= GO_component: cytosolic large ribosomal subunit |neigh_up CDS[fcd=-4687](-,447983,448315) gene= RNH203 note= Rnh203p; |neigh_down CDS[fcd=1695](+,454697,455071) gene= TAR1 note= Tar1p;	CGGAGGAGCTACTAAAGAAAGAGTGCTGCAATTAATACAATTAATATAAGTGTGGTTATTGAAAATAACTATTCATTTATACGGAGGGTTGGCCGAGTGGTCTAAGGCGGCAGACTTAAGATCTGTTGGACGGTTGTCCGCGCGAGTTCGAACCTCGCATCCTTCAGTAATATTTTTTTAATATACATTTTCTCTGCCATCATGGCTTAAAAAATGCTTAAAAGAAGGGAATTAGGGGGGATGGATGAACTAAGACATAACTTTCTTTTCTTCAATTCGAACTCTGTTGGGAAGAGTTGCTTTAAAAAAGACTCTCTATCCATCTATAAAATTTATTAAAACTTTTGAACTGCACAGAATGATTGGCTCACTTAGAAACAAATTTGAGCATTTCAAAGT…	CGGATCAGCCCCGAATGGGACCTTGAATGCTAGAACGTGGAAAATGAATTCCAGCTCCGCTTCATTGAATAAGTAAAGAAACTATAAAGGTAGTGGTATTTCACTGGCGCCGAAGCTCCCACTTATTCTACACCCTCTATGTCTCTTCACAATGTCAAACTAGAGTCAAGCTCAACAGGGTCTTCTTTCCCCGCTGATTCTGCCAAGCCCGTTCCCTTGGCTGTGGTTTCGCTAGATAGTAGATAGGGACAGTGGGAATCTCGTTAATCCATTCATGCGCGTCACTAATTAGATGACGAGGCATTTGGCTACCTTAAGAGAGTCATAGTTACTCCCGCCGTTTACCCGCGCTTGGTTGAATTTCTTCACTTTGACATTCAGAGCACTGGGCAGAAATCA…
721	248	0	3	0	0	NC_001134	347518	349584	NC_001133	204286	204555	|gene |tRNA note= GO_component: cytosol [goid 0005829] [evidence NAS] |gene |CDS[fcd=-674](+,347877,349382) note= Ybr056wp;	|gene gene= FLO1 note= synonyms: FLO4, FLO2 |CDS[fcd=-1026](+,203394,208007) gene= FLO1 note= Flo1p;	CGGAGGAGCTACTAAAGAAAGAGTGCTGCAATTAATACAATTAATATAAGTGTGGTTATTGAAAATAACTATTCATTTATACGGAGGGTTGGCCGAGTGGTCTAAGGCGGCAGACTTAAGATCTGTTGGACGGTTGTCCGCGCGAGTTCGAACCTCGCATCCTTCAGTAATATTTTTTTAATATACATTTTCTCTGCCATCATGGCTTAAAAAATGCTTAAAAGAAGGGAATTAGGGGGGATGGATGAACTAAGACATAACTTTCTTTTCTTCAATTCGAACTCTGTTGGGAAGAGTTGCTTTAAAAAAGACTCTCTATCCATCTATAAAATTTATTAAAACTTTTGAACTGCACAGAATGATTGGCTCACTTAGAAACAAATTTGAGCATTTCAAAGT…	CGGTACCAACGGCGTTCCAACTGACGAAACCGTCATTGTCATCAGAACTCCAACAACTGCTAGCACCATCATAACTACAACTGAGCCATGGAACAGCACTTTTACCTCTACTTCTACCGAATTGACCACAGTCACTGGCACCAATGGTGTACGAACTGACGAAACCATCATTGTAATCAGAACACCAACAACAGCCACTACTGCCATAACTACAACTGAGCCATGGAACAGCACTTTTACCTCTACTTCTACCGAATTGACCACAGTCA
721	249	0	119	0	0	NC_001134	347518	349584	NC_001133	204556	204690	|gene |tRNA note= GO_component: cytosol [goid 0005829] [evidence NAS] |gene |CDS[fcd=-674](+,347877,349382) note= Ybr056wp;	|gene gene= FLO1 note= synonyms: FLO4, FLO2 |CDS[fcd=-1229](+,203394,208007) gene= FLO1 note= Flo1p;	CGGAGGAGCTACTAAAGAAAGAGTGCTGCAATTAATACAATTAATATAAGTGTGGTTATTGAAAATAACTATTCATTTATACGGAGGGTTGGCCGAGTGGTCTAAGGCGGCAGACTTAAGATCTGTTGGACGGTTGTCCGCGCGAGTTCGAACCTCGCATCCTTCAGTAATATTTTTTTAATATACATTTTCTCTGCCATCATGGCTTAAAAAATGCTTAAAAGAAGGGAATTAGGGGGGATGGATGAACTAAGACATAACTTTCTTTTCTTCAATTCGAACTCTGTTGGGAAGAGTTGCTTTAAAAAAGACTCTCTATCCATCTATAAAATTTATTAAAACTTTTGAACTGCACAGAATGATTGGCTCACTTAGAAACAAATTTGAGCATTTCAAAGT…	CGGTACCAATGGTTTGCCAACTGATGAGACCATCATTGTCATCAGAACACCAACAACAGCCACTACTGCCATGACTACAACTCAGCCATGGAACGACACTTTTACCTCTACTTCTACCGAATTGACCACAGTCA
721	8852	0	10	0	0	NC_001134	347518	349584	NC_001144	449848	451472	|gene |tRNA note= GO_component: cytosol [goid 0005829] [evidence NAS] |gene |CDS[fcd=-674](+,347877,349382) note= Ybr056wp;	|rep_origin note= ARS1216 |neigh_up CDS[fcd=-2345](-,447983,448315) gene= RNH203 note= Rnh203p; |neigh_down CDS[fcd=4037](+,454697,455071) gene= TAR1 note= Tar1p;	CGGAGGAGCTACTAAAGAAAGAGTGCTGCAATTAATACAATTAATATAAGTGTGGTTATTGAAAATAACTATTCATTTATACGGAGGGTTGGCCGAGTGGTCTAAGGCGGCAGACTTAAGATCTGTTGGACGGTTGTCCGCGCGAGTTCGAACCTCGCATCCTTCAGTAATATTTTTTTAATATACATTTTCTCTGCCATCATGGCTTAAAAAATGCTTAAAAGAAGGGAATTAGGGGGGATGGATGAACTAAGACATAACTTTCTTTTCTTCAATTCGAACTCTGTTGGGAAGAGTTGCTTTAAAAAAGACTCTCTATCCATCTATAAAATTTATTAAAACTTTTGAACTGCACAGAATGATTGGCTCACTTAGAAACAAATTTGAGCATTTCAAAGT…	CGGGAAAAGCTCTACAAATCTACTAAAAAAGTCAAATATACAGCTGTAAACTTCTTTCCTCGTCTACATCATGGTAACGATTGTTCAATCTTTACTTCGTGTCTTTTTTTTTTTCTATGTACTTTCTATTCCAACCTATGTGAAGACTAAAATTCACCTTAGTAAACGTAAAGACAATGACGATAGGTGCCTAAATCCAATGAAAAGAGCACAAACAGTTTCCATATAATTAGGAGCAGTCTACAATCAAGCAGTAAATTTTGGTATCATAAACGACCCGCTGAGACCTTTCCATTGGGTCAGGTCGAGAACTGTAGTTACTCGAAAATCAGATCATCCACACGCTGTTGAACTCGAAAACAGTAGCACTGTCACTGTAAGCTAGTGTTCATTTTAAAC…
721	8853	0	6	0	4	NC_001134	347518	349584	NC_001144	451473	451675	|gene |tRNA note= GO_component: cytosol [goid 0005829] [evidence NAS] |gene |CDS[fcd=-674](+,347877,349382) note= Ybr056wp;	|rRNA |rRNA |neigh_up CDS[fcd=-3259](-,447983,448315) gene= RNH203 note= Rnh203p; |neigh_down CDS[fcd=3123](+,454697,455071) gene= TAR1 note= Tar1p;	CGGAGGAGCTACTAAAGAAAGAGTGCTGCAATTAATACAATTAATATAAGTGTGGTTATTGAAAATAACTATTCATTTATACGGAGGGTTGGCCGAGTGGTCTAAGGCGGCAGACTTAAGATCTGTTGGACGGTTGTCCGCGCGAGTTCGAACCTCGCATCCTTCAGTAATATTTTTTTAATATACATTTTCTCTGCCATCATGGCTTAAAAAATGCTTAAAAGAAGGGAATTAGGGGGGATGGATGAACTAAGACATAACTTTCTTTTCTTCAATTCGAACTCTGTTGGGAAGAGTTGCTTTAAAAAAGACTCTCTATCCATCTATAAAATTTATTAAAACTTTTGAACTGCACAGAATGATTGGCTCACTTAGAAACAAATTTGAGCATTTCAAAGT…	CGGGCAAATCCTTTCACGCTCGGGAAGCTTTGTGAAAGCCCTTCTCTTTCAACCCATCTTTGCAACGAAAAAAAAAAAAAAAATAAAAAATAAAAAGACCAAATAGTAAATAGTAACTTACATACATTAGTAAATGGTACACTCTTACACACTATCATCCTCATCGTATATTATAATAGATATATACAATACATGTTTTTAC
721	8849	0	22	0	0	NC_001134	347518	349584	NC_001144	448681	448720	|gene |tRNA note= GO_component: cytosol [goid 0005829] [evidence NAS] |gene |CDS[fcd=-674](+,347877,349382) note= Ybr056wp;	|gene |tRNA note= GO_component: cytosol [goid 0005829] [evidence NAS] |neigh_up CDS[fcd=-385](-,447983,448315) gene= RNH203 note= Rnh203p; |neigh_down CDS[fcd=5997](+,454697,455071) gene= TAR1 note= Tar1p;	CGGAGGAGCTACTAAAGAAAGAGTGCTGCAATTAATACAATTAATATAAGTGTGGTTATTGAAAATAACTATTCATTTATACGGAGGGTTGGCCGAGTGGTCTAAGGCGGCAGACTTAAGATCTGTTGGACGGTTGTCCGCGCGAGTTCGAACCTCGCATCCTTCAGTAATATTTTTTTAATATACATTTTCTCTGCCATCATGGCTTAAAAAATGCTTAAAAGAAGGGAATTAGGGGGGATGGATGAACTAAGACATAACTTTCTTTTCTTCAATTCGAACTCTGTTGGGAAGAGTTGCTTTAAAAAAGACTCTCTATCCATCTATAAAATTTATTAAAACTTTTGAACTGCACAGAATGATTGGCTCACTTAGAAACAAATTTGAGCATTTCAAAGT…	CGGATCAAAACCGAAAGTGATAACCACTACACTATAGGA
721	13846	0	99	0	0	NC_001134	347518	349584	NC_001148	947928	948061	|gene |tRNA note= GO_component: cytosol [goid 0005829] [evidence NAS] |gene |CDS[fcd=-674](+,347877,349382) note= Ybr056wp;	|repeat_region gene= TEL16R note= Telomeric region on the right arm of Chromosome |repeat_region gene= TEL16R-YP note= Telomeric short Y' element on the right arm of |neigh_up CDS[fcd=-3395](+,944599,947697) note= Ypr204wp; |neigh_down NC_001148-end	CGGAGGAGCTACTAAAGAAAGAGTGCTGCAATTAATACAATTAATATAAGTGTGGTTATTGAAAATAACTATTCATTTATACGGAGGGTTGGCCGAGTGGTCTAAGGCGGCAGACTTAAGATCTGTTGGACGGTTGTCCGCGCGAGTTCGAACCTCGCATCCTTCAGTAATATTTTTTTAATATACATTTTCTCTGCCATCATGGCTTAAAAAATGCTTAAAAGAAGGGAATTAGGGGGGATGGATGAACTAAGACATAACTTTCTTTTCTTCAATTCGAACTCTGTTGGGAAGAGTTGCTTTAAAAAAGACTCTCTATCCATCTATAAAATTTATTAAAACTTTTGAACTGCACAGAATGATTGGCTCACTTAGAAACAAATTTGAGCATTTCAAAGT…	CGGGTAAGAGACAACAGGGCTTGGAGGAGACGTACATGAGGGCTATTTAGGGCTATTTAGGGCTATGTAGAAGTGTTGTAGGGCTAAAGAACAGGGTTTCATTTTCATTTTTTTTTTTTAATTTCGGTCAGAA
721	13867	0	2	0	0	NC_001134	347518	349584	NC_001224	4327	4342	|gene |tRNA note= GO_component: cytosol [goid 0005829] [evidence NAS] |gene |CDS[fcd=-674](+,347877,349382) note= Ybr056wp;	|neigh_up NC_001224-start |neigh_down CDS[fcd=9484](+,13818,16322) gene= AI1 note= Reverse transcriptase required for splicing of the	CGGAGGAGCTACTAAAGAAAGAGTGCTGCAATTAATACAATTAATATAAGTGTGGTTATTGAAAATAACTATTCATTTATACGGAGGGTTGGCCGAGTGGTCTAAGGCGGCAGACTTAAGATCTGTTGGACGGTTGTCCGCGCGAGTTCGAACCTCGCATCCTTCAGTAATATTTTTTTAATATACATTTTCTCTGCCATCATGGCTTAAAAAATGCTTAAAAGAAGGGAATTAGGGGGGATGGATGAACTAAGACATAACTTTCTTTTCTTCAATTCGAACTCTGTTGGGAAGAGTTGCTTTAAAAAAGACTCTCTATCCATCTATAAAATTTATTAAAACTTTTGAACTGCACAGAATGATTGGCTCACTTAGAAACAAATTTGAGCATTTCAAAGT…	CGGTTTCGTAAGAAA
721	5730	0	9	0	0	NC_001134	347518	349584	NC_001140	134312	134351	|gene |tRNA note= GO_component: cytosol [goid 0005829] [evidence NAS] |gene |CDS[fcd=-674](+,347877,349382) note= Ybr056wp;	|gene |tRNA note= GO_component: cytosol [goid 0005829] [evidence NAS] |neigh_up CDS[fcd=-2291](+,132040,132915) gene= SPO13 note= Spo13p; |neigh_down CDS[fcd=216](+,134547,136526) gene= MIP6 note= Mip6p;	CGGAGGAGCTACTAAAGAAAGAGTGCTGCAATTAATACAATTAATATAAGTGTGGTTATTGAAAATAACTATTCATTTATACGGAGGGTTGGCCGAGTGGTCTAAGGCGGCAGACTTAAGATCTGTTGGACGGTTGTCCGCGCGAGTTCGAACCTCGCATCCTTCAGTAATATTTTTTTAATATACATTTTCTCTGCCATCATGGCTTAAAAAATGCTTAAAAGAAGGGAATTAGGGGGGATGGATGAACTAAGACATAACTTTCTTTTCTTCAATTCGAACTCTGTTGGGAAGAGTTGCTTTAAAAAAGACTCTCTATCCATCTATAAAATTTATTAAAACTTTTGAACTGCACAGAATGATTGGCTCACTTAGAAACAAATTTGAGCATTTCAAAGT…	CGGTCCTATAGTGTAGTGGTTATCACTTTCGGTTTTGAT
721	296	0	6	0	0	NC_001134	347518	349584	NC_001134	0	45	|gene |tRNA note= GO_component: cytosol [goid 0005829] [evidence NAS] |gene |CDS[fcd=-674](+,347877,349382) note= Ybr056wp;	|repeat_region gene= TEL02L note= Telomeric region on the left arm of Chromosome II; |repeat_region gene= TEL02L-YP note= Telomeric short Y' element on the left arm of |neigh_up NC_001134-start |neigh_down CDS[fcd=2636](-,280,2658) note= Ybl113cp;	CGGAGGAGCTACTAAAGAAAGAGTGCTGCAATTAATACAATTAATATAAGTGTGGTTATTGAAAATAACTATTCATTTATACGGAGGGTTGGCCGAGTGGTCTAAGGCGGCAGACTTAAGATCTGTTGGACGGTTGTCCGCGCGAGTTCGAACCTCGCATCCTTCAGTAATATTTTTTTAATATACATTTTCTCTGCCATCATGGCTTAAAAAATGCTTAAAAGAAGGGAATTAGGGGGGATGGATGAACTAAGACATAACTTTCTTTTCTTCAATTCGAACTCTGTTGGGAAGAGTTGCTTTAAAAAAGACTCTCTATCCATCTATAAAATTTATTAAAACTTTTGAACTGCACAGAATGATTGGCTCACTTAGAAACAAATTTGAGCATTTCAAAGT…	AAATAGCCCTCATGTACGTCTCCTCCAAGCCCTGTTGTCTCTTAC
721	300	0	34	0	0	NC_001134	347518	349584	NC_001134	3740	3845	|gene |tRNA note= GO_component: cytosol [goid 0005829] [evidence NAS] |gene |CDS[fcd=-674](+,347877,349382) note= Ybr056wp;	|repeat_region gene= TEL02L note= Telomeric region on the left arm of Chromosome II; |repeat_region gene= TEL02L-YP note= Telomeric short Y' element on the left arm of |gene note= Ybl111cp; |neigh_up CDS[fcd=-893](-,2582,2899) note= Ybl112cp; |neigh_down CDS[fcd=3941](-,7605,7733) gene= PAU9 note= Pau9p;	CGGAGGAGCTACTAAAGAAAGAGTGCTGCAATTAATACAATTAATATAAGTGTGGTTATTGAAAATAACTATTCATTTATACGGAGGGTTGGCCGAGTGGTCTAAGGCGGCAGACTTAAGATCTGTTGGACGGTTGTCCGCGCGAGTTCGAACCTCGCATCCTTCAGTAATATTTTTTTAATATACATTTTCTCTGCCATCATGGCTTAAAAAATGCTTAAAAGAAGGGAATTAGGGGGGATGGATGAACTAAGACATAACTTTCTTTTCTTCAATTCGAACTCTGTTGGGAAGAGTTGCTTTAAAAAAGACTCTCTATCCATCTATAAAATTTATTAAAACTTTTGAACTGCACAGAATGATTGGCTCACTTAGAAACAAATTTGAGCATTTCAAAGT…	CGGTGGGGCCTGTACTGCCACAGAGGGTGTGTCTGCCATGTATATTTCATGACATAAGCGCAACTGATGCAAGTCCCTGAATTCAAAGGAGCTGCCAAAGAGTTT
721	4009	0	4	0	0	NC_001134	347518	349584	NC_001137	572694	573565	|gene |tRNA note= GO_component: cytosol [goid 0005829] [evidence NAS] |gene |CDS[fcd=-674](+,347877,349382) note= Ybr056wp;	|repeat_region gene= TEL05R note= Telomeric region on the right arm of Chromosome V; |repeat_region gene= TEL05R-YP note= Telomeric long Y' element on the right arm of |gene gene= YRF1-2 note= synonym: YRF1 |CDS[fcd=-1654](+,571475,576520) gene= YRF1-2 note= Yrf1-2p;	CGGAGGAGCTACTAAAGAAAGAGTGCTGCAATTAATACAATTAATATAAGTGTGGTTATTGAAAATAACTATTCATTTATACGGAGGGTTGGCCGAGTGGTCTAAGGCGGCAGACTTAAGATCTGTTGGACGGTTGTCCGCGCGAGTTCGAACCTCGCATCCTTCAGTAATATTTTTTTAATATACATTTTCTCTGCCATCATGGCTTAAAAAATGCTTAAAAGAAGGGAATTAGGGGGGATGGATGAACTAAGACATAACTTTCTTTTCTTCAATTCGAACTCTGTTGGGAAGAGTTGCTTTAAAAAAGACTCTCTATCCATCTATAAAATTTATTAAAACTTTTGAACTGCACAGAATGATTGGCTCACTTAGAAACAAATTTGAGCATTTCAAAGT…	CGGTCCTCAGCGCAACGTATACGTCGATGATACAACAAGACGCATCCAACTGTACACTGATTACAACAAGAACGGTTCATCGGAGCCTCGACTTAAGACGCTTGACGGACTCACTTCAGATTACGTGTTTTATTTTGTCACTGTGCTAAGGCAAATGCAAATATGTGCGCTTGGTAACAGTTATGACGCTTTTAATCATGATCCTTGGATGGATGTGGTGGGATTTGAGGATCCAGATCAAGTAACAAATCGAGACATTTCGAGGATAGTTTTGTATTCCTACATGTTTCTGAATACCGCGAAGGGCTGTCTGGTTGAATACGCAACTTTTCGGCAGTACATGAGGGAACTTCCGAAGAATGCACCTCAGAAGCTGAATTTTCGGGAGATGCGTCAGGG…
721	4017	0	30	0	0	NC_001134	347518	349584	NC_001138	2576	4134	|gene |tRNA note= GO_component: cytosol [goid 0005829] [evidence NAS] |gene |CDS[fcd=-674](+,347877,349382) note= Ybr056wp;	|repeat_region gene= TEL06L note= Telomeric region on the left arm of Chromosome VI; |repeat_region gene= TEL06L-YP note= Telomeric short Y' element on the left arm of |gene |CDS(-,1437,2615) note= Yfl066cp; |gene |CDS(-,3030,3338) note= Yfl065cp; |gene |CDS(-,3322,3846) note= Yfl064cp;	CGGAGGAGCTACTAAAGAAAGAGTGCTGCAATTAATACAATTAATATAAGTGTGGTTATTGAAAATAACTATTCATTTATACGGAGGGTTGGCCGAGTGGTCTAAGGCGGCAGACTTAAGATCTGTTGGACGGTTGTCCGCGCGAGTTCGAACCTCGCATCCTTCAGTAATATTTTTTTAATATACATTTTCTCTGCCATCATGGCTTAAAAAATGCTTAAAAGAAGGGAATTAGGGGGGATGGATGAACTAAGACATAACTTTCTTTTCTTCAATTCGAACTCTGTTGGGAAGAGTTGCTTTAAAAAAGACTCTCTATCCATCTATAAAATTTATTAAAACTTTTGAACTGCACAGAATGATTGGCTCACTTAGAAACAAATTTGAGCATTTCAAAGT…	CGGTGGGGCCTGTACTGCCACAGAGGGTGTGTCTGCCATGTATATTTCATGACATAAGCGCAACTGATGCAAGTCCCTGAATTCAAAGGAGCTGCCAAAGAGTTTCTGGCCTGCGACGAGGATATCGTTTGTACTCTTGGGCTCTCGGGGCCTTTTTCGCGTTACTCTTGAAATTTTTTGATCATGATCTGAACTCGCCGCCTCACCTGCCACTACGTCTTCCGCATTCCGAGTACTAGAGAATGAACAATGGTAGTCGCTTTCAAGGCCTAACCATTGAATCCAGCGCTCGGAAGTGAGTCCGTCAAGCGTCTTTAGTCGAGGCTCCGATGAACCGTTCTTGTTGTATCGTCGACGTATACGTTGCGCTGTAGCTCTGGATAACGGTAAGCGTATCAC…
721	10653	0	9	0	1	NC_001134	347518	349584	NC_001146	1	136	|gene |tRNA note= GO_component: cytosol [goid 0005829] [evidence NAS] |gene |CDS[fcd=-674](+,347877,349382) note= Ybr056wp;	|repeat_region gene= TEL14L note= Telomeric region on the left arm of Chromosome XIV, |repeat_region gene= TEL14L-YP note= Telomeric long Y' element on the left arm of |neigh_up NC_001146-start |neigh_down CDS[fcd=8262](+,8330,9475) gene= COS1 note= Cos1p;	CGGAGGAGCTACTAAAGAAAGAGTGCTGCAATTAATACAATTAATATAAGTGTGGTTATTGAAAATAACTATTCATTTATACGGAGGGTTGGCCGAGTGGTCTAAGGCGGCAGACTTAAGATCTGTTGGACGGTTGTCCGCGCGAGTTCGAACCTCGCATCCTTCAGTAATATTTTTTTAATATACATTTTCTCTGCCATCATGGCTTAAAAAATGCTTAAAAGAAGGGAATTAGGGGGGATGGATGAACTAAGACATAACTTTCTTTTCTTCAATTCGAACTCTGTTGGGAAGAGTTGCTTTAAAAAAGACTCTCTATCCATCTATAAAATTTATTAAAACTTTTGAACTGCACAGAATGATTGGCTCACTTAGAAACAAATTTGAGCATTTCAAAGT…	CGGCTTTCTGACCGAAATTAAAAAAAAAAAATGAAAATGAAACCCTGTTCTTTAGCCCTACAGCACTTCTACATAGCCCTAAATAGCCCTAAATAGCCCTCATGTACGTCTCCTCCAAGCCCTGTTGTCTCTTAC
721	4222	0	10	0	24	NC_001134	347518	349584	NC_001138	166501	167510	|gene |tRNA note= GO_component: cytosol [goid 0005829] [evidence NAS] |gene |CDS[fcd=-674](+,347877,349382) note= Ybr056wp;	|gene gene= UBP6 |CDS(+,165060,166559) gene= UBP6 note= Ubp6p; |gene gene= AIM13 |CDS(-,166739,167251) gene= AIM13 note= Aim13p; |gene gene= SUP11 gene= SUP11 note= GO_component: cytosol [goid 0005829] [evidence NAS]	CGGAGGAGCTACTAAAGAAAGAGTGCTGCAATTAATACAATTAATATAAGTGTGGTTATTGAAAATAACTATTCATTTATACGGAGGGTTGGCCGAGTGGTCTAAGGCGGCAGACTTAAGATCTGTTGGACGGTTGTCCGCGCGAGTTCGAACCTCGCATCCTTCAGTAATATTTTTTTAATATACATTTTCTCTGCCATCATGGCTTAAAAAATGCTTAAAAGAAGGGAATTAGGGGGGATGGATGAACTAAGACATAACTTTCTTTTCTTCAATTCGAACTCTGTTGGGAAGAGTTGCTTTAAAAAAGACTCTCTATCCATCTATAAAATTTATTAAAACTTTTGAACTGCACAGAATGATTGGCTCACTTAGAAACAAATTTGAGCATTTCAAAGT…	CGGTGGGGGCGAAAGTGATAGTGCACTGATCTTAATGTATAAAGGATTTGGTCTGTAAGTCCATTTTTCATTTTTTCAAAATTAATAGTTTTTTCGGAATATACATATACATTTTTTTACATACACATAAAAATATTTCTCTCCCTTTTACGTTCATCCGCCAATCGATAAAAATGCATTTTATATACATGAAATGGCGAATTCTTTTTGGTCGAGTTTATGTATACTTTTTCTTATTCAACCCATAACGAGCTTCTTGAATTCTTCCATCTCTTCGTAACAATTCAATGGCTTGCCCTTATTGGCCAAAAGACACTCAGTCAATTTTGCCTTTATAGAAATGCTGCCGTTGTCGGTTTTTTTATCAGATTTACCTTTGGCACCCCCATATTTCTCCAA…
721	12831	0	79	0	0	NC_001134	347518	349584	NC_001147	1091092	1091227	|gene |tRNA note= GO_component: cytosol [goid 0005829] [evidence NAS] |gene |CDS[fcd=-674](+,347877,349382) note= Ybr056wp;	|repeat_region gene= TEL15R note= Telomeric region on the right arm of Chromosome XV, |repeat_region gene= TEL15R-YP note= Telomeric long Y' element on the right arm of |neigh_up CDS[fcd=-5688](+,1085471,1090861) gene= YRF1-8 note= Yrf1-8p; |neigh_down NC_001147-end	CGGAGGAGCTACTAAAGAAAGAGTGCTGCAATTAATACAATTAATATAAGTGTGGTTATTGAAAATAACTATTCATTTATACGGAGGGTTGGCCGAGTGGTCTAAGGCGGCAGACTTAAGATCTGTTGGACGGTTGTCCGCGCGAGTTCGAACCTCGCATCCTTCAGTAATATTTTTTTAATATACATTTTCTCTGCCATCATGGCTTAAAAAATGCTTAAAAGAAGGGAATTAGGGGGGATGGATGAACTAAGACATAACTTTCTTTTCTTCAATTCGAACTCTGTTGGGAAGAGTTGCTTTAAAAAAGACTCTCTATCCATCTATAAAATTTATTAAAACTTTTGAACTGCACAGAATGATTGGCTCACTTAGAAACAAATTTGAGCATTTCAAAGT…	CGGGTAAGAGACAACAGGGCTTGGAGGAGACGTACATGAGGGCTATTTAGGGCTATTTAGGGCTATGTAGAAGTGCTGTAGGGCTAAAGAACAGGGTTTCATTTTCATTTTTTTTTTTTAATTTCGGTCAGAAAG
721	13904	0	2	0	0	NC_001134	347518	349584	NC_001224	12795	12810	|gene |tRNA note= GO_component: cytosol [goid 0005829] [evidence NAS] |gene |CDS[fcd=-674](+,347877,349382) note= Ybr056wp;	|neigh_up NC_001224-start |neigh_down CDS[fcd=1016](+,13818,16322) gene= AI1 note= Reverse transcriptase required for splicing of the	CGGAGGAGCTACTAAAGAAAGAGTGCTGCAATTAATACAATTAATATAAGTGTGGTTATTGAAAATAACTATTCATTTATACGGAGGGTTGGCCGAGTGGTCTAAGGCGGCAGACTTAAGATCTGTTGGACGGTTGTCCGCGCGAGTTCGAACCTCGCATCCTTCAGTAATATTTTTTTAATATACATTTTCTCTGCCATCATGGCTTAAAAAATGCTTAAAAGAAGGGAATTAGGGGGGATGGATGAACTAAGACATAACTTTCTTTTCTTCAATTCGAACTCTGTTGGGAAGAGTTGCTTTAAAAAAGACTCTCTATCCATCTATAAAATTTATTAAAACTTTTGAACTGCACAGAATGATTGGCTCACTTAGAAACAAATTTGAGCATTTCAAAGT…	CGGTTTCGTAAGAAA
721	12827	0	2	0	0	NC_001134	347518	349584	NC_001147	1087032	1087903	|gene |tRNA note= GO_component: cytosol [goid 0005829] [evidence NAS] |gene |CDS[fcd=-674](+,347877,349382) note= Ybr056wp;	|repeat_region gene= TEL15R note= Telomeric region on the right arm of Chromosome XV, |repeat_region gene= TEL15R-YP note= Telomeric long Y' element on the right arm of |gene gene= YRF1-8 |CDS[fcd=-1996](+,1085471,1090861) gene= YRF1-8 note= Yrf1-8p;	CGGAGGAGCTACTAAAGAAAGAGTGCTGCAATTAATACAATTAATATAAGTGTGGTTATTGAAAATAACTATTCATTTATACGGAGGGTTGGCCGAGTGGTCTAAGGCGGCAGACTTAAGATCTGTTGGACGGTTGTCCGCGCGAGTTCGAACCTCGCATCCTTCAGTAATATTTTTTTAATATACATTTTCTCTGCCATCATGGCTTAAAAAATGCTTAAAAGAAGGGAATTAGGGGGGATGGATGAACTAAGACATAACTTTCTTTTCTTCAATTCGAACTCTGTTGGGAAGAGTTGCTTTAAAAAAGACTCTCTATCCATCTATAAAATTTATTAAAACTTTTGAACTGCACAGAATGATTGGCTCACTTAGAAACAAATTTGAGCATTTCAAAGT…	CGGTCCTCAGCGCAACGTATACGTCGATGATACAACAAGACGCATCCAACTGTACACTGATTACAACAAGAACGGTTCATCGGAGCCTCGACTTAAGACGCTTGACGGACTCACTTCAGATTACGTGTTTTATTTTGTCACTGTGCTAAGGCAAATGCAAATATGTGCGCTTGGTAACAGTTATGACGCTTTTAATCATGATCCTTGGATGGATGTGGTGGGATTTGAGGATCCAGATCAAGTAACAAATCGAGACATTTCGAGGATAGTTTTGTATTCCTACATGTTTCTGAATACCGCGAAGGGCTGTCTGGTTGAATACGCAACTTTTCGGCAGTACATGAGGGAACTTCCGAAGAATGCACCTCAGAAGCTGAATTTTCGGGAGATGCGTCAGGG…
721	5672	0	1	0	0	NC_001134	347518	349584	NC_001140	87334	87736	|gene |tRNA note= GO_component: cytosol [goid 0005829] [evidence NAS] |gene |CDS[fcd=-674](+,347877,349382) note= Ybr056wp;	|repeat_region note= Transposon YHLWTY4-1; Long Terminal Repeat (LTR) |gene note= Yhl009w-bp; |neigh_up CDS[fcd=-1630](+,85905,87146) note= Yhl009w-ap; |neigh_down CDS[fcd=6971](-,92623,94506) note= Yhl008cp;	CGGAGGAGCTACTAAAGAAAGAGTGCTGCAATTAATACAATTAATATAAGTGTGGTTATTGAAAATAACTATTCATTTATACGGAGGGTTGGCCGAGTGGTCTAAGGCGGCAGACTTAAGATCTGTTGGACGGTTGTCCGCGCGAGTTCGAACCTCGCATCCTTCAGTAATATTTTTTTAATATACATTTTCTCTGCCATCATGGCTTAAAAAATGCTTAAAAGAAGGGAATTAGGGGGGATGGATGAACTAAGACATAACTTTCTTTTCTTCAATTCGAACTCTGTTGGGAAGAGTTGCTTTAAAAAAGACTCTCTATCCATCTATAAAATTTATTAAAACTTTTGAACTGCACAGAATGATTGGCTCACTTAGAAACAAATTTGAGCATTTCAAAGT…	CGGAAGAAGAATCCACTATAATCAGCTGTTATGACTTAGCCAAGAAAACCAAAATGGTTTTAAGTCGAAAATATACCAGATTGGGAAACAAAATCATAAAAATTAAAACCAAGATAGTTAATGGTGTCATTCACGTAAAAATGAACGAGTTAATTGAACGTCCTTCCGATGATTCAAAAATAAATGCAATAAAACCTACTTCTTCTCCTGGATTTAAACTAAATAAAAGGTCTATTACCTTGGAAGATGCTCATAAAAGAATGGGCCATACAGGAATTCAACAAATTGAAAATTCCATAAAACATAATCATTATGAAGAATCCCTTGACTTAATCAAAGAACCAAATGAATTTTGGTGTCAAACCTGTAAAATCTCTAAAGCCACGAAAAGAAATCATT…
721	9588	0	59	0	0	NC_001134	347518	349584	NC_001144	1071464	1071599	|gene |tRNA note= GO_component: cytosol [goid 0005829] [evidence NAS] |gene |CDS[fcd=-674](+,347877,349382) note= Ybr056wp;	|repeat_region gene= TEL12R note= Telomeric region on the right arm of Chromosome |repeat_region gene= TEL12R-YP2 note= More centromere-proximal of two long telomeric Y' |gene |CDS[fcd=177](-,1071592,1071708) note= Ylr466c-bp;	CGGAGGAGCTACTAAAGAAAGAGTGCTGCAATTAATACAATTAATATAAGTGTGGTTATTGAAAATAACTATTCATTTATACGGAGGGTTGGCCGAGTGGTCTAAGGCGGCAGACTTAAGATCTGTTGGACGGTTGTCCGCGCGAGTTCGAACCTCGCATCCTTCAGTAATATTTTTTTAATATACATTTTCTCTGCCATCATGGCTTAAAAAATGCTTAAAAGAAGGGAATTAGGGGGGATGGATGAACTAAGACATAACTTTCTTTTCTTCAATTCGAACTCTGTTGGGAAGAGTTGCTTTAAAAAAGACTCTCTATCCATCTATAAAATTTATTAAAACTTTTGAACTGCACAGAATGATTGGCTCACTTAGAAACAAATTTGAGCATTTCAAAGT…	CGGGTAAGAGACAACAGGGCTTGGAGGAGACGTACATGAGGGCTATTTAGGGCTATTTAGGGCTATGTAGAAGTGCTGTAGGGCTAAAGAACAGGGTTTCATTTTCATTTTTTTTTTTTAATTTCGGTCAGAAAG
721	3502	0	15	0	1	NC_001134	347518	349584	NC_001137	131102	131222	|gene |tRNA note= GO_component: cytosol [goid 0005829] [evidence NAS] |gene |CDS[fcd=-674](+,347877,349382) note= Ybr056wp;	|gene |tRNA note= GO_component: cytosol [goid 0005829] [evidence NAS] |neigh_up CDS[fcd=-2337](+,128825,130561) gene= VAC8 note= Vac8p; |neigh_down CDS[fcd=1958](+,133120,135234) gene= GLC3 note= Glc3p;	CGGAGGAGCTACTAAAGAAAGAGTGCTGCAATTAATACAATTAATATAAGTGTGGTTATTGAAAATAACTATTCATTTATACGGAGGGTTGGCCGAGTGGTCTAAGGCGGCAGACTTAAGATCTGTTGGACGGTTGTCCGCGCGAGTTCGAACCTCGCATCCTTCAGTAATATTTTTTTAATATACATTTTCTCTGCCATCATGGCTTAAAAAATGCTTAAAAGAAGGGAATTAGGGGGGATGGATGAACTAAGACATAACTTTCTTTTCTTCAATTCGAACTCTGTTGGGAAGAGTTGCTTTAAAAAAGACTCTCTATCCATCTATAAAATTTATTAAAACTTTTGAACTGCACAGAATGATTGGCTCACTTAGAAACAAATTTGAGCATTTCAAAGT…	CGGGGTTGTTCGGATCAAAACCGAAAGTGATAACCACTACACTATAAAACCTCTTAATTATTGATTTCCACAATAATTTTATCATATATCAACACTATTCTTCACATAGTTTTTTTAATC
721	9584	0	2	0	0	NC_001134	347518	349584	NC_001144	1068170	1068275	|gene |tRNA note= GO_component: cytosol [goid 0005829] [evidence NAS] |gene |CDS[fcd=-674](+,347877,349382) note= Ybr056wp;	|repeat_region gene= TEL12R note= Telomeric region on the right arm of Chromosome |repeat_region gene= TEL12R-YP2 note= More centromere-proximal of two long telomeric Y' |gene gene= YRF1-4 note= synonym: YRF1 |CDS[fcd=-1137](+,1067085,1071233) gene= YRF1-4 note= Yrf1-4p;	CGGAGGAGCTACTAAAGAAAGAGTGCTGCAATTAATACAATTAATATAAGTGTGGTTATTGAAAATAACTATTCATTTATACGGAGGGTTGGCCGAGTGGTCTAAGGCGGCAGACTTAAGATCTGTTGGACGGTTGTCCGCGCGAGTTCGAACCTCGCATCCTTCAGTAATATTTTTTTAATATACATTTTCTCTGCCATCATGGCTTAAAAAATGCTTAAAAGAAGGGAATTAGGGGGGATGGATGAACTAAGACATAACTTTCTTTTCTTCAATTCGAACTCTGTTGGGAAGAGTTGCTTTAAAAAAGACTCTCTATCCATCTATAAAATTTATTAAAACTTTTGAACTGCACAGAATGATTGGCTCACTTAGAAACAAATTTGAGCATTTCAAAGT…	CGGAAACTCTTTGGCAGCTCCTTTGAATTCAGGGACTTGCATCAGTTGCGCTTATGTCATGAAATATACATGGCAGACACACCCTCTGTGGCAGTACAGGCCCCA
721	7300	0	3732	0	1154	NC_001134	347518	349584	NC_001142	542953	543108	|gene |tRNA note= GO_component: cytosol [goid 0005829] [evidence NAS] |gene |CDS[fcd=-674](+,347877,349382) note= Ybr056wp;	|gene gene= SUP4 gene= SUP4 note= GO_component: cytosol [goid 0005829] [evidence NAS] |neigh_up CDS[fcd=-535](-,541785,542495) note= Yjr056cp; |neigh_down CDS[fcd=1025](+,544055,544705) gene= CDC8 note= Cdc8p;	CGGAGGAGCTACTAAAGAAAGAGTGCTGCAATTAATACAATTAATATAAGTGTGGTTATTGAAAATAACTATTCATTTATACGGAGGGTTGGCCGAGTGGTCTAAGGCGGCAGACTTAAGATCTGTTGGACGGTTGTCCGCGCGAGTTCGAACCTCGCATCCTTCAGTAATATTTTTTTAATATACATTTTCTCTGCCATCATGGCTTAAAAAATGCTTAAAAGAAGGGAATTAGGGGGGATGGATGAACTAAGACATAACTTTCTTTTCTTCAATTCGAACTCTGTTGGGAAGAGTTGCTTTAAAAAAGACTCTCTATCCATCTATAAAATTTATTAAAACTTTTGAACTGCACAGAATGATTGGCTCACTTAGAAACAAATTTGAGCATTTCAAAGT…	CGGGGGCGAGTCGAACGCCCGATCTCAAGATTTCGTAGTGATAAATTACAGTCTTGCGCCTTAAACCAACTTGGCTACCGAGAGTATTTAATTGTTGAAGAAAGAGTATACTACATAACACATATACAATTGAAAAAGAGATTTCAAATAATTAT
721	2549	0	41	0	0	NC_001134	347518	349584	NC_001136	802758	804419	|gene |tRNA note= GO_component: cytosol [goid 0005829] [evidence NAS] |gene |CDS[fcd=-674](+,347877,349382) note= Ybr056wp;	|gene |tRNA note= GO_component: cytosol [goid 0005829] [evidence NAS] |LTR note= YDRWDELTA11 |gene |CDS[fcd=-396](+,803192,804514) note= Ydr170w-ap;	CGGAGGAGCTACTAAAGAAAGAGTGCTGCAATTAATACAATTAATATAAGTGTGGTTATTGAAAATAACTATTCATTTATACGGAGGGTTGGCCGAGTGGTCTAAGGCGGCAGACTTAAGATCTGTTGGACGGTTGTCCGCGCGAGTTCGAACCTCGCATCCTTCAGTAATATTTTTTTAATATACATTTTCTCTGCCATCATGGCTTAAAAAATGCTTAAAAGAAGGGAATTAGGGGGGATGGATGAACTAAGACATAACTTTCTTTTCTTCAATTCGAACTCTGTTGGGAAGAGTTGCTTTAAAAAAGACTCTCTATCCATCTATAAAATTTATTAAAACTTTTGAACTGCACAGAATGATTGGCTCACTTAGAAACAAATTTGAGCATTTCAAAGT…	CGGATCAAAACCGAAAGTGATAACCACTACACTATAGGACCGACAATTCATGTTAAATCCTCCTTTTTTAGGCTTTTATAAGTTACTTTGACTAGAGATGACTAGAAATGATTATATTACACGCACACACAATACACACATAGTGTTGGAATAAAAATCCACTATCGTCTATCAACTAATAGTTATATTATCAATATATTATCATATACGGTGTTAAGATGATGACATAAGTTATGAGAAGCTGTCATCGAAGTTAGAGGAAGCTGAAGTGCAAGGATTGATAATGTAATAGGATAATGAAACATATAAAACAGAATGAGGAATAATCGTAATATTGGTATATAGAAATATAGATTCCATTATGGGGATTCCTGACCCTCGAGGAGAACTTCTAGTATA…
721	13954	0	1	0	0	NC_001134	347518	349584	NC_001224	44892	44907	|gene |tRNA note= GO_component: cytosol [goid 0005829] [evidence NAS] |gene |CDS[fcd=-674](+,347877,349382) note= Ybr056wp;	|neigh_up CDS[fcd=-16412](+,28487,29266) gene= ATP6 note= Mitochondrially encoded subunit 6 of the F0 sector |neigh_down CDS[fcd=1824](+,46723,46953) gene= OLI1 note= Oli1p	CGGAGGAGCTACTAAAGAAAGAGTGCTGCAATTAATACAATTAATATAAGTGTGGTTATTGAAAATAACTATTCATTTATACGGAGGGTTGGCCGAGTGGTCTAAGGCGGCAGACTTAAGATCTGTTGGACGGTTGTCCGCGCGAGTTCGAACCTCGCATCCTTCAGTAATATTTTTTTAATATACATTTTCTCTGCCATCATGGCTTAAAAAATGCTTAAAAGAAGGGAATTAGGGGGGATGGATGAACTAAGACATAACTTTCTTTTCTTCAATTCGAACTCTGTTGGGAAGAGTTGCTTTAAAAAAGACTCTCTATCCATCTATAAAATTTATTAAAACTTTTGAACTGCACAGAATGATTGGCTCACTTAGAAACAAATTTGAGCATTTCAAAGT…	CGGTTTCTTACGAAA
721	13984	0	1	0	0	NC_001134	347518	349584	NC_001224	52796	53233	|gene |tRNA note= GO_component: cytosol [goid 0005829] [evidence NAS] |gene |CDS[fcd=-674](+,347877,349382) note= Ybr056wp;	|neigh_up CDS[fcd=-4113](+,48901,50097) gene= VAR1 note= Var1p |neigh_down CDS[fcd=8008](+,61022,61729) gene= SCEI note= Sceip	CGGAGGAGCTACTAAAGAAAGAGTGCTGCAATTAATACAATTAATATAAGTGTGGTTATTGAAAATAACTATTCATTTATACGGAGGGTTGGCCGAGTGGTCTAAGGCGGCAGACTTAAGATCTGTTGGACGGTTGTCCGCGCGAGTTCGAACCTCGCATCCTTCAGTAATATTTTTTTAATATACATTTTCTCTGCCATCATGGCTTAAAAAATGCTTAAAAGAAGGGAATTAGGGGGGATGGATGAACTAAGACATAACTTTCTTTTCTTCAATTCGAACTCTGTTGGGAAGAGTTGCTTTAAAAAAGACTCTCTATCCATCTATAAAATTTATTAAAACTTTTGAACTGCACAGAATGATTGGCTCACTTAGAAACAAATTTGAGCATTTCAAAGT…	CGGAACCCCGAAAGGAGAAGGATATTTAATAATTTATAATATTTAATTCATATATATATATATATATTTTATTTTTTATATATATATTTAATATATTATATTTATATTTATATTATTATTATATTTATATTATATTATTTAATTATTTTTTAATAATATATTATTAATATTTTACCTTTTGATAAATAAAAATTTATTAAAAATTTTATAATAAGTATTAAAATATCATAAAAGTATAATATTTATATAAAATGTATAAATTTATAATCTTCTAATTAAATTAAATTAAATAAATAAAATAAAATAAATTAAACTCCTTTTGAGATTCACACCTATTTTATTAAAAATAGGTATTCACTTAATTAAATTAAATTAAATTAAATTAAATTATGGATAATT…
721	13996	0	1	0	0	NC_001134	347518	349584	NC_001224	56847	56862	|gene |tRNA note= GO_component: cytosol [goid 0005829] [evidence NAS] |gene |CDS[fcd=-674](+,347877,349382) note= Ybr056wp;	|neigh_up CDS[fcd=-7953](+,48901,50097) gene= VAR1 note= Var1p |neigh_down CDS[fcd=4168](+,61022,61729) gene= SCEI note= Sceip	CGGAGGAGCTACTAAAGAAAGAGTGCTGCAATTAATACAATTAATATAAGTGTGGTTATTGAAAATAACTATTCATTTATACGGAGGGTTGGCCGAGTGGTCTAAGGCGGCAGACTTAAGATCTGTTGGACGGTTGTCCGCGCGAGTTCGAACCTCGCATCCTTCAGTAATATTTTTTTAATATACATTTTCTCTGCCATCATGGCTTAAAAAATGCTTAAAAGAAGGGAATTAGGGGGGATGGATGAACTAAGACATAACTTTCTTTTCTTCAATTCGAACTCTGTTGGGAAGAGTTGCTTTAAAAAAGACTCTCTATCCATCTATAAAATTTATTAAAACTTTTGAACTGCACAGAATGATTGGCTCACTTAGAAACAAATTTGAGCATTTCAAAGT…	CGGTTTCGTAAGAAA
721	1970	0	1	0	0	NC_001134	347518	349584	NC_001136	277865	280904	|gene |tRNA note= GO_component: cytosol [goid 0005829] [evidence NAS] |gene |CDS[fcd=-674](+,347877,349382) note= Ybr056wp;	|gene gene= POL3 note= synonyms: CDC2, TEX1, HPR6 |CDS(+,276872,280165) gene= POL3 note= Pol3p; |gene gene= DUN1 |CDS(-,280307,281848) gene= DUN1 note= Dun1p;	CGGAGGAGCTACTAAAGAAAGAGTGCTGCAATTAATACAATTAATATAAGTGTGGTTATTGAAAATAACTATTCATTTATACGGAGGGTTGGCCGAGTGGTCTAAGGCGGCAGACTTAAGATCTGTTGGACGGTTGTCCGCGCGAGTTCGAACCTCGCATCCTTCAGTAATATTTTTTTAATATACATTTTCTCTGCCATCATGGCTTAAAAAATGCTTAAAAGAAGGGAATTAGGGGGGATGGATGAACTAAGACATAACTTTCTTTTCTTCAATTCGAACTCTGTTGGGAAGAGTTGCTTTAAAAAAGACTCTCTATCCATCTATAAAATTTATTAAAACTTTTGAACTGCACAGAATGATTGGCTCACTTAGAAACAAATTTGAGCATTTCAAAGT…	CGGAACCTGAATACGATCCCGTCATCCAAATTGCCAACGTTGTGAGTATTGCTGGCGCTAAGAAACCATTCATTCGTAATGTGTTTACTCTGAATACATGCTCACCCATAACAGGTTCAATGATTTTTTCCCACGCCACTGAAGAGGAAATGTTGAGCAATTGGCGTAACTTTATCATCAAAGTTGATCCTGATGTTATCATTGGTTATAATACTACAAATTTTGATATCCCTTATCTTTTAAACCGTGCAAAGGCGCTAAAGGTGAATGATTTCCCATATTTTGGAAGGTTAAAAACCGTTAAGCAAGAAATTAAAGAGTCTGTGTTCTCTTCGAAGGCTTATGGTACAAGAGAAACCAAAAATGTCAATATTGACGGCCGATTACAGTTGGATCTTT…
721	3330	0	2	0	0	NC_001134	347518	349584	NC_001137	0	29	|gene |tRNA note= GO_component: cytosol [goid 0005829] [evidence NAS] |gene |CDS[fcd=-674](+,347877,349382) note= Ybr056wp;	|repeat_region gene= TEL05L note= Telomeric region on the left arm of Chromosome V; |repeat_region gene= TEL05L-YP note= Telomeric long Y' element on the left arm of |neigh_up NC_001137-start |neigh_down CDS[fcd=4083](-,264,4097) note= Yel077cp;	CGGAGGAGCTACTAAAGAAAGAGTGCTGCAATTAATACAATTAATATAAGTGTGGTTATTGAAAATAACTATTCATTTATACGGAGGGTTGGCCGAGTGGTCTAAGGCGGCAGACTTAAGATCTGTTGGACGGTTGTCCGCGCGAGTTCGAACCTCGCATCCTTCAGTAATATTTTTTTAATATACATTTTCTCTGCCATCATGGCTTAAAAAATGCTTAAAAGAAGGGAATTAGGGGGGATGGATGAACTAAGACATAACTTTCTTTTCTTCAATTCGAACTCTGTTGGGAAGAGTTGCTTTAAAAAAGACTCTCTATCCATCTATAAAATTTATTAAAACTTTTGAACTGCACAGAATGATTGGCTCACTTAGAAACAAATTTGAGCATTTCAAAGT…	CGTCTCCTCCAAGCCCTGTTGTCTCTTAC
721	3333	0	43	0	0	NC_001134	347518	349584	NC_001137	3386	4276	|gene |tRNA note= GO_component: cytosol [goid 0005829] [evidence NAS] |gene |CDS[fcd=-674](+,347877,349382) note= Ybr056wp;	|repeat_region gene= TEL05L note= Telomeric region on the left arm of Chromosome V; |repeat_region gene= TEL05L-YP note= Telomeric long Y' element on the left arm of |gene |CDS[fcd=266](-,264,4097) note= Yel077cp; |rep_origin note= ARS502 |gene note= Yel076c-ap;	CGGAGGAGCTACTAAAGAAAGAGTGCTGCAATTAATACAATTAATATAAGTGTGGTTATTGAAAATAACTATTCATTTATACGGAGGGTTGGCCGAGTGGTCTAAGGCGGCAGACTTAAGATCTGTTGGACGGTTGTCCGCGCGAGTTCGAACCTCGCATCCTTCAGTAATATTTTTTTAATATACATTTTCTCTGCCATCATGGCTTAAAAAATGCTTAAAAGAAGGGAATTAGGGGGGATGGATGAACTAAGACATAACTTTCTTTTCTTCAATTCGAACTCTGTTGGGAAGAGTTGCTTTAAAAAAGACTCTCTATCCATCTATAAAATTTATTAAAACTTTTGAACTGCACAGAATGATTGGCTCACTTAGAAACAAATTTGAGCATTTCAAAGT…	CGGTGGGGCCTGTACTGCCACAGAGGGTGTGTCTGCCATGTATATTTCATAACATAAGCGCAACTGATGCAAGTCCCTGAATTCAAAGGAGCTGCCAAAGAGTTTCTGGCCTGCAACGAGGATATCGTTTGTACTCTTGGGCTCTCGGGGCCTTTTTCGCGTTACTCTTGAGATTTTTTGGTGATGATCTGAACTCGCCGCCTCACCTGCCACTACGTCTTCCGCATTCCGAGTACTAGAGAATGAACAATGGTAGTCGCTTTCAAGGCCTAACCATTGAATCCAGCGCTCGGAAGCTCGTTCCTGCAATAAAGTGGCGGTCGTCCCACTGACACTAGTTAACGAAAAGGAATCCACACCGTAAATATTTCGCCCTGTTTGAACGGAATGATTGGCCAT…
721	6241	0	36	0	0	NC_001134	347518	349584	NC_001141	3710	4581	|gene |tRNA note= GO_component: cytosol [goid 0005829] [evidence NAS] |gene |CDS[fcd=-674](+,347877,349382) note= Ybr056wp;	|repeat_region gene= TEL09L note= Telomeric region on the left arm of Chromosome IX, |repeat_region gene= TEL09L-YP note= Telomeric long Y' element on the left arm of |gene note= Yil177cp; |neigh_up NC_001141-start |neigh_down CDS[fcd=5010](-,8793,9155) gene= PAU14 note= Pau14p;	CGGAGGAGCTACTAAAGAAAGAGTGCTGCAATTAATACAATTAATATAAGTGTGGTTATTGAAAATAACTATTCATTTATACGGAGGGTTGGCCGAGTGGTCTAAGGCGGCAGACTTAAGATCTGTTGGACGGTTGTCCGCGCGAGTTCGAACCTCGCATCCTTCAGTAATATTTTTTTAATATACATTTTCTCTGCCATCATGGCTTAAAAAATGCTTAAAAGAAGGGAATTAGGGGGGATGGATGAACTAAGACATAACTTTCTTTTCTTCAATTCGAACTCTGTTGGGAAGAGTTGCTTTAAAAAAGACTCTCTATCCATCTATAAAATTTATTAAAACTTTTGAACTGCACAGAATGATTGGCTCACTTAGAAACAAATTTGAGCATTTCAAAGT…	CGGTGGGGCCTGTACTGCCACAGAGGGTGTGTCTGCCATGTATATTTCATAACATAAGCGCAACTGATGCAAGTCCCTGAATTCAAAGGAGCTGCCAAAGAGTTTCTGGCCTGCGACGAGGATATCGTTTGTACTCTTGGGCTCTCGGGGCCTTTTTCGCGTTACTCTTGAAATTTTTTGATGATGATTTGAACTCGCCGCCTCACCTGCCACTACGTCTTCCGCATTCCGAGTACTGGAGAATGAACAATGGTAGTCGCTTTCAAGGCCTAACCACTGAATCCAGCGCTCGGAAGCTCGTTCCTGCAATAAAGTGGCGGTCGTCCCACTGACACTAGTTAACGAAAAGGAATCCACACCGTAAATATTTCGCCCTGTTTGAACGGAATGATTGGCCAT…
721	11600	0	2	0	0	NC_001134	347518	349584	NC_001147	26272	26538	|gene |tRNA note= GO_component: cytosol [goid 0005829] [evidence NAS] |gene |CDS[fcd=-674](+,347877,349382) note= Ybr056wp;	|gene gene= HXT11 note= synonym: LGT3 |CDS[fcd=-1133](+,25272,26975) gene= HXT11 note= Hxt11p;	CGGAGGAGCTACTAAAGAAAGAGTGCTGCAATTAATACAATTAATATAAGTGTGGTTATTGAAAATAACTATTCATTTATACGGAGGGTTGGCCGAGTGGTCTAAGGCGGCAGACTTAAGATCTGTTGGACGGTTGTCCGCGCGAGTTCGAACCTCGCATCCTTCAGTAATATTTTTTTAATATACATTTTCTCTGCCATCATGGCTTAAAAAATGCTTAAAAGAAGGGAATTAGGGGGGATGGATGAACTAAGACATAACTTTCTTTTCTTCAATTCGAACTCTGTTGGGAAGAGTTGCTTTAAAAAAGACTCTCTATCCATCTATAAAATTTATTAAAACTTTTGAACTGCACAGAATGATTGGCTCACTTAGAAACAAATTTGAGCATTTCAAAGT…	CGGTGACAACTACTTCTTTTACTACGGTACCACCATCTTCAAATCTGTCGGTCTAAAGGACTCCTTTCAGACTTCGATCATTATCGGTGTGGTTAATTTTTTCTCTTCATTCATAGCGGTATACACCATTGAGAGGTTTGGACGCCGTACGTGTCTATTGTGGGGTGCTGCTTCTATGCTATGCTGCTTTGCTGTGTTTGCCTCCGTCGGTGTGACAAAGTTGTGGCCTCAAGGAAGCAGTCACCAAGACATTACTTCTCAGGGCG
721	2392	0	20	0	0	NC_001134	347518	349584	NC_001136	645180	647818	|gene |tRNA note= GO_component: cytosol [goid 0005829] [evidence NAS] |gene |CDS[fcd=-674](+,347877,349382) note= Ybr056wp;	|gene |tRNA note= GO_component: cytosol [goid 0005829] [evidence NAS] |repeat_region note= Transposon YDRCTY1-1; Long Terminal Repeat (LTR) |LTR note= YDRCDELTA7 |gene note= Ydr098c-bp; |neigh_up CDS[fcd=-1467](-,644175,645032) gene= GRX3 note= Grx3p; |neigh_down CDS[fcd=4624](-,649801,651123) note= Ydr098c-ap;	CGGAGGAGCTACTAAAGAAAGAGTGCTGCAATTAATACAATTAATATAAGTGTGGTTATTGAAAATAACTATTCATTTATACGGAGGGTTGGCCGAGTGGTCTAAGGCGGCAGACTTAAGATCTGTTGGACGGTTGTCCGCGCGAGTTCGAACCTCGCATCCTTCAGTAATATTTTTTTAATATACATTTTCTCTGCCATCATGGCTTAAAAAATGCTTAAAAGAAGGGAATTAGGGGGGATGGATGAACTAAGACATAACTTTCTTTTCTTCAATTCGAACTCTGTTGGGAAGAGTTGCTTTAAAAAAGACTCTCTATCCATCTATAAAATTTATTAAAACTTTTGAACTGCACAGAATGATTGGCTCACTTAGAAACAAATTTGAGCATTTCAAAGT…	CGGATCAAAACCGAAAGTGATAACCACTACACTATAGGACCGTAACAACTGTGTATTGTTGTATTACGGGCTCGAGTAATACCGCAGTGTCTTGACAATCCTAATATAAACAGTCTTAGGGAAGTAACCAGTTGTCAAAACAGTTTATCAGATTAATTCACGGAATGTCACTTATCTTATATATTATATAAAATATGAATCATACTAAGTGGTGGAAGCGCGGAATCTCGGATCTAAACTAATTGTTCAAGCATTTATACGTTTGGGTAGTTCAGCTAGGGAAGGCCGTGTTTTATCTCATGTTGTTCGTTTTGTTATTGAGATATATGTGGGTAATTAGATAATTGTTGGGATTCCATTGTTGATAAAGGCTATAATATTAGGTATACAGAATATACT…
721	6231	0	3	0	0	NC_001134	347518	349584	NC_001140	558982	559087	|gene |tRNA note= GO_component: cytosol [goid 0005829] [evidence NAS] |gene |CDS[fcd=-674](+,347877,349382) note= Ybr056wp;	|repeat_region gene= TEL08R note= Telomeric region on the right arm of Chromosome |repeat_region gene= TEL08R-YP note= Telomeric short Y' element on the right arm of |gene note= Yhr218wp; |neigh_up CDS[fcd=-4638](+,554396,555967) gene= IMD2 note= Imd2p; |neigh_down CDS[fcd=1139](+,560173,562047) note= Yhr219wp;	CGGAGGAGCTACTAAAGAAAGAGTGCTGCAATTAATACAATTAATATAAGTGTGGTTATTGAAAATAACTATTCATTTATACGGAGGGTTGGCCGAGTGGTCTAAGGCGGCAGACTTAAGATCTGTTGGACGGTTGTCCGCGCGAGTTCGAACCTCGCATCCTTCAGTAATATTTTTTTAATATACATTTTCTCTGCCATCATGGCTTAAAAAATGCTTAAAAGAAGGGAATTAGGGGGGATGGATGAACTAAGACATAACTTTCTTTTCTTCAATTCGAACTCTGTTGGGAAGAGTTGCTTTAAAAAAGACTCTCTATCCATCTATAAAATTTATTAAAACTTTTGAACTGCACAGAATGATTGGCTCACTTAGAAACAAATTTGAGCATTTCAAAGT…	CGGAAACTCTTTGGCAGCTCCTTTGAATTCAGGGACTTGCATCAGTTGCGCTTATGTCATGAAATATACATGGCAGACACACCCTCTGTGGCAGTACAGGCCCCA
721	10533	0	125	0	0	NC_001134	347518	349584	NC_001145	838008	838656	|gene |tRNA note= GO_component: cytosol [goid 0005829] [evidence NAS] |gene |CDS[fcd=-674](+,347877,349382) note= Ybr056wp;	|gene gene= SUP8 gene= SUP8 note= GO_component: cytosol [goid 0005829] [evidence NAS] |gene gene= YKU70 note= synonyms: NES24, HDF1 |CDS[fcd=-146](+,838186,839994) gene= YKU70 note= Yku70p;	CGGAGGAGCTACTAAAGAAAGAGTGCTGCAATTAATACAATTAATATAAGTGTGGTTATTGAAAATAACTATTCATTTATACGGAGGGTTGGCCGAGTGGTCTAAGGCGGCAGACTTAAGATCTGTTGGACGGTTGTCCGCGCGAGTTCGAACCTCGCATCCTTCAGTAATATTTTTTTAATATACATTTTCTCTGCCATCATGGCTTAAAAAATGCTTAAAAGAAGGGAATTAGGGGGGATGGATGAACTAAGACATAACTTTCTTTTCTTCAATTCGAACTCTGTTGGGAAGAGTTGCTTTAAAAAAGACTCTCTATCCATCTATAAAATTTATTAAAACTTTTGAACTGCACAGAATGATTGGCTCACTTAGAAACAAATTTGAGCATTTCAAAGT…	CGGGAGATATTTTTTTACTTTTGATTACCTTAATTTTTGAAGATTCTCAATTTCATGTATTAGGGATTGCTTTAAGGTAGCTACCAAATGACATTCTCTGTATTACTGTTCTAGTTTTCAACAGTAAAGCTATGATTTGTTAAGTGACTCTAAGCCTGATTTTAAAACGGGAATATTATGCGCTCAGTCACTAATGCATTTGGCAATAGTGGAGAACTTAACGATCAAGTGGATGAAACAGGTTATAGGAAGTTTGATATCCATGAAGGAATTTTGTTTTGCATTGAACTATCAGAGACAATGTTTAAAGAGTCCTCTGATCTAGAGTATAAATCACCATTGTTGGAAATTCTGGAATCACTAGATGAGCTAATGTCACAATTGGTCATAACAAGACCT…
721	6235	0	85	0	0	NC_001134	347518	349584	NC_001140	562278	562413	|gene |tRNA note= GO_component: cytosol [goid 0005829] [evidence NAS] |gene |CDS[fcd=-674](+,347877,349382) note= Ybr056wp;	|repeat_region gene= TEL08R note= Telomeric region on the right arm of Chromosome |repeat_region gene= TEL08R-YP note= Telomeric short Y' element on the right arm of |neigh_up CDS[fcd=-2172](+,560173,562047) note= Yhr219wp; |neigh_down NC_001140-end	CGGAGGAGCTACTAAAGAAAGAGTGCTGCAATTAATACAATTAATATAAGTGTGGTTATTGAAAATAACTATTCATTTATACGGAGGGTTGGCCGAGTGGTCTAAGGCGGCAGACTTAAGATCTGTTGGACGGTTGTCCGCGCGAGTTCGAACCTCGCATCCTTCAGTAATATTTTTTTAATATACATTTTCTCTGCCATCATGGCTTAAAAAATGCTTAAAAGAAGGGAATTAGGGGGGATGGATGAACTAAGACATAACTTTCTTTTCTTCAATTCGAACTCTGTTGGGAAGAGTTGCTTTAAAAAAGACTCTCTATCCATCTATAAAATTTATTAAAACTTTTGAACTGCACAGAATGATTGGCTCACTTAGAAACAAATTTGAGCATTTCAAAGT…	CGGGTAAGAGACAACAGGGCTTGGAGGAGACGTACATGAGGGCTATTTAGGGCTATTTAGGGCTATGTAGAAGTGCTGTAGGGCTAAAGAACAGGGTTTCATTTTCATTTTTTTTTTTTAATTTCGGTCAGAAAG
721	6752	0	40	0	0	NC_001134	347518	349584	NC_001142	3693	4564	|gene |tRNA note= GO_component: cytosol [goid 0005829] [evidence NAS] |gene |CDS[fcd=-674](+,347877,349382) note= Ybr056wp;	|repeat_region gene= TEL10L note= Telomeric region on the left arm of Chromosome X, |repeat_region gene= TEL10L-YP note= Telomeric long Y' element on the left arm of |gene note= Yjl225cp; |neigh_up NC_001142-start |neigh_down CDS[fcd=5010](-,8776,9138) gene= PAU1 note= Pau1p;	CGGAGGAGCTACTAAAGAAAGAGTGCTGCAATTAATACAATTAATATAAGTGTGGTTATTGAAAATAACTATTCATTTATACGGAGGGTTGGCCGAGTGGTCTAAGGCGGCAGACTTAAGATCTGTTGGACGGTTGTCCGCGCGAGTTCGAACCTCGCATCCTTCAGTAATATTTTTTTAATATACATTTTCTCTGCCATCATGGCTTAAAAAATGCTTAAAAGAAGGGAATTAGGGGGGATGGATGAACTAAGACATAACTTTCTTTTCTTCAATTCGAACTCTGTTGGGAAGAGTTGCTTTAAAAAAGACTCTCTATCCATCTATAAAATTTATTAAAACTTTTGAACTGCACAGAATGATTGGCTCACTTAGAAACAAATTTGAGCATTTCAAAGT…	CGGTGGGGCCTGTACTGCCACAGAGGGTGTGTCTGCCATGTATATTTCATAACATAAGCGCAACTGATGCAAGTCCCTGAATTCAAAGGAGCTGCCAAAGAGTTTCTGGCCTGCGACGAGGATATCGTTTGTACTCTTGGGCTCTCGGGGCCTTTTTCGCGTTACTCTTGAAATTTTTTGATGATGATTTGAACTCGCCGCCTCACCTGCCACTACGTCTTCCGCATTCCGAGTACTGGAGAATGAACAATGGTAGTCGCTTTCAAGGCCTAACCACTGAATCCAGCGCTCGGAAGCTCGTTCCTGCAATAAAGTGGCGGTCGTCCCACTGACACTAGTTAACGAAAAGGAATCCACACCGTAAATATTTCGCCCTGTTTGAACGGAATGATTGGCCAT…
721	1453	0	16	0	1	NC_001134	347518	349584	NC_001135	168327	168492	|gene |tRNA note= GO_component: cytosol [goid 0005829] [evidence NAS] |gene |CDS[fcd=-674](+,347877,349382) note= Ybr056wp;	|gene |tRNA note= GO_component: cytosol [goid 0005829] [evidence NAS] |neigh_up CDS[fcd=-414](-,167366,167995) gene= RHB1 note= Rhb1p; |neigh_down CDS[fcd=4011](-,170882,172420) gene= FEN2 note= Fen2p;	CGGAGGAGCTACTAAAGAAAGAGTGCTGCAATTAATACAATTAATATAAGTGTGGTTATTGAAAATAACTATTCATTTATACGGAGGGTTGGCCGAGTGGTCTAAGGCGGCAGACTTAAGATCTGTTGGACGGTTGTCCGCGCGAGTTCGAACCTCGCATCCTTCAGTAATATTTTTTTAATATACATTTTCTCTGCCATCATGGCTTAAAAAATGCTTAAAAGAAGGGAATTAGGGGGGATGGATGAACTAAGACATAACTTTCTTTTCTTCAATTCGAACTCTGTTGGGAAGAGTTGCTTTAAAAAAGACTCTCTATCCATCTATAAAATTTATTAAAACTTTTGAACTGCACAGAATGATTGGCTCACTTAGAAACAAATTTGAGCATTTCAAAGT…	CGGATCAAAACCGAAAGTGATAACCACTACACTATAGGACCAGGACTTCTTGTAATATTTTGTATCTCAAAATGAGGTATGTCAGTATGACAATACGTCATCCTAAACGTTCATAAAACACATATGAAACAACCTTATAACAAAACGAACAACATGAGATAAAAC
721	9227	0	0	16	16	NC_001139	857273	857825	NC_001144	748114	748348	|gene note= GO_component: cytosol [goid 0005829] [evidence NAS] |neigh_up CDS[fcd=-1243](-,855269,856306) gene= RNR4 note= Rnr4p; |neigh_down CDS[fcd=743](+,858292,858609) gene= TIM13 note= Tim13p;	|gene gene= CDA2 |CDS[fcd=-292](+,747939,748877) gene= CDA2 note= Cda2p;	CGGTTCCCTTTCTTGCCTGAAATGCTCGTTCTAATGGAAAAAAAAAGAAATAAAGGTGGGCCTGCCCATTAGCAGGAAATTGGTACTTAATTATTGAAAAAAAAATTATTGGTTGCTAAGAGATTCGAACTCTTGCATCTTACGATACCTGAGTATTCCCACAGTTAACTGCGGTCAAGATATTTCTTGAATCAGGCGCCTTAGACCGCTCGGCCAAACAACCACTTATTTGTTGAAAGCGAGCGCGGTACAAGTAATGTTACCTCATCTGATATACAATAAAGGTGGAGCGCCAATATATACGCATTTGACTGTTCATAATTCATTGAATATAATTTATTCCTTGTTAGTACAAAAGGGTTAAACAGAAAAAGACGTGACGTTGTAACCGAGAGGATG…	CGGGTTAAAAGAATGGCCTGGGTTAGATCCACCTTATATACCTTTAGATTTCATTGATTTCAGTCAAATTCCAGATTATAAGGAATATGATCAAAACCATTGCGACAGTGTTCCAAGGGACTCGTGCTCTTTCGATTGCCATCACTGCACCGAACACGATGATGTGTACACATGTTCCAAACTTTCCCAGACATTTGACGATGGTCCTTCTGCTTCCACTACTAAATTATTGGA
721	8802	0	0	4	4	NC_001139	857273	857825	NC_001144	404658	404763	|gene note= GO_component: cytosol [goid 0005829] [evidence NAS] |neigh_up CDS[fcd=-1243](-,855269,856306) gene= RNR4 note= Rnr4p; |neigh_down CDS[fcd=743](+,858292,858609) gene= TIM13 note= Tim13p;	|gene gene= ACE2 |CDS[fcd=2113](-,404511,406823) gene= ACE2 note= Ace2p;	CGGTTCCCTTTCTTGCCTGAAATGCTCGTTCTAATGGAAAAAAAAAGAAATAAAGGTGGGCCTGCCCATTAGCAGGAAATTGGTACTTAATTATTGAAAAAAAAATTATTGGTTGCTAAGAGATTCGAACTCTTGCATCTTACGATACCTGAGTATTCCCACAGTTAACTGCGGTCAAGATATTTCTTGAATCAGGCGCCTTAGACCGCTCGGCCAAACAACCACTTATTTGTTGAAAGCGAGCGCGGTACAAGTAATGTTACCTCATCTGATATACAATAAAGGTGGAGCGCCAATATATACGCATTTGACTGTTCATAATTCATTGAATATAATTTATTCCTTGTTAGTACAAAAGGGTTAAACAGAAAAAGACGTGACGTTGTAACCGAGAGGATG…	CGGGCGATAGTTTCTTTTACGGGACTTGTGTCATGCGGGCTGTCAAGCAGGCTTTTTTTGGGAGATGTAAGTTTCTTGTTGATCGAATGTTCTAATTTCTTACCG
721	3286	0	0	5	5	NC_001139	857273	857825	NC_001136	1490397	1490418	|gene note= GO_component: cytosol [goid 0005829] [evidence NAS] |neigh_up CDS[fcd=-1243](-,855269,856306) gene= RNR4 note= Rnr4p; |neigh_down CDS[fcd=743](+,858292,858609) gene= TIM13 note= Tim13p;	|neigh_up CDS[fcd=-617](-,1489590,1489790) note= Ydr524c-bp; |neigh_down CDS[fcd=181](+,1490588,1490827) gene= SNA2 note= Sna2p;	CGGTTCCCTTTCTTGCCTGAAATGCTCGTTCTAATGGAAAAAAAAAGAAATAAAGGTGGGCCTGCCCATTAGCAGGAAATTGGTACTTAATTATTGAAAAAAAAATTATTGGTTGCTAAGAGATTCGAACTCTTGCATCTTACGATACCTGAGTATTCCCACAGTTAACTGCGGTCAAGATATTTCTTGAATCAGGCGCCTTAGACCGCTCGGCCAAACAACCACTTATTTGTTGAAAGCGAGCGCGGTACAAGTAATGTTACCTCATCTGATATACAATAAAGGTGGAGCGCCAATATATACGCATTTGACTGTTCATAATTCATTGAATATAATTTATTCCTTGTTAGTACAAAAGGGTTAAACAGAAAAAGACGTGACGTTGTAACCGAGAGGATG…	CGGGGCGATATAATCCATGTA
721	5977	0	0	19	19	NC_001139	857273	857825	NC_001140	326577	326639	|gene note= GO_component: cytosol [goid 0005829] [evidence NAS] |neigh_up CDS[fcd=-1243](-,855269,856306) gene= RNR4 note= Rnr4p; |neigh_down CDS[fcd=743](+,858292,858609) gene= TIM13 note= Tim13p;	|gene gene= TRR2 |CDS[fcd=-1007](+,325601,326629) gene= TRR2 note= Trr2p;	CGGTTCCCTTTCTTGCCTGAAATGCTCGTTCTAATGGAAAAAAAAAGAAATAAAGGTGGGCCTGCCCATTAGCAGGAAATTGGTACTTAATTATTGAAAAAAAAATTATTGGTTGCTAAGAGATTCGAACTCTTGCATCTTACGATACCTGAGTATTCCCACAGTTAACTGCGGTCAAGATATTTCTTGAATCAGGCGCCTTAGACCGCTCGGCCAAACAACCACTTATTTGTTGAAAGCGAGCGCGGTACAAGTAATGTTACCTCATCTGATATACAATAAAGGTGGAGCGCCAATATATACGCATTTGACTGTTCATAATTCATTGAATATAATTTATTCCTTGTTAGTACAAAAGGGTTAAACAGAAAAAGACGTGACGTTGTAACCGAGAGGATG…	CGGATGCATTGCTGCTTTGGATGCAGAACGGTACCTAAGTGCCCAAGAGTAACGTGAAAAAA
721	5498	0	0	10	10	NC_001139	857273	857825	NC_001139	1028018	1028191	|gene note= GO_component: cytosol [goid 0005829] [evidence NAS] |neigh_up CDS[fcd=-1243](-,855269,856306) gene= RNR4 note= Rnr4p; |neigh_down CDS[fcd=743](+,858292,858609) gene= TIM13 note= Tim13p;	|gene gene= YTA7 |CDS[fcd=-728](+,1027376,1031515) gene= YTA7 note= Yta7p;	CGGTTCCCTTTCTTGCCTGAAATGCTCGTTCTAATGGAAAAAAAAAGAAATAAAGGTGGGCCTGCCCATTAGCAGGAAATTGGTACTTAATTATTGAAAAAAAAATTATTGGTTGCTAAGAGATTCGAACTCTTGCATCTTACGATACCTGAGTATTCCCACAGTTAACTGCGGTCAAGATATTTCTTGAATCAGGCGCCTTAGACCGCTCGGCCAAACAACCACTTATTTGTTGAAAGCGAGCGCGGTACAAGTAATGTTACCTCATCTGATATACAATAAAGGTGGAGCGCCAATATATACGCATTTGACTGTTCATAATTCATTGAATATAATTTATTCCTTGTTAGTACAAAAGGGTTAAACAGAAAAAGACGTGACGTTGTAACCGAGAGGATG…	CGGTAAGAAGAGCTTTAAGAAGTAGGACAAGACATTCGCGTACTTCAAATGAAGAAAATGACGATGAGAATGATAATAGCAGGAATGAAGCGTTAACTTTAGCTGATGAAATTAGAGAGTTACAGGAAGATAGTCCTATCAGGGAAAAAAGATTTCTTCGCGAAAGAACTAAG
721	13149	0	0	8	8	NC_001139	857273	857825	NC_001148	298925	299200	|gene note= GO_component: cytosol [goid 0005829] [evidence NAS] |neigh_up CDS[fcd=-1243](-,855269,856306) gene= RNR4 note= Rnr4p; |neigh_down CDS[fcd=743](+,858292,858609) gene= TIM13 note= Tim13p;	|gene gene= ODC1 |CDS[fcd=440](-,298570,299502) gene= ODC1 note= Odc1p;	CGGTTCCCTTTCTTGCCTGAAATGCTCGTTCTAATGGAAAAAAAAAGAAATAAAGGTGGGCCTGCCCATTAGCAGGAAATTGGTACTTAATTATTGAAAAAAAAATTATTGGTTGCTAAGAGATTCGAACTCTTGCATCTTACGATACCTGAGTATTCCCACAGTTAACTGCGGTCAAGATATTTCTTGAATCAGGCGCCTTAGACCGCTCGGCCAAACAACCACTTATTTGTTGAAAGCGAGCGCGGTACAAGTAATGTTACCTCATCTGATATACAATAAAGGTGGAGCGCCAATATATACGCATTTGACTGTTCATAATTCATTGAATATAATTTATTCCTTGTTAGTACAAAAGGGTTAAACAGAAAAAGACGTGACGTTGTAACCGAGAGGATG…	CGGCATTCCAAAGAACGTGTCTCCAGATAGTGGCTTCCAACCCATTGAAAAGTGACAAAACACCACCTTTCACAACACTATTCTTTACAACTTCAATGGGTGTCTTGAACTGTGAATTCACATCCTGTAATCTAATCTTCACTAGTTCAAAAGGCGCGACGACAAAGGCTTCCACGGCGCCAGCGGACGCACCACTGTATATGGCGATTTTTTGAGTCATCTCCCCATTGGGCGTGGGGAAAATCTTTTTATAAAACGTTTGGAATGTATCGTTT
721	8143	0	0	2	2	NC_001139	857273	857825	NC_001143	514429	514496	|gene note= GO_component: cytosol [goid 0005829] [evidence NAS] |neigh_up CDS[fcd=-1243](-,855269,856306) gene= RNR4 note= Rnr4p; |neigh_down CDS[fcd=743](+,858292,858609) gene= TIM13 note= Tim13p;	|neigh_up CDS[fcd=-1661](-,511641,512801) gene= KAE1 note= Kae1p; |neigh_down CDS[fcd=243](+,514705,516513) gene= GAP1 note= Gap1p;	CGGTTCCCTTTCTTGCCTGAAATGCTCGTTCTAATGGAAAAAAAAAGAAATAAAGGTGGGCCTGCCCATTAGCAGGAAATTGGTACTTAATTATTGAAAAAAAAATTATTGGTTGCTAAGAGATTCGAACTCTTGCATCTTACGATACCTGAGTATTCCCACAGTTAACTGCGGTCAAGATATTTCTTGAATCAGGCGCCTTAGACCGCTCGGCCAAACAACCACTTATTTGTTGAAAGCGAGCGCGGTACAAGTAATGTTACCTCATCTGATATACAATAAAGGTGGAGCGCCAATATATACGCATTTGACTGTTCATAATTCATTGAATATAATTTATTCCTTGTTAGTACAAAAGGGTTAAACAGAAAAAGACGTGACGTTGTAACCGAGAGGATG…	CGGCCATTTACCTCCTCATAGTAAATTAAACATGATAAGCGCATAGTTGGGGCAACACACCTTTCTT
721	13150	0	0	35	35	NC_001139	857273	857825	NC_001148	299201	299437	|gene note= GO_component: cytosol [goid 0005829] [evidence NAS] |neigh_up CDS[fcd=-1243](-,855269,856306) gene= RNR4 note= Rnr4p; |neigh_down CDS[fcd=743](+,858292,858609) gene= TIM13 note= Tim13p;	|gene gene= ODC1 |CDS[fcd=183](-,298570,299502) gene= ODC1 note= Odc1p;	CGGTTCCCTTTCTTGCCTGAAATGCTCGTTCTAATGGAAAAAAAAAGAAATAAAGGTGGGCCTGCCCATTAGCAGGAAATTGGTACTTAATTATTGAAAAAAAAATTATTGGTTGCTAAGAGATTCGAACTCTTGCATCTTACGATACCTGAGTATTCCCACAGTTAACTGCGGTCAAGATATTTCTTGAATCAGGCGCCTTAGACCGCTCGGCCAAACAACCACTTATTTGTTGAAAGCGAGCGCGGTACAAGTAATGTTACCTCATCTGATATACAATAAAGGTGGAGCGCCAATATATACGCATTTGACTGTTCATAATTCATTGAATATAATTTATTCCTTGTTAGTACAAAAGGGTTAAACAGAAAAAGACGTGACGTTGTAACCGAGAGGATG…	CGGAGAACTTAATTGCTCTTTTCGGAGCCTCCATTAATATAGGCGATGTGATACCCTTGTAAAGATGCGAAAATCCTTCCTTCTTCACAATTTTTGTAAGACAATCCATCACGCCCGTGTAGTGATCTACTGCTGCTTTCGCTGCAACAACAGCGGGATGACCTTTGGTTGTCACTTGTAATTGCATTCTTGTCTTCACCACGTCCAATGGATACATCACCAATAGCTCCGAGACG
721	7064	0	0	1	1	NC_001139	857273	857825	NC_001142	302564	304333	|gene note= GO_component: cytosol [goid 0005829] [evidence NAS] |neigh_up CDS[fcd=-1243](-,855269,856306) gene= RNR4 note= Rnr4p; |neigh_down CDS[fcd=743](+,858292,858609) gene= TIM13 note= Tim13p;	|gene gene= SMC3 |CDS(-,299152,302844) gene= SMC3 note= Smc3p; |gene gene= JEM1 note= synonym: KAR8 |CDS(+,303176,305113) gene= JEM1 note= Jem1p;	CGGTTCCCTTTCTTGCCTGAAATGCTCGTTCTAATGGAAAAAAAAAGAAATAAAGGTGGGCCTGCCCATTAGCAGGAAATTGGTACTTAATTATTGAAAAAAAAATTATTGGTTGCTAAGAGATTCGAACTCTTGCATCTTACGATACCTGAGTATTCCCACAGTTAACTGCGGTCAAGATATTTCTTGAATCAGGCGCCTTAGACCGCTCGGCCAAACAACCACTTATTTGTTGAAAGCGAGCGCGGTACAAGTAATGTTACCTCATCTGATATACAATAAAGGTGGAGCGCCAATATATACGCATTTGACTGTTCATAATTCATTGAATATAATTTATTCCTTGTTAGTACAAAAGGGTTAAACAGAAAAAGACGTGACGTTGTAACCGAGAGGATG…	CGGAGGGCAATATCATAGAATGATCTGGATCGTGGAACACAATTTCTACCGAGGCACTCATCACTGAACCACCAGAACCTTGGTGGATAAGCCCTTGCCTTTCTTCCCTCTTAAGATTAGAGTAATCGTCACTAAGAACAAATCTAATCGCAGCGAAGAAATTCGATTTACCTGAACCATTGGAGCCAATAATAACATTCTGATGCGGCGAGAAATTATCAATAATGGTTTCGTTCCTGTAGGTTTTAAAACCCTTAATTATCACCCTTTTGATATACATTGCAGACGTGAACTATTACCGTTACTCCAGCAGGTCGTCTTGTAAAAAAATGGTGAAACTGTTTAAAGATGAGGTTGAAAACTCATCTTTAATTAGTTTAATCATTTCCTAACGCGTCG…
721	2727	0	0	14	14	NC_001139	857273	857825	NC_001136	971217	973206	|gene note= GO_component: cytosol [goid 0005829] [evidence NAS] |neigh_up CDS[fcd=-1243](-,855269,856306) gene= RNR4 note= Rnr4p; |neigh_down CDS[fcd=743](+,858292,858609) gene= TIM13 note= Tim13p;	|gene gene= SET7 note= synonym: RMS1 |CDS(-,969986,971470) gene= SET7 note= Set7p; |gene gene= HSP78 |CDS(-,971804,974239) gene= HSP78 note= Hsp78p;	CGGTTCCCTTTCTTGCCTGAAATGCTCGTTCTAATGGAAAAAAAAAGAAATAAAGGTGGGCCTGCCCATTAGCAGGAAATTGGTACTTAATTATTGAAAAAAAAATTATTGGTTGCTAAGAGATTCGAACTCTTGCATCTTACGATACCTGAGTATTCCCACAGTTAACTGCGGTCAAGATATTTCTTGAATCAGGCGCCTTAGACCGCTCGGCCAAACAACCACTTATTTGTTGAAAGCGAGCGCGGTACAAGTAATGTTACCTCATCTGATATACAATAAAGGTGGAGCGCCAATATATACGCATTTGACTGTTCATAATTCATTGAATATAATTTATTCCTTGTTAGTACAAAAGGGTTAAACAGAAAAAGACGTGACGTTGTAACCGAGAGGATG…	CGGTTTCGTTCAGGAACTTATCCTTGAGAGAAGGATAATCCTTTATCAGTTGAGATGTTGTAACGCTTAAAACAGAACTACGAGGTATTTTAAACAATGTTTCATCCTTCTTAATCTTTTGAGTGGCAACTACTGCGCGGCCTTGATTATCACAACAAAGATCTTTGATTTCTATCTTAGGGGATACTTCAATTTCAGCGGTAGTTTTTAACCAGCAAACAAAGTTTTCGGTATCTCTTGAAAAATCATCCATTTTCGCAAACTTTCCCCTTTATTACTAGTCATATTGAAATGATCGTATTAAGCTTTTACAAAGGTAATGAAATTTTTTCATACTCGAGAGAAAAATATGTGACACATGTGTGTATTACCCGCAGTAACTCTCGAAGATTACATTTG…
721	8285	0	0	1	1	NC_001139	857273	857825	NC_001143	635025	635353	|gene note= GO_component: cytosol [goid 0005829] [evidence NAS] |neigh_up CDS[fcd=-1243](-,855269,856306) gene= RNR4 note= Rnr4p; |neigh_down CDS[fcd=743](+,858292,858609) gene= TIM13 note= Tim13p;	|neigh_up CDS[fcd=-372](-,632664,634817) gene= UBP11 note= Ubp11p; |neigh_down CDS[fcd=300](+,635489,637924) gene= BAS1 note= Bas1p;	CGGTTCCCTTTCTTGCCTGAAATGCTCGTTCTAATGGAAAAAAAAAGAAATAAAGGTGGGCCTGCCCATTAGCAGGAAATTGGTACTTAATTATTGAAAAAAAAATTATTGGTTGCTAAGAGATTCGAACTCTTGCATCTTACGATACCTGAGTATTCCCACAGTTAACTGCGGTCAAGATATTTCTTGAATCAGGCGCCTTAGACCGCTCGGCCAAACAACCACTTATTTGTTGAAAGCGAGCGCGGTACAAGTAATGTTACCTCATCTGATATACAATAAAGGTGGAGCGCCAATATATACGCATTTGACTGTTCATAATTCATTGAATATAATTTATTCCTTGTTAGTACAAAAGGGTTAAACAGAAAAAGACGTGACGTTGTAACCGAGAGGATG…	CGGAAAAACTTTATAATAGATGTGGGGAAATCACCTTTGACGATGTGCAACGGAGAAACTATTTTTTTTTTTCTTTTTTTCTTTTTTTTTTTTTTTTTGGTCCGAACAATGCGATGAGCCAGACGAAGAAAAAAATAAAAAATGAGAATGAGTAATTATGTTAAGACCTTTAGAAGAAATAGGGTCCAGTCACAGAATAAAGCCCCAGGAAACTTTAAAGCAATCGAAATTAACCAGCTATATTTATATAATAAGAAATTTTTCTTATTAGTTTACTATAAAGGACTAGTGTACGTTTTTTGTGTTTAATTATTTGCTTTCTGATAAT
721	2182	0	0	3	3	NC_001139	857273	857825	NC_001136	463115	463460	|gene note= GO_component: cytosol [goid 0005829] [evidence NAS] |neigh_up CDS[fcd=-1243](-,855269,856306) gene= RNR4 note= Rnr4p; |neigh_down CDS[fcd=743](+,858292,858609) gene= TIM13 note= Tim13p;	|rep_origin note= ARS1 |gene gene= GAL3 |CDS[fcd=144](+,463431,464993) gene= GAL3 note= Gal3p;	CGGTTCCCTTTCTTGCCTGAAATGCTCGTTCTAATGGAAAAAAAAAGAAATAAAGGTGGGCCTGCCCATTAGCAGGAAATTGGTACTTAATTATTGAAAAAAAAATTATTGGTTGCTAAGAGATTCGAACTCTTGCATCTTACGATACCTGAGTATTCCCACAGTTAACTGCGGTCAAGATATTTCTTGAATCAGGCGCCTTAGACCGCTCGGCCAAACAACCACTTATTTGTTGAAAGCGAGCGCGGTACAAGTAATGTTACCTCATCTGATATACAATAAAGGTGGAGCGCCAATATATACGCATTTGACTGTTCATAATTCATTGAATATAATTTATTCCTTGTTAGTACAAAAGGGTTAAACAGAAAAAGACGTGACGTTGTAACCGAGAGGATG…	CGGACCCTAGTGCACTTACCCCACGTTCGGTCCACTGTGTGCCGAACATGCTCCTTCACTATTTTAACATGTGGAATTCTTGAAAGAATGAAATCGCCATGCCAAGCCATCACACGGTCTTTTATGCAATTGATTGACCGCCTGCAACACATAGGCAGTAAAATTTTTACTGAAACGTATATAATCATCATAAGCGACAAGTGAGGCAACACCTTTGTTACCACATTGACAACCCCAGGTATTCATACTTCCTATTAGCGGAATCAGGAGTGCAAAAAGAGAAAATAAAAGTAAAAAGGTAGGGCAACACATAGTATGAATACAAACGTTCCAATATTCAGTTCT
721	13597	0	0	4	4	NC_001139	857273	857825	NC_001148	687780	687983	|gene note= GO_component: cytosol [goid 0005829] [evidence NAS] |neigh_up CDS[fcd=-1243](-,855269,856306) gene= RNR4 note= Rnr4p; |neigh_down CDS[fcd=743](+,858292,858609) gene= TIM13 note= Tim13p;	|neigh_up CDS[fcd=-1986](+,685895,687595) gene= MED1 note= Med1p; |neigh_down CDS[fcd=288](+,688169,688804) note= Ypr071wp;	CGGTTCCCTTTCTTGCCTGAAATGCTCGTTCTAATGGAAAAAAAAAGAAATAAAGGTGGGCCTGCCCATTAGCAGGAAATTGGTACTTAATTATTGAAAAAAAAATTATTGGTTGCTAAGAGATTCGAACTCTTGCATCTTACGATACCTGAGTATTCCCACAGTTAACTGCGGTCAAGATATTTCTTGAATCAGGCGCCTTAGACCGCTCGGCCAAACAACCACTTATTTGTTGAAAGCGAGCGCGGTACAAGTAATGTTACCTCATCTGATATACAATAAAGGTGGAGCGCCAATATATACGCATTTGACTGTTCATAATTCATTGAATATAATTTATTCCTTGTTAGTACAAAAGGGTTAAACAGAAAAAGACGTGACGTTGTAACCGAGAGGATG…	CGGTCATTTGCCAATATATATAATCAAGGACATCTCTATCATTGTGAGAAATACTAAAAATGTAGGAAAAAGGTTAAAACAAGAACCACTAACACGCTAGATAGGTAGATAGGTAGGTAGGAGGAGGTCGATATTATTACTGCATATATATATTTTTTTCCATTCTGCGTTTTCTTGCTGCAGCGTATTTATGTATCAAGATC
721	7082	0	0	40	40	NC_001139	857273	857825	NC_001142	317850	318095	|gene note= GO_component: cytosol [goid 0005829] [evidence NAS] |neigh_up CDS[fcd=-1243](-,855269,856306) gene= RNR4 note= Rnr4p; |neigh_down CDS[fcd=743](+,858292,858609) gene= TIM13 note= Tim13p;	|gene gene= LAS21 note= synonym: GPI7 |CDS[fcd=-693](+,317279,319771) gene= LAS21 note= Las21p;	CGGTTCCCTTTCTTGCCTGAAATGCTCGTTCTAATGGAAAAAAAAAGAAATAAAGGTGGGCCTGCCCATTAGCAGGAAATTGGTACTTAATTATTGAAAAAAAAATTATTGGTTGCTAAGAGATTCGAACTCTTGCATCTTACGATACCTGAGTATTCCCACAGTTAACTGCGGTCAAGATATTTCTTGAATCAGGCGCCTTAGACCGCTCGGCCAAACAACCACTTATTTGTTGAAAGCGAGCGCGGTACAAGTAATGTTACCTCATCTGATATACAATAAAGGTGGAGCGCCAATATATACGCATTTGACTGTTCATAATTCATTGAATATAATTTATTCCTTGTTAGTACAAAAGGGTTAAACAGAAAAAGACGTGACGTTGTAACCGAGAGGATG…	CGGGAAATTATTTCAGGAATGGGCCCAGTGGGACGTGGCTATCCTGCATTACTTGGGTCTTGACCATATCGGGCATAAAGATGGCCCGCATTCAAAGTTTATGGCTGCTAAACATCAAGAAATGGACAGCATTCTGAAGTCAATATATGATGAAGTGTTGGAACATGAAGATGACGATGATACACTGATTTGTGTTCTTGGCGACCATGGAATGAACGAACTGGGCAACCATGGTGGCTCTTCAG
721	4915	0	0	656	656	NC_001139	857273	857825	NC_001139	486182	486582	|gene note= GO_component: cytosol [goid 0005829] [evidence NAS] |neigh_up CDS[fcd=-1243](-,855269,856306) gene= RNR4 note= Rnr4p; |neigh_down CDS[fcd=743](+,858292,858609) gene= TIM13 note= Tim13p;	|gene gene= PMC1 |CDS[fcd=-457](+,485925,489446) gene= PMC1 note= Pmc1p;	CGGTTCCCTTTCTTGCCTGAAATGCTCGTTCTAATGGAAAAAAAAAGAAATAAAGGTGGGCCTGCCCATTAGCAGGAAATTGGTACTTAATTATTGAAAAAAAAATTATTGGTTGCTAAGAGATTCGAACTCTTGCATCTTACGATACCTGAGTATTCCCACAGTTAACTGCGGTCAAGATATTTCTTGAATCAGGCGCCTTAGACCGCTCGGCCAAACAACCACTTATTTGTTGAAAGCGAGCGCGGTACAAGTAATGTTACCTCATCTGATATACAATAAAGGTGGAGCGCCAATATATACGCATTTGACTGTTCATAATTCATTGAATATAATTTATTCCTTGTTAGTACAAAAGGGTTAAACAGAAAAAGACGTGACGTTGTAACCGAGAGGATG…	CGGTATAAAAATTATGGCGATAATTCACTTCCTGAAAGAATACCAAAGTCTTTTTTACAATTAGTATGGGCTGCTTTTAATGACAAAACAATGCAATTACTGACAGTCGCCGCTGTTGTTTCCTTTGTTTTAGGTCTATACGAACTATGGATGCAACCTCCACAGTATGATCCTGAAGGAAATAAAATTAAGCAAGTTGACTGGATTGAAGGGGTTGCTATCATGATTGCGGTCTTTGTGGTAGTTCTAGTGAGTGCCGCTAACGATTACCAGAAGGAGTTGCAATTTGCAAAGCTAAATAAAAAGAAGGAAAACCGTAAAATTATAGTCATAAGAAATGATCAGGAAATATTAATTTCCATTCACCACGTTTTAGTCGGTGATGTCATTTCATTACAAA
721	524	0	0	22	22	NC_001139	857273	857825	NC_001134	185154	185393	|gene note= GO_component: cytosol [goid 0005829] [evidence NAS] |neigh_up CDS[fcd=-1243](-,855269,856306) gene= RNR4 note= Rnr4p; |neigh_down CDS[fcd=743](+,858292,858609) gene= TIM13 note= Tim13p;	|gene gene= APN2 note= synonym: ETH1 |CDS[fcd=-917](+,184356,185918) gene= APN2 note= Apn2p;	CGGTTCCCTTTCTTGCCTGAAATGCTCGTTCTAATGGAAAAAAAAAGAAATAAAGGTGGGCCTGCCCATTAGCAGGAAATTGGTACTTAATTATTGAAAAAAAAATTATTGGTTGCTAAGAGATTCGAACTCTTGCATCTTACGATACCTGAGTATTCCCACAGTTAACTGCGGTCAAGATATTTCTTGAATCAGGCGCCTTAGACCGCTCGGCCAAACAACCACTTATTTGTTGAAAGCGAGCGCGGTACAAGTAATGTTACCTCATCTGATATACAATAAAGGTGGAGCGCCAATATATACGCATTTGACTGTTCATAATTCATTGAATATAATTTATTCCTTGTTAGTACAAAAGGGTTAAACAGAAAAAGACGTGACGTTGTAACCGAGAGGATG…	CGGACACGCCACATCGGAGGATATTTAATCAAATATTGGCTGATTCACTTTTACCAGACGCGAGTAAAAGGGGGATACTGATAGACACTACGAGGCTAATTCAAACAAGAAATCGACTTAAAATGTATACAGTCTGGAATATGTTAAAAAATTTAAGACCTTCGAATTATGGCTCACGGATAGATTTTATCCTAGTGTCCTTAAAGCTTGAACGATGCATAAAAGCAGCTGACATTCTT
721	13588	0	0	2	2	NC_001139	857273	857825	NC_001148	678914	679012	|gene note= GO_component: cytosol [goid 0005829] [evidence NAS] |neigh_up CDS[fcd=-1243](-,855269,856306) gene= RNR4 note= Rnr4p; |neigh_down CDS[fcd=743](+,858292,858609) gene= TIM13 note= Tim13p;	|neigh_up CDS[fcd=-1801](+,677162,677638) gene= FCY1 note= Fcy1p; |neigh_down CDS[fcd=727](+,679690,680796) gene= ROX1 note= Rox1p;	CGGTTCCCTTTCTTGCCTGAAATGCTCGTTCTAATGGAAAAAAAAAGAAATAAAGGTGGGCCTGCCCATTAGCAGGAAATTGGTACTTAATTATTGAAAAAAAAATTATTGGTTGCTAAGAGATTCGAACTCTTGCATCTTACGATACCTGAGTATTCCCACAGTTAACTGCGGTCAAGATATTTCTTGAATCAGGCGCCTTAGACCGCTCGGCCAAACAACCACTTATTTGTTGAAAGCGAGCGCGGTACAAGTAATGTTACCTCATCTGATATACAATAAAGGTGGAGCGCCAATATATACGCATTTGACTGTTCATAATTCATTGAATATAATTTATTCCTTGTTAGTACAAAAGGGTTAAACAGAAAAAGACGTGACGTTGTAACCGAGAGGATG…	CGGAGGGAATAATAAAATCGGGGTGACGCAAGTATGAAGTCATGTGTGCTTAGCAATTACGTAGAGGGATTAGAAATAATAGTGTGCGGTTATCGGAA
721	3806	0	0	4	4	NC_001139	857273	857825	NC_001137	377803	377872	|gene note= GO_component: cytosol [goid 0005829] [evidence NAS] |neigh_up CDS[fcd=-1243](-,855269,856306) gene= RNR4 note= Rnr4p; |neigh_down CDS[fcd=743](+,858292,858609) gene= TIM13 note= Tim13p;	|neigh_up CDS[fcd=-227](-,375211,377610) gene= FLO8 note= Flo8p; |neigh_down CDS[fcd=4262](-,378758,382099) gene= KAP123 note= Kap123p;	CGGTTCCCTTTCTTGCCTGAAATGCTCGTTCTAATGGAAAAAAAAAGAAATAAAGGTGGGCCTGCCCATTAGCAGGAAATTGGTACTTAATTATTGAAAAAAAAATTATTGGTTGCTAAGAGATTCGAACTCTTGCATCTTACGATACCTGAGTATTCCCACAGTTAACTGCGGTCAAGATATTTCTTGAATCAGGCGCCTTAGACCGCTCGGCCAAACAACCACTTATTTGTTGAAAGCGAGCGCGGTACAAGTAATGTTACCTCATCTGATATACAATAAAGGTGGAGCGCCAATATATACGCATTTGACTGTTCATAATTCATTGAATATAATTTATTCCTTGTTAGTACAAAAGGGTTAAACAGAAAAAGACGTGACGTTGTAACCGAGAGGATG…	CGGTCTCAAACCAACCCTCTACAACTTCATCGTGATCCCATTCTTTCTTCGTTGTCTTCCCACGCTCTT
721	523	0	0	1	1	NC_001139	857273	857825	NC_001134	185033	185153	|gene note= GO_component: cytosol [goid 0005829] [evidence NAS] |neigh_up CDS[fcd=-1243](-,855269,856306) gene= RNR4 note= Rnr4p; |neigh_down CDS[fcd=743](+,858292,858609) gene= TIM13 note= Tim13p;	|gene gene= APN2 note= synonym: ETH1 |CDS[fcd=-737](+,184356,185918) gene= APN2 note= Apn2p;	CGGTTCCCTTTCTTGCCTGAAATGCTCGTTCTAATGGAAAAAAAAAGAAATAAAGGTGGGCCTGCCCATTAGCAGGAAATTGGTACTTAATTATTGAAAAAAAAATTATTGGTTGCTAAGAGATTCGAACTCTTGCATCTTACGATACCTGAGTATTCCCACAGTTAACTGCGGTCAAGATATTTCTTGAATCAGGCGCCTTAGACCGCTCGGCCAAACAACCACTTATTTGTTGAAAGCGAGCGCGGTACAAGTAATGTTACCTCATCTGATATACAATAAAGGTGGAGCGCCAATATATACGCATTTGACTGTTCATAATTCATTGAATATAATTTATTCCTTGTTAGTACAAAAGGGTTAAACAGAAAAAGACGTGACGTTGTAACCGAGAGGATG…	CGGGATCTTATAGACAGTGCCGATACATTAGAACAATTCTCAATTCCAATAACAGATCCCATGGGTGGAACAAAGTTAGAAGCACAATATAGGGATAAAGCAATCCAATTTATTATCAAT
721	5452	0	0	4	4	NC_001139	857273	857825	NC_001139	992530	993207	|gene note= GO_component: cytosol [goid 0005829] [evidence NAS] |neigh_up CDS[fcd=-1243](-,855269,856306) gene= RNR4 note= Rnr4p; |neigh_down CDS[fcd=743](+,858292,858609) gene= TIM13 note= Tim13p;	|gene |CDS[fcd=658](-,991181,993526) note= Ygr250cp;	CGGTTCCCTTTCTTGCCTGAAATGCTCGTTCTAATGGAAAAAAAAAGAAATAAAGGTGGGCCTGCCCATTAGCAGGAAATTGGTACTTAATTATTGAAAAAAAAATTATTGGTTGCTAAGAGATTCGAACTCTTGCATCTTACGATACCTGAGTATTCCCACAGTTAACTGCGGTCAAGATATTTCTTGAATCAGGCGCCTTAGACCGCTCGGCCAAACAACCACTTATTTGTTGAAAGCGAGCGCGGTACAAGTAATGTTACCTCATCTGATATACAATAAAGGTGGAGCGCCAATATATACGCATTTGACTGTTCATAATTCATTGAATATAATTTATTCCTTGTTAGTACAAAAGGGTTAAACAGAAAAAGACGTGACGTTGTAACCGAGAGGATG…	CGGAAACTTTTTTGATAACTCCTTCTTGATTACTTCTATGACTTCTTTAGGTGTAATCAAAGTCTCTACTTTTTCAGGATTGTGATAAGGCAAGTTGCCTATAAAGAGACACCTGAAATTATCATCATTGTTGTTTTCTTTGACATGGTCCCAATGGATTCTTTCTCTCTCCTTTCGCTCAACGTGATAGTTGATAAATAGTGTGGAGCCATTTACCGTCCTTCCATTAAGTTCCTTGATGCAAAGTGAAGCTTGAGAACCCAAGGGGTAGGAGATGAACCCGTATCCGTTAGGTTCGCCTTTCGTTTTATCATATATCAATTTCATTGATAAAATTGGTCCATATTTTGAAAATAAGAAACTTAGTTCACCAATAGAAAGGCTCTTTGCTATTCCCCC…
721	8793	0	0	1	1	NC_001139	857273	857825	NC_001144	398661	399745	|gene note= GO_component: cytosol [goid 0005829] [evidence NAS] |neigh_up CDS[fcd=-1243](-,855269,856306) gene= RNR4 note= Rnr4p; |neigh_down CDS[fcd=743](+,858292,858609) gene= TIM13 note= Tim13p;	|gene gene= DCN1 gene= DCN1 note= Dcn1p; |gene gene= DIP2 note= synonym: UTP12 |CDS[fcd=455](+,399658,402489) gene= DIP2 note= Dip2p;	CGGTTCCCTTTCTTGCCTGAAATGCTCGTTCTAATGGAAAAAAAAAGAAATAAAGGTGGGCCTGCCCATTAGCAGGAAATTGGTACTTAATTATTGAAAAAAAAATTATTGGTTGCTAAGAGATTCGAACTCTTGCATCTTACGATACCTGAGTATTCCCACAGTTAACTGCGGTCAAGATATTTCTTGAATCAGGCGCCTTAGACCGCTCGGCCAAACAACCACTTATTTGTTGAAAGCGAGCGCGGTACAAGTAATGTTACCTCATCTGATATACAATAAAGGTGGAGCGCCAATATATACGCATTTGACTGTTCATAATTCATTGAATATAATTTATTCCTTGTTAGTACAAAAGGGTTAAACAGAAAAAGACGTGACGTTGTAACCGAGAGGATG…	CGGAACAAGAGGCAATTGAATCATTCACCTCATTAACCAAATGTGACCCCAAGGTATCCAGGAAGTACCTGCAGCGTAATCACTGGAACATCAATTACGCTCTCAATGATTATTATGACAAGGAAATAGGGACGTTTACTGACGAGGTTTCAACTGTGGCTCATCCACCCGTATACCCGAAGGAGCTAACACAGGTATTTGAACACTATATCAATAACAACTTGTTTGATATAGACTCACTGGTCAAGTTCATTGAGGAGCTAGGCTACAATCTTGAAGATTTAGCGACATTATGCTTAGCCCATTTACTGGGGTACAAGAAACTAGAAGAACCCTTAAAACGAGAGGACTTCCTGTCAACATGGTTTATGCAAGGCTGTTCCACCATTTCAGACATGC…
721	2688	0	0	4	4	NC_001139	857273	857825	NC_001136	931474	931701	|gene note= GO_component: cytosol [goid 0005829] [evidence NAS] |neigh_up CDS[fcd=-1243](-,855269,856306) gene= RNR4 note= Rnr4p; |neigh_down CDS[fcd=743](+,858292,858609) gene= TIM13 note= Tim13p;	|gene gene= LYS4 note= synonym: LYS3 |CDS[fcd=-462](+,931125,933206) gene= LYS4 note= Lys4p;	CGGTTCCCTTTCTTGCCTGAAATGCTCGTTCTAATGGAAAAAAAAAGAAATAAAGGTGGGCCTGCCCATTAGCAGGAAATTGGTACTTAATTATTGAAAAAAAAATTATTGGTTGCTAAGAGATTCGAACTCTTGCATCTTACGATACCTGAGTATTCCCACAGTTAACTGCGGTCAAGATATTTCTTGAATCAGGCGCCTTAGACCGCTCGGCCAAACAACCACTTATTTGTTGAAAGCGAGCGCGGTACAAGTAATGTTACCTCATCTGATATACAATAAAGGTGGAGCGCCAATATATACGCATTTGACTGTTCATAATTCATTGAATATAATTTATTCCTTGTTAGTACAAAAGGGTTAAACAGAAAAAGACGTGACGTTGTAACCGAGAGGATG…	CGGTAGAGGTATTGGTCATCAAATTATGATTGAGGAGGGCTATGCTTTCCCCTTGAACATGACTGTCGCATCTGACTCGCATTCAAACACCTACGGTGGTCTGGGGTCGCTGGGCACTCCAATAGTGAGAACAGACGCTGCAGCCATATGGGCCACGGGACAGACGTGGTGGCAGATCCCACCAGTGGCTCAGGTTGAGTTGAAAGGTCAATTGCCTCAGGGTGTTT
721	9268	0	0	19	19	NC_001139	857273	857825	NC_001144	787310	787897	|gene note= GO_component: cytosol [goid 0005829] [evidence NAS] |neigh_up CDS[fcd=-1243](-,855269,856306) gene= RNR4 note= Rnr4p; |neigh_down CDS[fcd=743](+,858292,858609) gene= TIM13 note= Tim13p;	|gene gene= REC102 gene= REC102 note= Rec102p; |gene gene= CHS5 note= synonym: CAL3 |CDS[fcd=61](+,787664,789679) gene= CHS5 note= Chs5p;	CGGTTCCCTTTCTTGCCTGAAATGCTCGTTCTAATGGAAAAAAAAAGAAATAAAGGTGGGCCTGCCCATTAGCAGGAAATTGGTACTTAATTATTGAAAAAAAAATTATTGGTTGCTAAGAGATTCGAACTCTTGCATCTTACGATACCTGAGTATTCCCACAGTTAACTGCGGTCAAGATATTTCTTGAATCAGGCGCCTTAGACCGCTCGGCCAAACAACCACTTATTTGTTGAAAGCGAGCGCGGTACAAGTAATGTTACCTCATCTGATATACAATAAAGGTGGAGCGCCAATATATACGCATTTGACTGTTCATAATTCATTGAATATAATTTATTCCTTGTTAGTACAAAAGGGTTAAACAGAAAAAGACGTGACGTTGTAACCGAGAGGATG…	CGGCTGTAACGTACAATAAGTAGCATGCATAAAATATAATTTAATCAAATACTTTTGGGCAATTAAAATTTTAGTTAACAATAGTTATGCAATGCGCTTTATGTTCATATGATACCGTTTATAAGCTATTGCCATATCCTTATCTTATTGCTTCCAGTAGCCTCGAGTCGACCACTAAAAAGATGTCACTTAAGACGGAAATTATGTAGCTGCACTTCTTTTTTAACAAGTTCGGTCGGCCCTTCAAGTTCTCCTTTCTAAAGCCTCATTATTTATTGCGTAGATGCTAAATGTTATCGCGGTTTAGCTTGCATGTTACGTTTCCGTTTTAGAACCTGGTCGAGTAGCGAATAATGTCTTCAGTTGATGTACTGTTAACAGTAGGTAAGTTGGATGCCT…
721	10392	0	0	1	1	NC_001139	857273	857825	NC_001145	704969	705169	|gene note= GO_component: cytosol [goid 0005829] [evidence NAS] |neigh_up CDS[fcd=-1243](-,855269,856306) gene= RNR4 note= Rnr4p; |neigh_down CDS[fcd=743](+,858292,858609) gene= TIM13 note= Tim13p;	|gene gene= TRS130 |CDS[fcd=1817](-,703578,706886) gene= TRS130 note= Trs130p;	CGGTTCCCTTTCTTGCCTGAAATGCTCGTTCTAATGGAAAAAAAAAGAAATAAAGGTGGGCCTGCCCATTAGCAGGAAATTGGTACTTAATTATTGAAAAAAAAATTATTGGTTGCTAAGAGATTCGAACTCTTGCATCTTACGATACCTGAGTATTCCCACAGTTAACTGCGGTCAAGATATTTCTTGAATCAGGCGCCTTAGACCGCTCGGCCAAACAACCACTTATTTGTTGAAAGCGAGCGCGGTACAAGTAATGTTACCTCATCTGATATACAATAAAGGTGGAGCGCCAATATATACGCATTTGACTGTTCATAATTCATTGAATATAATTTATTCCTTGTTAGTACAAAAGGGTTAAACAGAAAAAGACGTGACGTTGTAACCGAGAGGATG…	CGGAAACTCCTTTACAAAAGTAATCCCCTCAACAATGATTTCGAAAGAAAGCAGAGAAAATTCACCGTACATGATATCTCTACACTCCAATATTAGTTTATTTTCACCTTTCTTCAAAAGAAAATCACTGGCTCCAAAAACTATCACGTCTCCCCCCATATTTTTCAAAGATAATCTCATTGTTTTTGTACTGATATCCT
721	10937	0	0	4	4	NC_001139	857273	857825	NC_001146	236110	236285	|gene note= GO_component: cytosol [goid 0005829] [evidence NAS] |neigh_up CDS[fcd=-1243](-,855269,856306) gene= RNR4 note= Rnr4p; |neigh_down CDS[fcd=743](+,858292,858609) gene= TIM13 note= Tim13p;	|gene gene= ALG9 |CDS[fcd=1467](-,235997,237664) gene= ALG9 note= Alg9p;	CGGTTCCCTTTCTTGCCTGAAATGCTCGTTCTAATGGAAAAAAAAAGAAATAAAGGTGGGCCTGCCCATTAGCAGGAAATTGGTACTTAATTATTGAAAAAAAAATTATTGGTTGCTAAGAGATTCGAACTCTTGCATCTTACGATACCTGAGTATTCCCACAGTTAACTGCGGTCAAGATATTTCTTGAATCAGGCGCCTTAGACCGCTCGGCCAAACAACCACTTATTTGTTGAAAGCGAGCGCGGTACAAGTAATGTTACCTCATCTGATATACAATAAAGGTGGAGCGCCAATATATACGCATTTGACTGTTCATAATTCATTGAATATAATTTATTCCTTGTTAGTACAAAAGGGTTAAACAGAAAAAGACGTGACGTTGTAACCGAGAGGATG…	CGGTACGTAAAATGCTCTACCCAAAATCTTAGAATTTTCACCGTCGATGAATGCAGCACATGCCAGCTTATTCCAGTTATCCATCAGATGTAGAGGGTTGAAAACGTCTTTTGTTAAATTTATTGGGGCGACGATGTCAATAAAATAATCACATCTAGTGATCGGCCACTCTTTA
721	11460	0	0	109	109	NC_001139	857273	857825	NC_001146	676372	676589	|gene note= GO_component: cytosol [goid 0005829] [evidence NAS] |neigh_up CDS[fcd=-1243](-,855269,856306) gene= RNR4 note= Rnr4p; |neigh_down CDS[fcd=743](+,858292,858609) gene= TIM13 note= Tim13p;	|gene gene= CPR8 |CDS[fcd=-301](+,676179,677105) gene= CPR8 note= Cpr8p;	CGGTTCCCTTTCTTGCCTGAAATGCTCGTTCTAATGGAAAAAAAAAGAAATAAAGGTGGGCCTGCCCATTAGCAGGAAATTGGTACTTAATTATTGAAAAAAAAATTATTGGTTGCTAAGAGATTCGAACTCTTGCATCTTACGATACCTGAGTATTCCCACAGTTAACTGCGGTCAAGATATTTCTTGAATCAGGCGCCTTAGACCGCTCGGCCAAACAACCACTTATTTGTTGAAAGCGAGCGCGGTACAAGTAATGTTACCTCATCTGATATACAATAAAGGTGGAGCGCCAATATATACGCATTTGACTGTTCATAATTCATTGAATATAATTTATTCCTTGTTAGTACAAAAGGGTTAAACAGAAAAAGACGTGACGTTGTAACCGAGAGGATG…	CGGCCGTCTCATAACAATAGACTTATACGGGACTATGGTGCCCAAGACAGTAATGACTTTTTGCCAGTATGTTGATAGTGTAAAAGATCGCCTTGCTTCCCGTCACAGTTACTCGCCAGAACGCGATTTTGATAAAATTCTACCGAATGGAGCTATAGAAGGTAGCTCCGTTTCTTCCTCCTCTATTGAAGAAACGGAAATGTTGGCTCCAAAACTC
721	1042	0	0	8	8	NC_001139	857273	857825	NC_001134	629964	630306	|gene note= GO_component: cytosol [goid 0005829] [evidence NAS] |neigh_up CDS[fcd=-1243](-,855269,856306) gene= RNR4 note= Rnr4p; |neigh_down CDS[fcd=743](+,858292,858609) gene= TIM13 note= Tim13p;	|gene gene= COS111 |CDS[fcd=-972](+,629163,631937) gene= COS111 note= Cos111p;	CGGTTCCCTTTCTTGCCTGAAATGCTCGTTCTAATGGAAAAAAAAAGAAATAAAGGTGGGCCTGCCCATTAGCAGGAAATTGGTACTTAATTATTGAAAAAAAAATTATTGGTTGCTAAGAGATTCGAACTCTTGCATCTTACGATACCTGAGTATTCCCACAGTTAACTGCGGTCAAGATATTTCTTGAATCAGGCGCCTTAGACCGCTCGGCCAAACAACCACTTATTTGTTGAAAGCGAGCGCGGTACAAGTAATGTTACCTCATCTGATATACAATAAAGGTGGAGCGCCAATATATACGCATTTGACTGTTCATAATTCATTGAATATAATTTATTCCTTGTTAGTACAAAAGGGTTAAACAGAAAAAGACGTGACGTTGTAACCGAGAGGATG…	CGGGAATTATAGGCCAAGACTCGAAGGATTCTCAAGGCCTAGACGATGATGGCCACTCAAGGCGTCACAGACGCCGTCGCCGCAGATCTACTAACACAAGTTTGAATCTACCTCCAGCTACTCCAACATCTACCATTTCTAACGAGGATGATGCCAATAGCGGATTAATCAAAGACGACGCTTCAAATGGCAGTGAAGTTGAAGACTTGGCATTAGCTGGTTGGAGAGACTGGAGATACAGAAATGAACCCCTTTATAGCTCTCCTCTGTTGAACAGCTTTAAACTGAAAAAAGTGGTTTCTCGTTCTTCTTCTATCACTTCTACATCTTCTGGAAATTCCA
721	2778	0	0	2	2	NC_001139	857273	857825	NC_001136	1014411	1014662	|gene note= GO_component: cytosol [goid 0005829] [evidence NAS] |neigh_up CDS[fcd=-1243](-,855269,856306) gene= RNR4 note= Rnr4p; |neigh_down CDS[fcd=743](+,858292,858609) gene= TIM13 note= Tim13p;	|gene gene= MTH1 note= synonyms: HTR1, DGT1, BPC1 |CDS[fcd=1162](-,1014397,1015698) gene= MTH1 note= Mth1p;	CGGTTCCCTTTCTTGCCTGAAATGCTCGTTCTAATGGAAAAAAAAAGAAATAAAGGTGGGCCTGCCCATTAGCAGGAAATTGGTACTTAATTATTGAAAAAAAAATTATTGGTTGCTAAGAGATTCGAACTCTTGCATCTTACGATACCTGAGTATTCCCACAGTTAACTGCGGTCAAGATATTTCTTGAATCAGGCGCCTTAGACCGCTCGGCCAAACAACCACTTATTTGTTGAAAGCGAGCGCGGTACAAGTAATGTTACCTCATCTGATATACAATAAAGGTGGAGCGCCAATATATACGCATTTGACTGTTCATAATTCATTGAATATAATTTATTCCTTGTTAGTACAAAAGGGTTAAACAGAAAAAGACGTGACGTTGTAACCGAGAGGATG…	CGGCTGCCAATCCAATCCTAATCTTTGGTAAACTTGTGCCTGACATTGCGACCATATCGTAGCCTTTTCTTCTTTAGATAAGCTGACTTTGTTTTTTCCCTGTTGATTTGTTGCGGCGCTTGATCTCATCATCAATTCATCAAGGTTATTATTGGGGTTTTTCAACTGAATGTTCTTCAATAAAGCCTTTTTCAGAAGCGATTTTGTTTCTGTGCTGTTTTTCCGCGGTATTATGCTTGGTGGGGGCATGT
721	8717	0	0	6	6	NC_001139	857273	857825	NC_001144	334238	334306	|gene note= GO_component: cytosol [goid 0005829] [evidence NAS] |neigh_up CDS[fcd=-1243](-,855269,856306) gene= RNR4 note= Rnr4p; |neigh_down CDS[fcd=743](+,858292,858609) gene= TIM13 note= Tim13p;	|gene gene= KIN2 |CDS[fcd=-1681](+,332591,336034) gene= KIN2 note= Kin2p;	CGGTTCCCTTTCTTGCCTGAAATGCTCGTTCTAATGGAAAAAAAAAGAAATAAAGGTGGGCCTGCCCATTAGCAGGAAATTGGTACTTAATTATTGAAAAAAAAATTATTGGTTGCTAAGAGATTCGAACTCTTGCATCTTACGATACCTGAGTATTCCCACAGTTAACTGCGGTCAAGATATTTCTTGAATCAGGCGCCTTAGACCGCTCGGCCAAACAACCACTTATTTGTTGAAAGCGAGCGCGGTACAAGTAATGTTACCTCATCTGATATACAATAAAGGTGGAGCGCCAATATATACGCATTTGACTGTTCATAATTCATTGAATATAATTTATTCCTTGTTAGTACAAAAGGGTTAAACAGAAAAAGACGTGACGTTGTAACCGAGAGGATG…	CGGATATTATGACCAAAATGAGGAGCCCTCAGAAAGAAGTAGTACCTAATCCTGGTATTTTTCAAGTG
721	5936	0	0	1	1	NC_001139	857273	857825	NC_001140	296862	296996	|gene note= GO_component: cytosol [goid 0005829] [evidence NAS] |neigh_up CDS[fcd=-1243](-,855269,856306) gene= RNR4 note= Rnr4p; |neigh_down CDS[fcd=743](+,858292,858609) gene= TIM13 note= Tim13p;	|neigh_up CDS[fcd=-479](-,294672,296450) gene= HXT5 note= Hxt5p; |neigh_down CDS[fcd=5008](-,299148,301937) gene= SFB3 note= Sfb3p;	CGGTTCCCTTTCTTGCCTGAAATGCTCGTTCTAATGGAAAAAAAAAGAAATAAAGGTGGGCCTGCCCATTAGCAGGAAATTGGTACTTAATTATTGAAAAAAAAATTATTGGTTGCTAAGAGATTCGAACTCTTGCATCTTACGATACCTGAGTATTCCCACAGTTAACTGCGGTCAAGATATTTCTTGAATCAGGCGCCTTAGACCGCTCGGCCAAACAACCACTTATTTGTTGAAAGCGAGCGCGGTACAAGTAATGTTACCTCATCTGATATACAATAAAGGTGGAGCGCCAATATATACGCATTTGACTGTTCATAATTCATTGAATATAATTTATTCCTTGTTAGTACAAAAGGGTTAAACAGAAAAAGACGTGACGTTGTAACCGAGAGGATG…	CGGTATATTATTCCATCGCTATGAGTGCGGGATCAGAAAGTGAATTACTTACTGTCCCCTAATGTGCACAGCCACGGGGAATGCGGATCAACTGCAGAGAAAAGGGCGCACAGAGTTAGAATGCATCCCTTAAT
721	5937	0	0	2	2	NC_001139	857273	857825	NC_001140	296997	297157	|gene note= GO_component: cytosol [goid 0005829] [evidence NAS] |neigh_up CDS[fcd=-1243](-,855269,856306) gene= RNR4 note= Rnr4p; |neigh_down CDS[fcd=743](+,858292,858609) gene= TIM13 note= Tim13p;	|neigh_up CDS[fcd=-627](-,294672,296450) gene= HXT5 note= Hxt5p; |neigh_down CDS[fcd=4860](-,299148,301937) gene= SFB3 note= Sfb3p;	CGGTTCCCTTTCTTGCCTGAAATGCTCGTTCTAATGGAAAAAAAAAGAAATAAAGGTGGGCCTGCCCATTAGCAGGAAATTGGTACTTAATTATTGAAAAAAAAATTATTGGTTGCTAAGAGATTCGAACTCTTGCATCTTACGATACCTGAGTATTCCCACAGTTAACTGCGGTCAAGATATTTCTTGAATCAGGCGCCTTAGACCGCTCGGCCAAACAACCACTTATTTGTTGAAAGCGAGCGCGGTACAAGTAATGTTACCTCATCTGATATACAATAAAGGTGGAGCGCCAATATATACGCATTTGACTGTTCATAATTCATTGAATATAATTTATTCCTTGTTAGTACAAAAGGGTTAAACAGAAAAAGACGTGACGTTGTAACCGAGAGGATG…	CGGGAAGTAACAGTAACACGTCATGCGGATGTTTCTTCGGTGGGTATGGGTCACAATTTCGTCCACCAGTACATCACAGCATGCTCTCATTTCTTTACTTTTTGCTAGCAGATGATTACTTTCATTTCGGGTGGGATGGGCCACCTTTTTAGTTTATCCT
721	4991	0	0	9	9	NC_001139	857273	857825	NC_001139	554832	555323	|gene note= GO_component: cytosol [goid 0005829] [evidence NAS] |neigh_up CDS[fcd=-1243](-,855269,856306) gene= RNR4 note= Rnr4p; |neigh_down CDS[fcd=743](+,858292,858609) gene= TIM13 note= Tim13p;	|gene gene= TIM21 |CDS[fcd=-106](-,554252,554971) gene= TIM21 note= Tim21p;	CGGTTCCCTTTCTTGCCTGAAATGCTCGTTCTAATGGAAAAAAAAAGAAATAAAGGTGGGCCTGCCCATTAGCAGGAAATTGGTACTTAATTATTGAAAAAAAAATTATTGGTTGCTAAGAGATTCGAACTCTTGCATCTTACGATACCTGAGTATTCCCACAGTTAACTGCGGTCAAGATATTTCTTGAATCAGGCGCCTTAGACCGCTCGGCCAAACAACCACTTATTTGTTGAAAGCGAGCGCGGTACAAGTAATGTTACCTCATCTGATATACAATAAAGGTGGAGCGCCAATATATACGCATTTGACTGTTCATAATTCATTGAATATAATTTATTCCTTGTTAGTACAAAAGGGTTAAACAGAAAAAGACGTGACGTTGTAACCGAGAGGATG…	CGGTGCCATTACTATATAATCTTGTTCTAAGCAGTGACGTATGAGTTATTACCGATGAGTTCACGAAAGTATTATATCGTGGAAACAAAGGCTTTCTATGTCCTAAACGGAGTAAAGACCTAGGCAAACTTGAGCTCATTGTTTAAACTTGGAGTCAGGAAAATAATATACGAATGATTTTACCAACCTGATATCTAAAATTAAATTTAGAACTATAACCTGCTGTCACTGGCGGAAAAATACGCCCTCAGGTTTGACCTAGTAGAGCTGAACATCTTTTCACTGCTTTCTGTATCCTTTATTTATTGGAGCTTCCGAAACTTCCCAAGAAAAGTGAAGAAAAAACCAGGAAAATCAAAAGACATGACGCATATAATGTACACCTTTTTTTTTTCGCGG…
721	1567	0	0	4	4	NC_001139	857273	857825	NC_001135	249505	249590	|gene note= GO_component: cytosol [goid 0005829] [evidence NAS] |neigh_up CDS[fcd=-1243](-,855269,856306) gene= RNR4 note= Rnr4p; |neigh_down CDS[fcd=743](+,858292,858609) gene= TIM13 note= Tim13p;	|gene |CDS[fcd=495](-,249290,250042) note= Ycr076cp;	CGGTTCCCTTTCTTGCCTGAAATGCTCGTTCTAATGGAAAAAAAAAGAAATAAAGGTGGGCCTGCCCATTAGCAGGAAATTGGTACTTAATTATTGAAAAAAAAATTATTGGTTGCTAAGAGATTCGAACTCTTGCATCTTACGATACCTGAGTATTCCCACAGTTAACTGCGGTCAAGATATTTCTTGAATCAGGCGCCTTAGACCGCTCGGCCAAACAACCACTTATTTGTTGAAAGCGAGCGCGGTACAAGTAATGTTACCTCATCTGATATACAATAAAGGTGGAGCGCCAATATATACGCATTTGACTGTTCATAATTCATTGAATATAATTTATTCCTTGTTAGTACAAAAGGGTTAAACAGAAAAAGACGTGACGTTGTAACCGAGAGGATG…	CGGATGGCTTGTGCCAACAGGATACAGATCACCATCCGCATACCCTCCTGCTGGGTTAGCGAAGCTCGGTTCAGTTACCGTAAGT
721	596	0	0	23	23	NC_001139	857273	857825	NC_001134	243015	243644	|gene note= GO_component: cytosol [goid 0005829] [evidence NAS] |neigh_up CDS[fcd=-1243](-,855269,856306) gene= RNR4 note= Rnr4p; |neigh_down CDS[fcd=743](+,858292,858609) gene= TIM13 note= Tim13p;	|gene gene= COQ1 |CDS[fcd=-518](+,242811,244232) gene= COQ1 note= Coq1p;	CGGTTCCCTTTCTTGCCTGAAATGCTCGTTCTAATGGAAAAAAAAAGAAATAAAGGTGGGCCTGCCCATTAGCAGGAAATTGGTACTTAATTATTGAAAAAAAAATTATTGGTTGCTAAGAGATTCGAACTCTTGCATCTTACGATACCTGAGTATTCCCACAGTTAACTGCGGTCAAGATATTTCTTGAATCAGGCGCCTTAGACCGCTCGGCCAAACAACCACTTATTTGTTGAAAGCGAGCGCGGTACAAGTAATGTTACCTCATCTGATATACAATAAAGGTGGAGCGCCAATATATACGCATTTGACTGTTCATAATTCATTGAATATAATTTATTCCTTGTTAGTACAAAAGGGTTAAACAGAAAAAGACGTGACGTTGTAACCGAGAGGATG…	CGGTGCTAAACAAGGTTACTAGTTACTATTTTGAAACAGAAGGCAAAAAAGTACGTCCCTTGTTAGTGTTGTTGTTGTCAAGAGCACTTTCTGAAATTCCCATGACAGAAAGAAATCACTTGAAAATTGACAAGTCGGATGTTCCTGAGGACCCAATTTACTCTAAACCTAGTCAAAATCAACTATTTCAACGTCCTGCAAGTAGCATATCCCCACTACATATTCTTCACGGTATTAAACCACTAAATCCCTTGACAAAAGGTCCTGAGCCTTTGCCAGAAGAAACTTTTGACAAACAAAGAGGGATTTTACCCAAACAGAGAAGATTAGCAGAGATTGTAGAGATGATACACACTGCGTCTTTACTTCATGATGACGTTATTGATCATTCTGATACAA…
721	13101	0	0	193	193	NC_001139	857273	857825	NC_001148	257660	257966	|gene note= GO_component: cytosol [goid 0005829] [evidence NAS] |neigh_up CDS[fcd=-1243](-,855269,856306) gene= RNR4 note= Rnr4p; |neigh_down CDS[fcd=743](+,858292,858609) gene= TIM13 note= Tim13p;	|gene gene= KIP2 |CDS[fcd=1522](-,257215,259335) gene= KIP2 note= Kip2p;	CGGTTCCCTTTCTTGCCTGAAATGCTCGTTCTAATGGAAAAAAAAAGAAATAAAGGTGGGCCTGCCCATTAGCAGGAAATTGGTACTTAATTATTGAAAAAAAAATTATTGGTTGCTAAGAGATTCGAACTCTTGCATCTTACGATACCTGAGTATTCCCACAGTTAACTGCGGTCAAGATATTTCTTGAATCAGGCGCCTTAGACCGCTCGGCCAAACAACCACTTATTTGTTGAAAGCGAGCGCGGTACAAGTAATGTTACCTCATCTGATATACAATAAAGGTGGAGCGCCAATATATACGCATTTGACTGTTCATAATTCATTGAATATAATTTATTCCTTGTTAGTACAAAAGGGTTAAACAGAAAAAGACGTGACGTTGTAACCGAGAGGATG…	CGGTGGCTTTAATGTCTTTATAAGTACTTTCATTGGAAGATTTGGTTAAGGGCTCGCCAATGTTTGAACGGTTCTTCAATTCAGAGATCATCCTACGTTGTTCTTCCAATTGGCGTCTCAGTAGCTCAATGGTGCGATCTTTATCTCCATCGTTATTCCCGTTACTGATGATGGATTTTTTGGATACATGAAGTGCGACGTTTTTCGCTCTTGATGCAAACCTCAGCGTATTCATAGTTTCCGCTGCCGCATCATTTCTGGTGTCGACTGTACATATCGTTGTCACTATGCTGTCACCGCTTAGTG
721	3721	0	0	2	2	NC_001139	857273	857825	NC_001137	320856	321131	|gene note= GO_component: cytosol [goid 0005829] [evidence NAS] |neigh_up CDS[fcd=-1243](-,855269,856306) gene= RNR4 note= Rnr4p; |neigh_down CDS[fcd=743](+,858292,858609) gene= TIM13 note= Tim13p;	|gene gene= AIM9 |CDS[fcd=-1034](+,319959,321842) gene= AIM9 note= Aim9p;	CGGTTCCCTTTCTTGCCTGAAATGCTCGTTCTAATGGAAAAAAAAAGAAATAAAGGTGGGCCTGCCCATTAGCAGGAAATTGGTACTTAATTATTGAAAAAAAAATTATTGGTTGCTAAGAGATTCGAACTCTTGCATCTTACGATACCTGAGTATTCCCACAGTTAACTGCGGTCAAGATATTTCTTGAATCAGGCGCCTTAGACCGCTCGGCCAAACAACCACTTATTTGTTGAAAGCGAGCGCGGTACAAGTAATGTTACCTCATCTGATATACAATAAAGGTGGAGCGCCAATATATACGCATTTGACTGTTCATAATTCATTGAATATAATTTATTCCTTGTTAGTACAAAAGGGTTAAACAGAAAAAGACGTGACGTTGTAACCGAGAGGATG…	CGGATCTACAAAACAGATGGAAAATTGGGCCATCCGTGGAAAGATGTCTCTGGAGACATAAATCTCACTTGGATTTTCATAAACAAATGAAACCTTTTTTGGGACCATGGCCAAAGAAGTCTCCAATGGATATAATTAAAAATACTGGCCTATTGGAAGCTGAAAATGCTAAAACTAGAATAGCCATGAAAGAGGCAGGAAGTTCAGCTGAATTGATGTATCCTCGAACTTTGAAGGAGCAAATAACTACCTATGAAAATTTAGCTAAGATTGCC
721	6611	0	0	4	4	NC_001139	857273	857825	NC_001141	330024	330113	|gene note= GO_component: cytosol [goid 0005829] [evidence NAS] |neigh_up CDS[fcd=-1243](-,855269,856306) gene= RNR4 note= Rnr4p; |neigh_down CDS[fcd=743](+,858292,858609) gene= TIM13 note= Tim13p;	|gene gene= PDR11 |CDS[fcd=2372](-,328205,332440) gene= PDR11 note= Pdr11p;	CGGTTCCCTTTCTTGCCTGAAATGCTCGTTCTAATGGAAAAAAAAAGAAATAAAGGTGGGCCTGCCCATTAGCAGGAAATTGGTACTTAATTATTGAAAAAAAAATTATTGGTTGCTAAGAGATTCGAACTCTTGCATCTTACGATACCTGAGTATTCCCACAGTTAACTGCGGTCAAGATATTTCTTGAATCAGGCGCCTTAGACCGCTCGGCCAAACAACCACTTATTTGTTGAAAGCGAGCGCGGTACAAGTAATGTTACCTCATCTGATATACAATAAAGGTGGAGCGCCAATATATACGCATTTGACTGTTCATAATTCATTGAATATAATTTATTCCTTGTTAGTACAAAAGGGTTAAACAGAAAAAGACGTGACGTTGTAACCGAGAGGATG…	CGGTAACAACCCCGCTTTCGGTCCTTTGAGACAAGACATTCAACAAAGTTGTCTTACCAGCACCAGATTCACCCATTAGGGCAGTTAAT
721	3722	0	0	2	2	NC_001139	857273	857825	NC_001137	321132	321777	|gene note= GO_component: cytosol [goid 0005829] [evidence NAS] |neigh_up CDS[fcd=-1243](-,855269,856306) gene= RNR4 note= Rnr4p; |neigh_down CDS[fcd=743](+,858292,858609) gene= TIM13 note= Tim13p;	|gene gene= AIM9 |CDS[fcd=-1495](+,319959,321842) gene= AIM9 note= Aim9p;	CGGTTCCCTTTCTTGCCTGAAATGCTCGTTCTAATGGAAAAAAAAAGAAATAAAGGTGGGCCTGCCCATTAGCAGGAAATTGGTACTTAATTATTGAAAAAAAAATTATTGGTTGCTAAGAGATTCGAACTCTTGCATCTTACGATACCTGAGTATTCCCACAGTTAACTGCGGTCAAGATATTTCTTGAATCAGGCGCCTTAGACCGCTCGGCCAAACAACCACTTATTTGTTGAAAGCGAGCGCGGTACAAGTAATGTTACCTCATCTGATATACAATAAAGGTGGAGCGCCAATATATACGCATTTGACTGTTCATAATTCATTGAATATAATTTATTCCTTGTTAGTACAAAAGGGTTAAACAGAAAAAGACGTGACGTTGTAACCGAGAGGATG…	CGGATTTATTCAACGTCAAAACAAAGGCCATTCCAAATATGCAGGAACTATTGTCACCACGTTTGTTTCATCCTGATCTAGACCCCATGAATATTATTGTTAACAAAGAAGCACAAGAAGCCTATCTATTAGATTTTGAAGGAGCATGCACAAAACCTTTCATTTTACAGAATTCGCCACAATTCATCGCCTATGATGGGCCCAAGATTTATGACTTAAAGGAGGACATAACCGATTTTGACAAATTATCTGAGGCGGAAAAGGTGCAATATCAGTTCATGTACAAGCGCACCCGTAATCAACATCAATGGGAGAAAAAATTAAATGACAATAATCCTAAATTAATTACTGCAGTTGCCCCACCTGTTAAGCTACTGAGAAGCCCATATATTGCAGCTG…
721	8936	0	0	9	10	NC_001139	857273	857825	NC_001144	504290	504412	|gene note= GO_component: cytosol [goid 0005829] [evidence NAS] |neigh_up CDS[fcd=-1243](-,855269,856306) gene= RNR4 note= Rnr4p; |neigh_down CDS[fcd=743](+,858292,858609) gene= TIM13 note= Tim13p;	|neigh_up CDS[fcd=-1928](+,502423,504249) note= Ylr173wp; |neigh_down CDS[fcd=242](+,504593,505831) gene= IDP2 note= Idp2p;	CGGTTCCCTTTCTTGCCTGAAATGCTCGTTCTAATGGAAAAAAAAAGAAATAAAGGTGGGCCTGCCCATTAGCAGGAAATTGGTACTTAATTATTGAAAAAAAAATTATTGGTTGCTAAGAGATTCGAACTCTTGCATCTTACGATACCTGAGTATTCCCACAGTTAACTGCGGTCAAGATATTTCTTGAATCAGGCGCCTTAGACCGCTCGGCCAAACAACCACTTATTTGTTGAAAGCGAGCGCGGTACAAGTAATGTTACCTCATCTGATATACAATAAAGGTGGAGCGCCAATATATACGCATTTGACTGTTCATAATTCATTGAATATAATTTATTCCTTGTTAGTACAAAAGGGTTAAACAGAAAAAGACGTGACGTTGTAACCGAGAGGATG…	CGGTGGTCCGAAAATCGGCAAATAAGGAAATAAGGGAAGAATATGCAGTAGTCAAATCATCAGTGTTCTCTTTGATACCTTTCAGGGCTAGGAATAGTGGGGGTGGAGTATAATATCAAAAA
721	9350	0	0	168	168	NC_001139	857273	857825	NC_001144	856710	856816	|gene note= GO_component: cytosol [goid 0005829] [evidence NAS] |neigh_up CDS[fcd=-1243](-,855269,856306) gene= RNR4 note= Rnr4p; |neigh_down CDS[fcd=743](+,858292,858609) gene= TIM13 note= Tim13p;	|gene gene= RPS22B gene= RPS22B note= Rps22bp; |misc_RNA |neigh_up CDS[fcd=-2702](+,854061,854390) note= Ylr364wp; |neigh_down CDS[fcd=776](+,857539,859335) gene= MDM30 note= Mdm30p;	CGGTTCCCTTTCTTGCCTGAAATGCTCGTTCTAATGGAAAAAAAAAGAAATAAAGGTGGGCCTGCCCATTAGCAGGAAATTGGTACTTAATTATTGAAAAAAAAATTATTGGTTGCTAAGAGATTCGAACTCTTGCATCTTACGATACCTGAGTATTCCCACAGTTAACTGCGGTCAAGATATTTCTTGAATCAGGCGCCTTAGACCGCTCGGCCAAACAACCACTTATTTGTTGAAAGCGAGCGCGGTACAAGTAATGTTACCTCATCTGATATACAATAAAGGTGGAGCGCCAATATATACGCATTTGACTGTTCATAATTCATTGAATATAATTTATTCCTTGTTAGTACAAAAGGGTTAAACAGAAAAAGACGTGACGTTGTAACCGAGAGGATG…	CGGGCTGATAACTAGATGGTGTGATCGGGCAGTATACTAATTTATACTGGACAAAGACTCGTAAAAGATGTTCTTTGTGCTTAGTCCCATACTGTTTTTTAAGTGT
721	5011	0	0	3	3	NC_001139	857273	857825	NC_001139	581373	581863	|gene note= GO_component: cytosol [goid 0005829] [evidence NAS] |neigh_up CDS[fcd=-1243](-,855269,856306) gene= RNR4 note= Rnr4p; |neigh_down CDS[fcd=743](+,858292,858609) gene= TIM13 note= Tim13p;	|gene gene= NQM1 |CDS[fcd=-178](-,580439,581440) gene= NQM1 note= Nqm1p;	CGGTTCCCTTTCTTGCCTGAAATGCTCGTTCTAATGGAAAAAAAAAGAAATAAAGGTGGGCCTGCCCATTAGCAGGAAATTGGTACTTAATTATTGAAAAAAAAATTATTGGTTGCTAAGAGATTCGAACTCTTGCATCTTACGATACCTGAGTATTCCCACAGTTAACTGCGGTCAAGATATTTCTTGAATCAGGCGCCTTAGACCGCTCGGCCAAACAACCACTTATTTGTTGAAAGCGAGCGCGGTACAAGTAATGTTACCTCATCTGATATACAATAAAGGTGGAGCGCCAATATATACGCATTTGACTGTTCATAATTCATTGAATATAATTTATTCCTTGTTAGTACAAAAGGGTTAAACAGAAAAAGACGTGACGTTGTAACCGAGAGGATG…	CGGCCTTTTTTAATTGTTCTAAAGATGAGGTAGCAACTTTTTGTTTTTTCTCTGAAGGTTCTGACATATTTAATTTCTTGTATATATGTGATTATTTCCTATTTTTTATGACTTACGCTAGCAAGAAATAATGATATACTTAGCATAAATATGACTGCGCTGCAAGATTGCTCTTCTTTTATATGTTGTCCACCCCATTCTAGATGGTTAGAAGGATCCACTATGCTCCCCTCATTCGCCCCTACTATGGAAGAAGAAGAGAAGGACAAAAGACGTATTTCGTTACAAGTCAAGAAGTCCGAGGAGTACAAGAGCCAAAATCAGAGCCAGAGCCAGAGCCAGATCAAGGAAAGTAACCTATAATTCCCCGCGTTAACAGTCCAGTCCCTCTTATTGAAA…
721	5627	0	0	2	2	NC_001139	857273	857825	NC_001140	48405	49028	|gene note= GO_component: cytosol [goid 0005829] [evidence NAS] |neigh_up CDS[fcd=-1243](-,855269,856306) gene= RNR4 note= Rnr4p; |neigh_down CDS[fcd=743](+,858292,858609) gene= TIM13 note= Tim13p;	|gene gene= WSC4 note= synonyms: YFW1, YHC8 |CDS[fcd=45](+,48761,50578) gene= WSC4 note= Wsc4p;	CGGTTCCCTTTCTTGCCTGAAATGCTCGTTCTAATGGAAAAAAAAAGAAATAAAGGTGGGCCTGCCCATTAGCAGGAAATTGGTACTTAATTATTGAAAAAAAAATTATTGGTTGCTAAGAGATTCGAACTCTTGCATCTTACGATACCTGAGTATTCCCACAGTTAACTGCGGTCAAGATATTTCTTGAATCAGGCGCCTTAGACCGCTCGGCCAAACAACCACTTATTTGTTGAAAGCGAGCGCGGTACAAGTAATGTTACCTCATCTGATATACAATAAAGGTGGAGCGCCAATATATACGCATTTGACTGTTCATAATTCATTGAATATAATTTATTCCTTGTTAGTACAAAAGGGTTAAACAGAAAAAGACGTGACGTTGTAACCGAGAGGATG…	CGGAACGGAATGAGTACGGTGAAAAAGGGAATCAGGAGGCACGGTACCTGCATATTGCGCCTTTTTTGGTTTCCCCTTCGGGCAGCAAGTGTTTACTGTAGGATAATGGTACTATTACGGTATTTCCACTTTGGGCGACGTTAAGATACGGGCATGAATTAAGGTAAGCAAATCCTTTTGTTGCAAACAGCAAGGTCGTTATGTGTAAATATATATATATATGCGTTCTGTGCTAGTGTGATTTGCCCTGCTTCAGGGGCGGGTGCAGTAGGGAGCTCATGACAGCAAGTACATTTTGTTTATTTTTTAAAAGGAAAGAAAGGCTAGATACCTCGAATTACAAAACCAAAAACGCATGCAGACGTCAATGGTGAGCGCAAAAGTTAGTATATGGCTAGT…
721	9898	0	0	1	1	NC_001139	857273	857825	NC_001145	257813	258787	|gene note= GO_component: cytosol [goid 0005829] [evidence NAS] |neigh_up CDS[fcd=-1243](-,855269,856306) gene= RNR4 note= Rnr4p; |neigh_down CDS[fcd=743](+,858292,858609) gene= TIM13 note= Tim13p;	|gene gene= GIS4 |CDS[fcd=116](-,256092,258416) gene= GIS4 note= Gis4p;	CGGTTCCCTTTCTTGCCTGAAATGCTCGTTCTAATGGAAAAAAAAAGAAATAAAGGTGGGCCTGCCCATTAGCAGGAAATTGGTACTTAATTATTGAAAAAAAAATTATTGGTTGCTAAGAGATTCGAACTCTTGCATCTTACGATACCTGAGTATTCCCACAGTTAACTGCGGTCAAGATATTTCTTGAATCAGGCGCCTTAGACCGCTCGGCCAAACAACCACTTATTTGTTGAAAGCGAGCGCGGTACAAGTAATGTTACCTCATCTGATATACAATAAAGGTGGAGCGCCAATATATACGCATTTGACTGTTCATAATTCATTGAATATAATTTATTCCTTGTTAGTACAAAAGGGTTAAACAGAAAAAGACGTGACGTTGTAACCGAGAGGATG…	CGGAGATGTCAAAGTCCTCGTATTCGTATTAGTTCGGGTAGCTGTTGAAGTCTGGGTATTTATATTTGACCACTGATCATCCGAAACGTTTGATTCTAGCTTCCCGTTTGAAGCTTTTGATGAAGATATTGTGGGTGGTGGTATTGAATTTCTATTGTTATTGTTTAAAGCCTTGGAATTTTTTTGAACTTGCCAACTTGTACTCGCAAATTCTAAAAAGGTAGGGTCTTGGAAATTGTTGAGGTTGTCCGTCAATAGGTAATGATTTTCATGATTGTAGCAGTGGGAGTGAGTTAATTTTGAGATTTGAATGTGTTCTAATTTTTCCAGATGAAAGTAATCTTTGAGGAAGATTTCCAATATGGAGATATCTTCATGAACATTCTCTGGGATGGAAAC…
721	13730	0	0	41	41	NC_001139	857273	857825	NC_001148	830167	830250	|gene note= GO_component: cytosol [goid 0005829] [evidence NAS] |neigh_up CDS[fcd=-1243](-,855269,856306) gene= RNR4 note= Rnr4p; |neigh_down CDS[fcd=743](+,858292,858609) gene= TIM13 note= Tim13p;	|gene gene= NCE102 note= synonym: NCE2 |CDS[fcd=-294](+,829914,830435) gene= NCE102 note= Nce102p;	CGGTTCCCTTTCTTGCCTGAAATGCTCGTTCTAATGGAAAAAAAAAGAAATAAAGGTGGGCCTGCCCATTAGCAGGAAATTGGTACTTAATTATTGAAAAAAAAATTATTGGTTGCTAAGAGATTCGAACTCTTGCATCTTACGATACCTGAGTATTCCCACAGTTAACTGCGGTCAAGATATTTCTTGAATCAGGCGCCTTAGACCGCTCGGCCAAACAACCACTTATTTGTTGAAAGCGAGCGCGGTACAAGTAATGTTACCTCATCTGATATACAATAAAGGTGGAGCGCCAATATATACGCATTTGACTGTTCATAATTCATTGAATATAATTTATTCCTTGTTAGTACAAAAGGGTTAAACAGAAAAAGACGTGACGTTGTAACCGAGAGGATG…	CGGTACAGTGTTGGCCGTTGGTATCAGAGCTCACTCATGTAACAACAGCTCATACGTTGACAGTAACAAGATTACTCAAGGTT
721	11275	0	0	1	1	NC_001139	857273	857825	NC_001146	503160	503303	|gene note= GO_component: cytosol [goid 0005829] [evidence NAS] |neigh_up CDS[fcd=-1243](-,855269,856306) gene= RNR4 note= Rnr4p; |neigh_down CDS[fcd=743](+,858292,858609) gene= TIM13 note= Tim13p;	|neigh_up CDS[fcd=-1715](+,501516,502778) gene= SUN4 note= Sun4p; |neigh_down CDS[fcd=494](+,503725,505485) gene= AQR1 note= Aqr1p;	CGGTTCCCTTTCTTGCCTGAAATGCTCGTTCTAATGGAAAAAAAAAGAAATAAAGGTGGGCCTGCCCATTAGCAGGAAATTGGTACTTAATTATTGAAAAAAAAATTATTGGTTGCTAAGAGATTCGAACTCTTGCATCTTACGATACCTGAGTATTCCCACAGTTAACTGCGGTCAAGATATTTCTTGAATCAGGCGCCTTAGACCGCTCGGCCAAACAACCACTTATTTGTTGAAAGCGAGCGCGGTACAAGTAATGTTACCTCATCTGATATACAATAAAGGTGGAGCGCCAATATATACGCATTTGACTGTTCATAATTCATTGAATATAATTTATTCCTTGTTAGTACAAAAGGGTTAAACAGAAAAAGACGTGACGTTGTAACCGAGAGGATG…	CGGAGCCCCTCGATGACTCCTGTTTCCGTTTTATACTGTCCAGCGCAGACCGCACTTCCTACGTATACTTCTTACGGGGAAGGGAGCATACACGAAAACAAAAGGACCCGTAATGACTCGGAAACTCCATAGATCGGTAAATA
721	11272	0	0	1	1	NC_001139	857273	857825	NC_001146	502353	502485	|gene note= GO_component: cytosol [goid 0005829] [evidence NAS] |neigh_up CDS[fcd=-1243](-,855269,856306) gene= RNR4 note= Rnr4p; |neigh_down CDS[fcd=743](+,858292,858609) gene= TIM13 note= Tim13p;	|gene gene= SUN4 note= synonym: SCW3 |CDS[fcd=-903](+,501516,502778) gene= SUN4 note= Sun4p;	CGGTTCCCTTTCTTGCCTGAAATGCTCGTTCTAATGGAAAAAAAAAGAAATAAAGGTGGGCCTGCCCATTAGCAGGAAATTGGTACTTAATTATTGAAAAAAAAATTATTGGTTGCTAAGAGATTCGAACTCTTGCATCTTACGATACCTGAGTATTCCCACAGTTAACTGCGGTCAAGATATTTCTTGAATCAGGCGCCTTAGACCGCTCGGCCAAACAACCACTTATTTGTTGAAAGCGAGCGCGGTACAAGTAATGTTACCTCATCTGATATACAATAAAGGTGGAGCGCCAATATATACGCATTTGACTGTTCATAATTCATTGAATATAATTTATTCCTTGTTAGTACAAAAGGGTTAAACAGAAAAAGACGTGACGTTGTAACCGAGAGGATG…	CGGGTACCGAAAACATGGTGATTCCTACATATGTGCAAGCAGGTGACTCTTTACCCTTGACTGTCGTTGATCAGGACACCTACTACACTTGGCAAGGATTGAAGACATCCGCGCAATACTACGTTAACAATG
721	11273	0	0	1	1	NC_001139	857273	857825	NC_001146	502486	502878	|gene note= GO_component: cytosol [goid 0005829] [evidence NAS] |neigh_up CDS[fcd=-1243](-,855269,856306) gene= RNR4 note= Rnr4p; |neigh_down CDS[fcd=743](+,858292,858609) gene= TIM13 note= Tim13p;	|gene gene= SUN4 note= synonym: SCW3 |CDS[fcd=-1166](+,501516,502778) gene= SUN4 note= Sun4p;	CGGTTCCCTTTCTTGCCTGAAATGCTCGTTCTAATGGAAAAAAAAAGAAATAAAGGTGGGCCTGCCCATTAGCAGGAAATTGGTACTTAATTATTGAAAAAAAAATTATTGGTTGCTAAGAGATTCGAACTCTTGCATCTTACGATACCTGAGTATTCCCACAGTTAACTGCGGTCAAGATATTTCTTGAATCAGGCGCCTTAGACCGCTCGGCCAAACAACCACTTATTTGTTGAAAGCGAGCGCGGTACAAGTAATGTTACCTCATCTGATATACAATAAAGGTGGAGCGCCAATATATACGCATTTGACTGTTCATAATTCATTGAATATAATTTATTCCTTGTTAGTACAAAAGGGTTAAACAGAAAAAGACGTGACGTTGTAACCGAGAGGATG…	CGGTATTTCTGTCGAAGATGCTTGTGTTTGGGGTTCTTCAAGTTCAGGCGTCGGTAATTGGGCTCCATTGAACTTTGGCGCTGGTTCTTCTGATGGTGTCGCCTACCTTTCTTTGATTCCCAACCCAAACAACGGTAACGCATTGAATTTCAATGTCAAAATTGTCGCCGCTGATGACTCTTCTACAGTCAACGGTGAATGTATCTATGAAAACGGTAGCTTCAGCGGTGGCTCTGACGGTTGTACCGTTTCCGTTACTGCTGGCAAAGCTAAGTTTGTTCTATACAACTAAACTTAGGCGCATCAACAGTTGAGTAAGTTGATTGTATTATTACCCCATTCTTTTCTGCCCGTCCATTTTATTGTCTGTTTAACATACACTAAAACCCACG
721	6942	0	0	56	56	NC_001139	857273	857825	NC_001142	189285	189553	|gene note= GO_component: cytosol [goid 0005829] [evidence NAS] |neigh_up CDS[fcd=-1243](-,855269,856306) gene= RNR4 note= Rnr4p; |neigh_down CDS[fcd=743](+,858292,858609) gene= TIM13 note= Tim13p;	|gene |CDS[fcd=20](-,188003,189439) note= Yjl123cp;	CGGTTCCCTTTCTTGCCTGAAATGCTCGTTCTAATGGAAAAAAAAAGAAATAAAGGTGGGCCTGCCCATTAGCAGGAAATTGGTACTTAATTATTGAAAAAAAAATTATTGGTTGCTAAGAGATTCGAACTCTTGCATCTTACGATACCTGAGTATTCCCACAGTTAACTGCGGTCAAGATATTTCTTGAATCAGGCGCCTTAGACCGCTCGGCCAAACAACCACTTATTTGTTGAAAGCGAGCGCGGTACAAGTAATGTTACCTCATCTGATATACAATAAAGGTGGAGCGCCAATATATACGCATTTGACTGTTCATAATTCATTGAATATAATTTATTCCTTGTTAGTACAAAAGGGTTAAACAGAAAAAGACGTGACGTTGTAACCGAGAGGATG…	CGGTCTTGCCCGCCACAGAATTAGAACCTCCCTTAACGCCTTCTTGGCTACCCTTTACGTCAGTATTAACCATTTTCCCGCCATTCTTTGCTTCTGGCAAAGAATCTAAAAATTCAAATACGTCTTCAGCCTCAGAGTTCTTATTTTCAGACATTTTGCCCTGGTAGTATGTATGTTTTTAATCGATTGAGTCTAGTTAACCTGTCCCTTGTTCTATTCTTCACCGTCTCGTCCAACTTCCATCAAAGAACCAGAAACCAGAAAATCG
721	12775	0	0	1	1	NC_001139	857273	857825	NC_001147	1039285	1039558	|gene note= GO_component: cytosol [goid 0005829] [evidence NAS] |neigh_up CDS[fcd=-1243](-,855269,856306) gene= RNR4 note= Rnr4p; |neigh_down CDS[fcd=743](+,858292,858609) gene= TIM13 note= Tim13p;	|gene gene= NUD1 |CDS[fcd=-2589](+,1036832,1039387) gene= NUD1 note= Nud1p;	CGGTTCCCTTTCTTGCCTGAAATGCTCGTTCTAATGGAAAAAAAAAGAAATAAAGGTGGGCCTGCCCATTAGCAGGAAATTGGTACTTAATTATTGAAAAAAAAATTATTGGTTGCTAAGAGATTCGAACTCTTGCATCTTACGATACCTGAGTATTCCCACAGTTAACTGCGGTCAAGATATTTCTTGAATCAGGCGCCTTAGACCGCTCGGCCAAACAACCACTTATTTGTTGAAAGCGAGCGCGGTACAAGTAATGTTACCTCATCTGATATACAATAAAGGTGGAGCGCCAATATATACGCATTTGACTGTTCATAATTCATTGAATATAATTTATTCCTTGTTAGTACAAAAGGGTTAAACAGAAAAAGACGTGACGTTGTAACCGAGAGGATG…	CGGCAGTTGCTCCAGCTTGCTGGCCTCTGCCAGCAGCAATGTCCCGCCCTGGCGACCCTCTGGTTAGATGACACTCCTGCCCCAACTGCCACGAATCTGTAACCCCATAACTATACCCGTACGCAGTACTAAAAATGTATGTAATTAGTAAATGTATGTAACAATTTCACCGTTTTGTGTAACAATTCATTCATTCATTCTTTTGATCCTTTAGTACCGTCCGCACATGATGTCATTTCCCCCTCATTTTTGTTTGCTGGTATGATTCCCCGC
721	10858	0	0	46	46	NC_001139	857273	857825	NC_001146	186124	186243	|gene note= GO_component: cytosol [goid 0005829] [evidence NAS] |neigh_up CDS[fcd=-1243](-,855269,856306) gene= RNR4 note= Rnr4p; |neigh_down CDS[fcd=743](+,858292,858609) gene= TIM13 note= Tim13p;	|gene gene= VPS75 gene= VPS75 note= Vps75p; |neigh_up CDS[fcd=-3307](+,182876,185179) note= Ynl247wp; |neigh_down CDS[fcd=703](-,186347,186886) gene= CWC25 note= Cwc25p;	CGGTTCCCTTTCTTGCCTGAAATGCTCGTTCTAATGGAAAAAAAAAGAAATAAAGGTGGGCCTGCCCATTAGCAGGAAATTGGTACTTAATTATTGAAAAAAAAATTATTGGTTGCTAAGAGATTCGAACTCTTGCATCTTACGATACCTGAGTATTCCCACAGTTAACTGCGGTCAAGATATTTCTTGAATCAGGCGCCTTAGACCGCTCGGCCAAACAACCACTTATTTGTTGAAAGCGAGCGCGGTACAAGTAATGTTACCTCATCTGATATACAATAAAGGTGGAGCGCCAATATATACGCATTTGACTGTTCATAATTCATTGAATATAATTTATTCCTTGTTAGTACAAAAGGGTTAAACAGAAAAAGACGTGACGTTGTAACCGAGAGGATG…	CGGGAAGGAGTTCCCGCACGGCGACTCATTGGCGTCATTGTTCAGTGAAGAGATCTACCCTTTTTGTGTGAAGTACTATGCTGAGGCCCAGAGGGACTTGGAAGACGAAGAAGGAGAAT
721	3684	0	0	13	13	NC_001139	857273	857825	NC_001137	280121	280330	|gene note= GO_component: cytosol [goid 0005829] [evidence NAS] |neigh_up CDS[fcd=-1243](-,855269,856306) gene= RNR4 note= Rnr4p; |neigh_down CDS[fcd=743](+,858292,858609) gene= TIM13 note= Tim13p;	|gene gene= HOR2 note= synonym: GPP2 |CDS[fcd=455](-,279928,280680) gene= HOR2 note= Hor2p;	CGGTTCCCTTTCTTGCCTGAAATGCTCGTTCTAATGGAAAAAAAAAGAAATAAAGGTGGGCCTGCCCATTAGCAGGAAATTGGTACTTAATTATTGAAAAAAAAATTATTGGTTGCTAAGAGATTCGAACTCTTGCATCTTACGATACCTGAGTATTCCCACAGTTAACTGCGGTCAAGATATTTCTTGAATCAGGCGCCTTAGACCGCTCGGCCAAACAACCACTTATTTGTTGAAAGCGAGCGCGGTACAAGTAATGTTACCTCATCTGATATACAATAAAGGTGGAGCGCCAATATATACGCATTTGACTGTTCATAATTCATTGAATATAATTTATTCCTTGTTAGTACAAAAGGGTTAAACAGAAAAAGACGTGACGTTGTAACCGAGAGGATG…	CGGCGGCAATACCTGCTGGAGCGTCTTCAAATACTACTACCTTAGATTTGGAAGGGTCTTGCTCATTGATCGGATATCCTAAGCCATTCCTGCCCTTCAGATATGGTTCTGGATGAGGCTTACCCTGTTTGACATCATTAGCGGTAATGAAGTACTTTGGTCTCCTGATTCCCAGATGCTCGAACCATTTTTGTGCCATATCACGGGTA
721	8951	0	0	5	5	NC_001139	857273	857825	NC_001144	512071	512258	|gene note= GO_component: cytosol [goid 0005829] [evidence NAS] |neigh_up CDS[fcd=-1243](-,855269,856306) gene= RNR4 note= Rnr4p; |neigh_down CDS[fcd=743](+,858292,858609) gene= TIM13 note= Tim13p;	|gene |CDS[fcd=-1108](+,511056,512942) note= Ylr177wp;	CGGTTCCCTTTCTTGCCTGAAATGCTCGTTCTAATGGAAAAAAAAAGAAATAAAGGTGGGCCTGCCCATTAGCAGGAAATTGGTACTTAATTATTGAAAAAAAAATTATTGGTTGCTAAGAGATTCGAACTCTTGCATCTTACGATACCTGAGTATTCCCACAGTTAACTGCGGTCAAGATATTTCTTGAATCAGGCGCCTTAGACCGCTCGGCCAAACAACCACTTATTTGTTGAAAGCGAGCGCGGTACAAGTAATGTTACCTCATCTGATATACAATAAAGGTGGAGCGCCAATATATACGCATTTGACTGTTCATAATTCATTGAATATAATTTATTCCTTGTTAGTACAAAAGGGTTAAACAGAAAAAGACGTGACGTTGTAACCGAGAGGATG…	CGGGGCGGCCAAATCCAAGAACAGCACTTCAATGCATTTGCACTATAAGCCATTAGTGTTAGTATCGTTGAAAAATGGTAAGCTCGAACTGTTGTCTAAACCACAAACGGCCACACTTATACTGAAAAGGGGCGATTTGGTCATTATTGATGGTGATCGTGGTAAAGATTTAGTTTTGGTGGTGGAA
721	3675	0	0	1	1	NC_001139	857273	857825	NC_001137	267499	267522	|gene note= GO_component: cytosol [goid 0005829] [evidence NAS] |neigh_up CDS[fcd=-1243](-,855269,856306) gene= RNR4 note= Rnr4p; |neigh_down CDS[fcd=743](+,858292,858609) gene= TIM13 note= Tim13p;	|gene gene= FCY2 note= synonym: BRA7 |CDS[fcd=602](-,266511,268112) gene= FCY2 note= Fcy2p;	CGGTTCCCTTTCTTGCCTGAAATGCTCGTTCTAATGGAAAAAAAAAGAAATAAAGGTGGGCCTGCCCATTAGCAGGAAATTGGTACTTAATTATTGAAAAAAAAATTATTGGTTGCTAAGAGATTCGAACTCTTGCATCTTACGATACCTGAGTATTCCCACAGTTAACTGCGGTCAAGATATTTCTTGAATCAGGCGCCTTAGACCGCTCGGCCAAACAACCACTTATTTGTTGAAAGCGAGCGCGGTACAAGTAATGTTACCTCATCTGATATACAATAAAGGTGGAGCGCCAATATATACGCATTTGACTGTTCATAATTCATTGAATATAATTTATTCCTTGTTAGTACAAAAGGGTTAAACAGAAAAAGACGTGACGTTGTAACCGAGAGGATG…	CGGCCCAAATAGGACAGACGTGG
721	6951	0	0	68	68	NC_001139	857273	857825	NC_001142	195621	196326	|gene note= GO_component: cytosol [goid 0005829] [evidence NAS] |neigh_up CDS[fcd=-1243](-,855269,856306) gene= RNR4 note= Rnr4p; |neigh_down CDS[fcd=743](+,858292,858609) gene= TIM13 note= Tim13p;	|gene gene= ASF1 note= synonym: CIA1 |CDS[fcd=312](+,196285,197124) gene= ASF1 note= Asf1p;	CGGTTCCCTTTCTTGCCTGAAATGCTCGTTCTAATGGAAAAAAAAAGAAATAAAGGTGGGCCTGCCCATTAGCAGGAAATTGGTACTTAATTATTGAAAAAAAAATTATTGGTTGCTAAGAGATTCGAACTCTTGCATCTTACGATACCTGAGTATTCCCACAGTTAACTGCGGTCAAGATATTTCTTGAATCAGGCGCCTTAGACCGCTCGGCCAAACAACCACTTATTTGTTGAAAGCGAGCGCGGTACAAGTAATGTTACCTCATCTGATATACAATAAAGGTGGAGCGCCAATATATACGCATTTGACTGTTCATAATTCATTGAATATAATTTATTCCTTGTTAGTACAAAAGGGTTAAACAGAAAAAGACGTGACGTTGTAACCGAGAGGATG…	CGGGCGACTAGGAAGAGAGTAGTGGGCGCGGATGACGAAGGCTAAGGTCACTTCTTCGTTTCCTTTATTGGGGTTTCCGTGTAGCCTTCCCCTGAATAGTGTGGGACGTTTTATGAGAAGCCGTAAGAAATAGGCAAATTGAGTTATGACAAGTAGACATGATGCCGCAGCCTTGCCTGACTTTACGTCTCCTTCATGAATAAGTTTTTCTATCGAGTTCTTTTCCTTTTTTCGCCTTAATTAGCTCAATTAAGCCTGTCCTCACTACTTTTCTTTTTCTTATCGGCTTTGTGCCACACCTAACCTTCGAATGCTGTTTTATTCCGTTCTTACATGGGATGGTAATGCCTTGGCGAGAATTTCGATTTTCAGGATATTGTCTTGGTGGCGTCTTTTGCT…
721	9378	0	0	2	2	NC_001139	857273	857825	NC_001144	877123	877544	|gene note= GO_component: cytosol [goid 0005829] [evidence NAS] |neigh_up CDS[fcd=-1243](-,855269,856306) gene= RNR4 note= Rnr4p; |neigh_down CDS[fcd=743](+,858292,858609) gene= TIM13 note= Tim13p;	|gene gene= SEC61 |CDS[fcd=-156](-,875735,877177) gene= SEC61 note= Sec61p;	CGGTTCCCTTTCTTGCCTGAAATGCTCGTTCTAATGGAAAAAAAAAGAAATAAAGGTGGGCCTGCCCATTAGCAGGAAATTGGTACTTAATTATTGAAAAAAAAATTATTGGTTGCTAAGAGATTCGAACTCTTGCATCTTACGATACCTGAGTATTCCCACAGTTAACTGCGGTCAAGATATTTCTTGAATCAGGCGCCTTAGACCGCTCGGCCAAACAACCACTTATTTGTTGAAAGCGAGCGCGGTACAAGTAATGTTACCTCATCTGATATACAATAAAGGTGGAGCGCCAATATATACGCATTTGACTGTTCATAATTCATTGAATATAATTTATTCCTTGTTAGTACAAAAGGGTTAAACAGAAAAAGACGTGACGTTGTAACCGAGAGGATG…	CGGCAGGAAAGATTCAAATGGCTTAAACAAGTCTAGAACACGGTTGGAGGACATTTTCAAAGTAAAGCGTGAACCAGTGTCAGTTTTTCTACTTGCTACTATATTTAACTATGTTTTTTTCTTTTGCTTTCACCAACTGAACCTTGTAGTAAATGGAGTGAGGTTGAATTGAGGACTGAAAAAAAGGTTAGTTCGGAGGCCGCTGAAGTTTCCGATTGGGAGCAGGAATTGAGGATGGAGGGTGCAAAGTGAGGTCCTTGATTTGTTGTTTTTACACTAAACTACGTTACCACCGTAACGCCAATTCAAGGCAGGAATTATGCTTGTTGTTTGGCAAAAGTTGCCGAAAGAAAGAATGAGAGAGAACGACAAAGAGAATGAGAGAGAACACGTAAAGCG…
721	11804	0	0	7	7	NC_001139	857273	857825	NC_001147	196972	197052	|gene note= GO_component: cytosol [goid 0005829] [evidence NAS] |neigh_up CDS[fcd=-1243](-,855269,856306) gene= RNR4 note= Rnr4p; |neigh_down CDS[fcd=743](+,858292,858609) gene= TIM13 note= Tim13p;	|gene gene= EMI5 |CDS[fcd=-505](+,196507,196995) gene= EMI5 note= Emi5p;	CGGTTCCCTTTCTTGCCTGAAATGCTCGTTCTAATGGAAAAAAAAAGAAATAAAGGTGGGCCTGCCCATTAGCAGGAAATTGGTACTTAATTATTGAAAAAAAAATTATTGGTTGCTAAGAGATTCGAACTCTTGCATCTTACGATACCTGAGTATTCCCACAGTTAACTGCGGTCAAGATATTTCTTGAATCAGGCGCCTTAGACCGCTCGGCCAAACAACCACTTATTTGTTGAAAGCGAGCGCGGTACAAGTAATGTTACCTCATCTGATATACAATAAAGGTGGAGCGCCAATATATACGCATTTGACTGTTCATAATTCATTGAATATAATTTATTCCTTGTTAGTACAAAAGGGTTAAACAGAAAAAGACGTGACGTTGTAACCGAGAGGATG…	CGGACTTGTCCAAGTATCAATGAATACAAGCCATTGAATTACTATCACTTTTTTTTATTTGTATATGACTTGTAAATAAA
721	1250	0	0	55	118	NC_001139	857273	857825	NC_001134	808386	808522	|gene note= GO_component: cytosol [goid 0005829] [evidence NAS] |neigh_up CDS[fcd=-1243](-,855269,856306) gene= RNR4 note= Rnr4p; |neigh_down CDS[fcd=743](+,858292,858609) gene= TIM13 note= Tim13p;	|neigh_up CDS[fcd=-3109](+,805345,807099) gene= MAL32 note= Mal32p; |neigh_down CDS[fcd=597](+,809051,809413) gene= DAN3 note= Dan3p;	CGGTTCCCTTTCTTGCCTGAAATGCTCGTTCTAATGGAAAAAAAAAGAAATAAAGGTGGGCCTGCCCATTAGCAGGAAATTGGTACTTAATTATTGAAAAAAAAATTATTGGTTGCTAAGAGATTCGAACTCTTGCATCTTACGATACCTGAGTATTCCCACAGTTAACTGCGGTCAAGATATTTCTTGAATCAGGCGCCTTAGACCGCTCGGCCAAACAACCACTTATTTGTTGAAAGCGAGCGCGGTACAAGTAATGTTACCTCATCTGATATACAATAAAGGTGGAGCGCCAATATATACGCATTTGACTGTTCATAATTCATTGAATATAATTTATTCCTTGTTAGTACAAAAGGGTTAAACAGAAAAAGACGTGACGTTGTAACCGAGAGGATG…	CGGTATGGCCAGCTTGATCCAGTGGAAGTTCCGCTGTTTCAGAACTAGGGCTTCGTAGCACCTCGAATGCTCATTTATTCTTGTCAACATTTTTGCTGGCAGTGTATAAGACTGTAGGCACCTACAATATACGACT
721	8046	0	0	2	2	NC_001139	857273	857825	NC_001143	423328	424046	|gene note= GO_component: cytosol [goid 0005829] [evidence NAS] |neigh_up CDS[fcd=-1243](-,855269,856306) gene= RNR4 note= Rnr4p; |neigh_down CDS[fcd=743](+,858292,858609) gene= TIM13 note= Tim13p;	|gene gene= UFD4 |CDS[fcd=1831](-,421067,425518) gene= UFD4 note= Ufd4p;	CGGTTCCCTTTCTTGCCTGAAATGCTCGTTCTAATGGAAAAAAAAAGAAATAAAGGTGGGCCTGCCCATTAGCAGGAAATTGGTACTTAATTATTGAAAAAAAAATTATTGGTTGCTAAGAGATTCGAACTCTTGCATCTTACGATACCTGAGTATTCCCACAGTTAACTGCGGTCAAGATATTTCTTGAATCAGGCGCCTTAGACCGCTCGGCCAAACAACCACTTATTTGTTGAAAGCGAGCGCGGTACAAGTAATGTTACCTCATCTGATATACAATAAAGGTGGAGCGCCAATATATACGCATTTGACTGTTCATAATTCATTGAATATAATTTATTCCTTGTTAGTACAAAAGGGTTAAACAGAAAAAGACGTGACGTTGTAACCGAGAGGATG…	CGGAGTGGAAGGATTTTCTAAAATAGAAACAACGCCTTCGATTTGATGGAGCTCCTCTGTTATTGCTTCTTGCTCAACGTTCATCTGAGAAAGTACTCTATTAACTAGGTTCACACCCTTGTTTTTAATATAAGCTAGAGATAGAGTTCTGAAAATGTGTATTGAAATTTTCTTTGGTTTTACTGAATCAGGAATTTCCATATCAGTAAATTCGTAATCATATTCTTCATCACCCTCATCACATTCCTCAATACTGCTATGCAAATCCCCTTCTTCGTCAGAAAGTGAAATATTTTCATTCCCGTCTTCCTTTAAATCAATGTTATTGAAATCCACAGACAAATCCTTAACCAAATCAAAAATGCCCTCTCTTTTGATGGAAGGAAAGAACAGTTCGGA…
721	13296	0	0	3	3	NC_001139	857273	857825	NC_001148	432661	433032	|gene note= GO_component: cytosol [goid 0005829] [evidence NAS] |neigh_up CDS[fcd=-1243](-,855269,856306) gene= RNR4 note= Rnr4p; |neigh_down CDS[fcd=743](+,858292,858609) gene= TIM13 note= Tim13p;	|gene gene= ALD6 note= synonym: ALD1 |CDS[fcd=-261](+,432585,434087) gene= ALD6 note= Ald6p;	CGGTTCCCTTTCTTGCCTGAAATGCTCGTTCTAATGGAAAAAAAAAGAAATAAAGGTGGGCCTGCCCATTAGCAGGAAATTGGTACTTAATTATTGAAAAAAAAATTATTGGTTGCTAAGAGATTCGAACTCTTGCATCTTACGATACCTGAGTATTCCCACAGTTAACTGCGGTCAAGATATTTCTTGAATCAGGCGCCTTAGACCGCTCGGCCAAACAACCACTTATTTGTTGAAAGCGAGCGCGGTACAAGTAATGTTACCTCATCTGATATACAATAAAGGTGGAGCGCCAATATATACGCATTTGACTGTTCATAATTCATTGAATATAATTTATTCCTTGTTAGTACAAAAGGGTTAAACAGAAAAAGACGTGACGTTGTAACCGAGAGGATG…	CGGTCTATTCATTAACAACAAGTTTATGAAAGCTCAAGACGGTAAGACCTATCCCGTCGAAGATCCTTCCACTGAAAACACCGTTTGTGAGGTCTCTTCTGCCACCACTGAAGATGTTGAATATGCTATCGAATGTGCCGACCGTGCTTTCCACGACACTGAATGGGCTACCCAAGACCCAAGAGAAAGAGGCCGTCTACTAAGTAAGTTGGCTGACGAATTGGAAAGCCAAATTGACTTGGTTTCTTCCATTGAAGCTTTGGACAATGGTAAAACTTTGGCCTTAGCCCGTGGGGATGTTACCATTGCAATCAACTGTCTAAGAGATGCTGCTGCCTATGCCGACAAAGTCAACGGTAGAACAATCAACA
721	6141	0	0	23	23	NC_001139	857273	857825	NC_001140	494736	497057	|gene note= GO_component: cytosol [goid 0005829] [evidence NAS] |neigh_up CDS[fcd=-1243](-,855269,856306) gene= RNR4 note= Rnr4p; |neigh_down CDS[fcd=743](+,858292,858609) gene= TIM13 note= Tim13p;	|gene gene= RIX1 note= synonym: IPI2 |CDS(+,493896,496187) gene= RIX1 note= Rix1p; |gene gene= AIM18 |CDS(-,496315,497280) gene= AIM18 note= Aim18p;	CGGTTCCCTTTCTTGCCTGAAATGCTCGTTCTAATGGAAAAAAAAAGAAATAAAGGTGGGCCTGCCCATTAGCAGGAAATTGGTACTTAATTATTGAAAAAAAAATTATTGGTTGCTAAGAGATTCGAACTCTTGCATCTTACGATACCTGAGTATTCCCACAGTTAACTGCGGTCAAGATATTTCTTGAATCAGGCGCCTTAGACCGCTCGGCCAAACAACCACTTATTTGTTGAAAGCGAGCGCGGTACAAGTAATGTTACCTCATCTGATATACAATAAAGGTGGAGCGCCAATATATACGCATTTGACTGTTCATAATTCATTGAATATAATTTATTCCTTGTTAGTACAAAAGGGTTAAACAGAAAAAGACGTGACGTTGTAACCGAGAGGATG…	CGGTTATCGATGAATCCAATAACAAAGAAGAATTTTTACCCTCATTGAAATTAGACTTCAACGCACCTTTAACTTTATGGGAAATTCCACAACGTTTGTCCTTATTGGCTGACATGCTTGTTGCTTTCATCTCTTTACCAACTCCCTTTCCCATTCGAGTTCCGCTGGGTGGTATTAATTCCCTTTGTGAAGTTTTGTTGGGAGTTAGTAACAAATATTTACCGTTAAAAAAAGAATTGCGTCATGATAATGAACTAAATGGGGTCATCAATACCATCTTACCTCAAATACAATTTCAAGGCATTAGGTTATGGGAAATTATGGTTTCAAAATATGGCAAATGCGGTTTATCATTTTTCGAAGGAATCCTTTCTTCCATTGAACTTTTCATTCCATTAA…
721	3185	0	0	1	1	NC_001139	857273	857825	NC_001136	1387523	1389166	|gene note= GO_component: cytosol [goid 0005829] [evidence NAS] |neigh_up CDS[fcd=-1243](-,855269,856306) gene= RNR4 note= Rnr4p; |neigh_down CDS[fcd=743](+,858292,858609) gene= TIM13 note= Tim13p;	|gene gene= STP1 note= synonyms: SSY2, BAP1 |CDS(+,1386808,1388367) gene= STP1 note= Stp1p; |gene gene= SPP41 |CDS(+,1388864,1393171) gene= SPP41 note= Spp41p;	CGGTTCCCTTTCTTGCCTGAAATGCTCGTTCTAATGGAAAAAAAAAGAAATAAAGGTGGGCCTGCCCATTAGCAGGAAATTGGTACTTAATTATTGAAAAAAAAATTATTGGTTGCTAAGAGATTCGAACTCTTGCATCTTACGATACCTGAGTATTCCCACAGTTAACTGCGGTCAAGATATTTCTTGAATCAGGCGCCTTAGACCGCTCGGCCAAACAACCACTTATTTGTTGAAAGCGAGCGCGGTACAAGTAATGTTACCTCATCTGATATACAATAAAGGTGGAGCGCCAATATATACGCATTTGACTGTTCATAATTCATTGAATATAATTTATTCCTTGTTAGTACAAAAGGGTTAAACAGAAAAAGACGTGACGTTGTAACCGAGAGGATG…	CGGCCATTGCGCTCAATGTGGTGAATACTTTTCCACCATTGAAAATTTCGTTGAGAATCACATTGAGTCTGGGGACTGTAAAGCTTTACCGCAGGGGTATACCAAGAAAAATGAAAAAAGATCTGGAAAATTAAGGAAGATCAAGACATCTAATGGTCATTCTAGATTCATATCCACTTCGCAAAGTGTTGTAGAACCTAAAGTACTTTTCAACAAGGATGCCGTAGAGGCTATGACCATAGTGGCTAATAACAGTTCGGGCAATGATATTATATCCAAGTACGGAAACAACAAATTAATGTTAAACTCGGAAAACTTTAAAGTCGACATACCCAAGAGAAAGAGAAAATATATCAAGAAAAAGCAGCAACAGGTATCTGGATCGACGGTAACCACACC…
721	3183	0	0	1	1	NC_001139	857273	857825	NC_001136	1385548	1386782	|gene note= GO_component: cytosol [goid 0005829] [evidence NAS] |neigh_up CDS[fcd=-1243](-,855269,856306) gene= RNR4 note= Rnr4p; |neigh_down CDS[fcd=743](+,858292,858609) gene= TIM13 note= Tim13p;	|gene |CDS(-,1385516,1385758) note= Ydr461c-ap; |gene gene= MRPL28 |CDS(+,1386065,1386508) gene= MRPL28 note= Mrpl28p;	CGGTTCCCTTTCTTGCCTGAAATGCTCGTTCTAATGGAAAAAAAAAGAAATAAAGGTGGGCCTGCCCATTAGCAGGAAATTGGTACTTAATTATTGAAAAAAAAATTATTGGTTGCTAAGAGATTCGAACTCTTGCATCTTACGATACCTGAGTATTCCCACAGTTAACTGCGGTCAAGATATTTCTTGAATCAGGCGCCTTAGACCGCTCGGCCAAACAACCACTTATTTGTTGAAAGCGAGCGCGGTACAAGTAATGTTACCTCATCTGATATACAATAAAGGTGGAGCGCCAATATATACGCATTTGACTGTTCATAATTCATTGAATATAATTTATTCCTTGTTAGTACAAAAGGGTTAAACAGAAAAAGACGTGACGTTGTAACCGAGAGGATG…	CGGATATCCCTTGTGGGATCTTGGATGCGGATGGTGAGTGTAAACAGGCCTCATAAAGCTGTCTCTGTGTGCGGAAGATGTCGTTTCATCGGCTTCGACCTCCTCCTTATCTTGCTTCATTGTTTCTTCGTAAGAGGGCGGATCTACGGGCAGCGGGGTCGCTGTCTCCTTGTATGCATGCTTATTTATATCACTCTTTCCGCTATCCATCATAATCTGTTTTTGTTTATGTGCTTTGAATACTCAACACATAAAATAATATCCAGTTAATTGTCGTCTGTCCATTGACGCTTTGCCTTTGTCCCTTTAGACTGTCTTTATTGTGAAATATGCACGGCTGAGAATTACGTATACAGTGACTATCGTATGGGGCGACAAAAGTTCCCAGCGAGAAACAAG…
721	10341	0	0	346	346	NC_001139	857273	857825	NC_001145	664668	664885	|gene note= GO_component: cytosol [goid 0005829] [evidence NAS] |neigh_up CDS[fcd=-1243](-,855269,856306) gene= RNR4 note= Rnr4p; |neigh_down CDS[fcd=743](+,858292,858609) gene= TIM13 note= Tim13p;	|gene gene= ROT1 |CDS[fcd=-25](+,664751,665521) gene= ROT1 note= Rot1p;	CGGTTCCCTTTCTTGCCTGAAATGCTCGTTCTAATGGAAAAAAAAAGAAATAAAGGTGGGCCTGCCCATTAGCAGGAAATTGGTACTTAATTATTGAAAAAAAAATTATTGGTTGCTAAGAGATTCGAACTCTTGCATCTTACGATACCTGAGTATTCCCACAGTTAACTGCGGTCAAGATATTTCTTGAATCAGGCGCCTTAGACCGCTCGGCCAAACAACCACTTATTTGTTGAAAGCGAGCGCGGTACAAGTAATGTTACCTCATCTGATATACAATAAAGGTGGAGCGCCAATATATACGCATTTGACTGTTCATAATTCATTGAATATAATTTATTCCTTGTTAGTACAAAAGGGTTAAACAGAAAAAGACGTGACGTTGTAACCGAGAGGATG…	CGGCATATTAAACTGAAGTAAGACATCATTCTGAGGAAAGGATCGGTATTATAACCATTATTATTTGTTGCACTTTATTACTATGTGGTCGAAAAAGTTTACATTAAAAAAGCTAATCTTAGGCGGGTATTTGTTTGCTCAAAAGGTCTATTGTGAAGACGAAAGTAACTCTATATACGGTACCTGGTCATCTAAATCAAATCAAGTGTTCACGGGA
721	10342	0	0	202	202	NC_001139	857273	857825	NC_001145	664886	664934	|gene note= GO_component: cytosol [goid 0005829] [evidence NAS] |neigh_up CDS[fcd=-1243](-,855269,856306) gene= RNR4 note= Rnr4p; |neigh_down CDS[fcd=743](+,858292,858609) gene= TIM13 note= Tim13p;	|gene gene= ROT1 |CDS[fcd=-159](+,664751,665521) gene= ROT1 note= Rot1p;	CGGTTCCCTTTCTTGCCTGAAATGCTCGTTCTAATGGAAAAAAAAAGAAATAAAGGTGGGCCTGCCCATTAGCAGGAAATTGGTACTTAATTATTGAAAAAAAAATTATTGGTTGCTAAGAGATTCGAACTCTTGCATCTTACGATACCTGAGTATTCCCACAGTTAACTGCGGTCAAGATATTTCTTGAATCAGGCGCCTTAGACCGCTCGGCCAAACAACCACTTATTTGTTGAAAGCGAGCGCGGTACAAGTAATGTTACCTCATCTGATATACAATAAAGGTGGAGCGCCAATATATACGCATTTGACTGTTCATAATTCATTGAATATAATTTATTCCTTGTTAGTACAAAAGGGTTAAACAGAAAAAGACGTGACGTTGTAACCGAGAGGATG…	CGGGGTTTTATGATCCCGTAGATGAACTATTGATAGAACCTTCATTGC
721	13289	0	0	1	1	NC_001139	857273	857825	NC_001148	425379	426287	|gene note= GO_component: cytosol [goid 0005829] [evidence NAS] |neigh_up CDS[fcd=-1243](-,855269,856306) gene= RNR4 note= Rnr4p; |neigh_down CDS[fcd=743](+,858292,858609) gene= TIM13 note= Tim13p;	|gene |CDS(-,425248,425844) note= Ypl067cp; |gene |CDS(+,426230,427669) note= Ypl066wp;	CGGTTCCCTTTCTTGCCTGAAATGCTCGTTCTAATGGAAAAAAAAAGAAATAAAGGTGGGCCTGCCCATTAGCAGGAAATTGGTACTTAATTATTGAAAAAAAAATTATTGGTTGCTAAGAGATTCGAACTCTTGCATCTTACGATACCTGAGTATTCCCACAGTTAACTGCGGTCAAGATATTTCTTGAATCAGGCGCCTTAGACCGCTCGGCCAAACAACCACTTATTTGTTGAAAGCGAGCGCGGTACAAGTAATGTTACCTCATCTGATATACAATAAAGGTGGAGCGCCAATATATACGCATTTGACTGTTCATAATTCATTGAATATAATTTATTCCTTGTTAGTACAAAAGGGTTAAACAGAAAAAGACGTGACGTTGTAACCGAGAGGATG…	CGGGTAGTTGACAAACCAGGCCACGTGACCCGAGCTTAGAAGTGGACGCAGTAGCGGCTGTGCCTGCAAAAATGCATTCATGCGAGCGCGGGCCGCTTCGCGCACGGCCTTATCTGGGGAATGTACTGGCAGGGCAACCTTGGACCAGAGAACAAGGTGTACAACACCAGGCTCGAAGTTATACGGGAAATCGTTGGCACGCACAGCATATAGAGTAGAAGAACTAAAAGCCTTCGCGGCAGCATTTTCGAGCTGCGGTTCGTCTAGCGACCAGCCTAGTTTTTGCAAAACGTACTGGTTCATGTCCAGGCCAGCAGTCCTTTTCTTATGCTCGTGGTATTTGTCAGTCATCTGGCGACTTCGTTTCAAACGGGCAAGCTCCCCCGATTCAATTATCTC…
721	3181	0	0	1	1	NC_001139	857273	857825	NC_001136	1383872	1384389	|gene note= GO_component: cytosol [goid 0005829] [evidence NAS] |neigh_up CDS[fcd=-1243](-,855269,856306) gene= RNR4 note= Rnr4p; |neigh_down CDS[fcd=743](+,858292,858609) gene= TIM13 note= Tim13p;	|gene gene= TFB3 note= synonym: RIG2 |CDS[fcd=-327](+,1383803,1384768) gene= TFB3 note= Tfb3p;	CGGTTCCCTTTCTTGCCTGAAATGCTCGTTCTAATGGAAAAAAAAAGAAATAAAGGTGGGCCTGCCCATTAGCAGGAAATTGGTACTTAATTATTGAAAAAAAAATTATTGGTTGCTAAGAGATTCGAACTCTTGCATCTTACGATACCTGAGTATTCCCACAGTTAACTGCGGTCAAGATATTTCTTGAATCAGGCGCCTTAGACCGCTCGGCCAAACAACCACTTATTTGTTGAAAGCGAGCGCGGTACAAGTAATGTTACCTCATCTGATATACAATAAAGGTGGAGCGCCAATATATACGCATTTGACTGTTCATAATTCATTGAATATAATTTATTCCTTGTTAGTACAAAAGGGTTAAACAGAAAAAGACGTGACGTTGTAACCGAGAGGATG…	CGGATGTGAAATTTTTGGTGAATCCTGAATGCTATCACAGGATCTGTGAGTCGTGTGTTGATCGAATATTTAGTCTCGGTCCTGCCCAGTGTCCATATAAAGGGTGTGACAAGATTCTTAGAAAGAATAAGTTCAAGACCCAAATATTCGATGATGTGGAAGTTGAGAAAGAAGTTGACATCAGGAAGAGAGTGTTCAATGTGTTCAACAAAACTATCGATGACTTCAATGGTGACCTTGTGGAATATAACAAATATTTGGAAGAGGTGGAAGACATTATATACAAACTAGATCACGGGATCGATGTGGCTAAGACCGAGGAGAAACTACGCACCTACGAGGAATTAAACAAGCAACTGATTATGAATAACTTGGAGAGAAGCAGAACAGAGATAGAAA…
721	8059	0	0	1	1	NC_001139	857273	857825	NC_001143	431275	431688	|gene note= GO_component: cytosol [goid 0005829] [evidence NAS] |neigh_up CDS[fcd=-1243](-,855269,856306) gene= RNR4 note= Rnr4p; |neigh_down CDS[fcd=743](+,858292,858609) gene= TIM13 note= Tim13p;	|gene gene= RPL14A gene= RPL14A note= Rpl14ap; |neigh_up CDS[fcd=-2536](+,428945,429751) gene= CAP1 note= Cap1p; |neigh_down CDS[fcd=3039](-,432736,434520) gene= BYE1 note= Bye1p;	CGGTTCCCTTTCTTGCCTGAAATGCTCGTTCTAATGGAAAAAAAAAGAAATAAAGGTGGGCCTGCCCATTAGCAGGAAATTGGTACTTAATTATTGAAAAAAAAATTATTGGTTGCTAAGAGATTCGAACTCTTGCATCTTACGATACCTGAGTATTCCCACAGTTAACTGCGGTCAAGATATTTCTTGAATCAGGCGCCTTAGACCGCTCGGCCAAACAACCACTTATTTGTTGAAAGCGAGCGCGGTACAAGTAATGTTACCTCATCTGATATACAATAAAGGTGGAGCGCCAATATATACGCATTTGACTGTTCATAATTCATTGAATATAATTTATTCCTTGTTAGTACAAAAGGGTTAAACAGAAAAAGACGTGACGTTGTAACCGAGAGGATG…	CGGAAAAGAGCGGTTTACGAGAGATTGCTGCTTGCAGCTGCGTGCATTTTTCCATAATCGGGTTTCCCTTCAGCGCGCAGTGTTTCCATTCTCAGCCCAATTGGCAACGGAGAGAGCGTAGAGCTTTCAGTGGACTGCCCTTCGTACTCGTCGAGTACTATTGAACTGAAAAAAAAGTAATCTAAGGTTAAGTTGATCAGGTCTGCCGATTGTATAACAAATTTAATTGTTTGTCTTAGTGAACAAAGAGAGTCGTGAAAAATAAAATAAACAATGTCCACCGATTCTATTGTCAAGGCTTCTAACTGGAGATTAGTCGAAGTTGGCCGTGTGGTTTTGATCAAGAAGGGTCAATCCGCAGGTAAATTGGCCGCTATCGTCGAAATTATTGACCAAAAG…
721	10336	0	0	65	65	NC_001139	857273	857825	NC_001145	656626	656973	|gene note= GO_component: cytosol [goid 0005829] [evidence NAS] |neigh_up CDS[fcd=-1243](-,855269,856306) gene= RNR4 note= Rnr4p; |neigh_down CDS[fcd=743](+,858292,858609) gene= TIM13 note= Tim13p;	|gene |CDS[fcd=-1724](+,655075,658341) note= Ymr196wp;	CGGTTCCCTTTCTTGCCTGAAATGCTCGTTCTAATGGAAAAAAAAAGAAATAAAGGTGGGCCTGCCCATTAGCAGGAAATTGGTACTTAATTATTGAAAAAAAAATTATTGGTTGCTAAGAGATTCGAACTCTTGCATCTTACGATACCTGAGTATTCCCACAGTTAACTGCGGTCAAGATATTTCTTGAATCAGGCGCCTTAGACCGCTCGGCCAAACAACCACTTATTTGTTGAAAGCGAGCGCGGTACAAGTAATGTTACCTCATCTGATATACAATAAAGGTGGAGCGCCAATATATACGCATTTGACTGTTCATAATTCATTGAATATAATTTATTCCTTGTTAGTACAAAAGGGTTAAACAGAAAAAGACGTGACGTTGTAACCGAGAGGATG…	CGGCATACGAATGGAACTTCAATGACGTAAATCCACCAGTCCATGCATGGGCTGTGTATCGTGTTTTCAAGATCGAAAGAAACATGTACAACCGTGAAGATCGTACATTTTTAGAACGAGTTTTCCAGAAGCTTTTGTTAAATTTTACATGGTGGGTCAACAGAAAGGATACTGAAGGTAAAAATGTTTTTGAGGGCGGATTTTTGGGTCTTGATAATATTGGCGTTTTCAACAGATCAGAACCACTACCCACTGGCGGTACGCTTGAACAGGCTGATTCTACAGGTTGGATGGCCTTTTTCAGCCTTCAAATGCTAAATATTGCATTAGAGCTCGCCAAAGAAAAC
721	1748	0	0	1	1	NC_001139	857273	857825	NC_001136	85838	87157	|gene note= GO_component: cytosol [goid 0005829] [evidence NAS] |neigh_up CDS[fcd=-1243](-,855269,856306) gene= RNR4 note= Rnr4p; |neigh_down CDS[fcd=743](+,858292,858609) gene= TIM13 note= Tim13p;	|gene gene= UGA4 |CDS(+,84271,85986) gene= UGA4 note= Uga4p; |rep_origin note= ARS405 |gene gene= CWC2 note= synonym: NTC40 |CDS(-,86208,87227) gene= CWC2 note= Cwc2p;	CGGTTCCCTTTCTTGCCTGAAATGCTCGTTCTAATGGAAAAAAAAAGAAATAAAGGTGGGCCTGCCCATTAGCAGGAAATTGGTACTTAATTATTGAAAAAAAAATTATTGGTTGCTAAGAGATTCGAACTCTTGCATCTTACGATACCTGAGTATTCCCACAGTTAACTGCGGTCAAGATATTTCTTGAATCAGGCGCCTTAGACCGCTCGGCCAAACAACCACTTATTTGTTGAAAGCGAGCGCGGTACAAGTAATGTTACCTCATCTGATATACAATAAAGGTGGAGCGCCAATATATACGCATTTGACTGTTCATAATTCATTGAATATAATTTATTCCTTGTTAGTACAAAAGGGTTAAACAGAAAAAGACGTGACGTTGTAACCGAGAGGATG…	CGGTATCTGGATCCTTGCAGGTATCTACTACAAAGTTTACAAGAAGAAATACTACCACGGTCCAGCAACCAATTTGTCGGATGATGATTATACTGAAGCCGTTGGTGCTGATGTTATCGACACAATTATGTCCAAACAGGAACCATAAATGTTCAAACCTTTATAAAGATTTTATATTCAGAGTTTATAAGGTCTAGCTTATATAGTCAGTATTTTTAATTTAATTATATTATAGTTTATCCTATCTCACCGTTTTAGCTTGTTTTCTGCGCCCAAACATAAAAATCAAGAAGCGCGGATAATTTATGATCAGCTCAGCGGGAATGTTAATGGCAGATACTTAGAATTTGGTGGAAACGATTTTCTTCTCTAATCCTCATCAGAGGAGAGGTAATCGAG…
721	6421	0	0	2	2	NC_001139	857273	857825	NC_001141	160770	161499	|gene note= GO_component: cytosol [goid 0005829] [evidence NAS] |neigh_up CDS[fcd=-1243](-,855269,856306) gene= RNR4 note= Rnr4p; |neigh_down CDS[fcd=743](+,858292,858609) gene= TIM13 note= Tim13p;	|gene |CDS[fcd=-250](+,160884,162974) note= Yil108wp;	CGGTTCCCTTTCTTGCCTGAAATGCTCGTTCTAATGGAAAAAAAAAGAAATAAAGGTGGGCCTGCCCATTAGCAGGAAATTGGTACTTAATTATTGAAAAAAAAATTATTGGTTGCTAAGAGATTCGAACTCTTGCATCTTACGATACCTGAGTATTCCCACAGTTAACTGCGGTCAAGATATTTCTTGAATCAGGCGCCTTAGACCGCTCGGCCAAACAACCACTTATTTGTTGAAAGCGAGCGCGGTACAAGTAATGTTACCTCATCTGATATACAATAAAGGTGGAGCGCCAATATATACGCATTTGACTGTTCATAATTCATTGAATATAATTTATTCCTTGTTAGTACAAAAGGGTTAAACAGAAAAAGACGTGACGTTGTAACCGAGAGGATG…	CGGAAAATAGAGAGAAAAAGGAAATTTAAAAGGAGTTCTTCTTTCTTCTTATTATTAGATCGTATACAGTAAAAAAAAAAAAAGGAAGTAGTAGTTCGAAGAGAAAGAAATAAATGGTAGGCTCGAAGGATATTGATCTATTCAACCTGAGAGAGAACGAGCAAATCGTTTCTCCTTGTCTTATCGTGCACGGAAAATGCAATAAGCAAAATGGTGCGAAGACCGTTCAAGTGCAGCATCCACAATTGCCTCCAATTACTTACCCCATACATAATCAGTTCTTCAAGGCCACTGTGATATTGACTCCTGGTGAGAACAAGTTGACCTTTGTTACAGACACTAACACCGCTAGGACAATCGTATGTTACTACACACCACTGACGCAGAACCCTCCCGTAC…
721	6431	0	0	27	27	NC_001139	857273	857825	NC_001141	167214	167387	|gene note= GO_component: cytosol [goid 0005829] [evidence NAS] |neigh_up CDS[fcd=-1243](-,855269,856306) gene= RNR4 note= Rnr4p; |neigh_down CDS[fcd=743](+,858292,858609) gene= TIM13 note= Tim13p;	|gene gene= MOB1 gene= MOB1 note= Mob1p; |neigh_up CDS[fcd=-1542](-,163275,165758) gene= PFK26 note= Pfk26p; |neigh_down CDS[fcd=2338](-,167578,169638) gene= SLM1 note= Slm1p;	CGGTTCCCTTTCTTGCCTGAAATGCTCGTTCTAATGGAAAAAAAAAGAAATAAAGGTGGGCCTGCCCATTAGCAGGAAATTGGTACTTAATTATTGAAAAAAAAATTATTGGTTGCTAAGAGATTCGAACTCTTGCATCTTACGATACCTGAGTATTCCCACAGTTAACTGCGGTCAAGATATTTCTTGAATCAGGCGCCTTAGACCGCTCGGCCAAACAACCACTTATTTGTTGAAAGCGAGCGCGGTACAAGTAATGTTACCTCATCTGATATACAATAAAGGTGGAGCGCCAATATATACGCATTTGACTGTTCATAATTCATTGAATATAATTTATTCCTTGTTAGTACAAAAGGGTTAAACAGAAAAAGACGTGACGTTGTAACCGAGAGGATG…	CGGAGGGATTCATCCAACGAGTAATTCAACCAATTCTAAGGCGATTATTCAGAGTTTATGCGCATATTTACTGTCATCATTTTAATGAAATTCTTGAACTAAATTTACAAACCGTACTAAACACAAGTTTTAGACATTTTTGTCTTTTTGCACAAGAGTTCGAACTACTAAGA
721	7465	0	0	9	9	NC_001139	857273	857825	NC_001142	684742	684935	|gene note= GO_component: cytosol [goid 0005829] [evidence NAS] |neigh_up CDS[fcd=-1243](-,855269,856306) gene= RNR4 note= Rnr4p; |neigh_down CDS[fcd=743](+,858292,858609) gene= TIM13 note= Tim13p;	|gene gene= IML1 |CDS[fcd=-277](+,684561,689315) gene= IML1 note= Iml1p;	CGGTTCCCTTTCTTGCCTGAAATGCTCGTTCTAATGGAAAAAAAAAGAAATAAAGGTGGGCCTGCCCATTAGCAGGAAATTGGTACTTAATTATTGAAAAAAAAATTATTGGTTGCTAAGAGATTCGAACTCTTGCATCTTACGATACCTGAGTATTCCCACAGTTAACTGCGGTCAAGATATTTCTTGAATCAGGCGCCTTAGACCGCTCGGCCAAACAACCACTTATTTGTTGAAAGCGAGCGCGGTACAAGTAATGTTACCTCATCTGATATACAATAAAGGTGGAGCGCCAATATATACGCATTTGACTGTTCATAATTCATTGAATATAATTTATTCCTTGTTAGTACAAAAGGGTTAAACAGAAAAAGACGTGACGTTGTAACCGAGAGGATG…	CGGCAGAAAGCTGATTTCAAATAAGGAAAATGACGATAACGTCAACAATGGTGGTGACAACAATTATGACAATGGGGAACGGGTCCATCGCCATCATATTCCAGGACTGAAAATAAAGGCGTATCAAGCTGAATTAGGCTATCATGAGTCCCGATTTTCCGAGAATTTAGTGATGCTAAATCTAGTTGAGTTC
721	4601	0	0	4	4	NC_001139	857273	857825	NC_001139	217002	217390	|gene note= GO_component: cytosol [goid 0005829] [evidence NAS] |neigh_up CDS[fcd=-1243](-,855269,856306) gene= RNR4 note= Rnr4p; |neigh_down CDS[fcd=743](+,858292,858609) gene= TIM13 note= Tim13p;	|gene gene= PEX14 |CDS[fcd=-918](+,216278,217303) gene= PEX14 note= Pex14p;	CGGTTCCCTTTCTTGCCTGAAATGCTCGTTCTAATGGAAAAAAAAAGAAATAAAGGTGGGCCTGCCCATTAGCAGGAAATTGGTACTTAATTATTGAAAAAAAAATTATTGGTTGCTAAGAGATTCGAACTCTTGCATCTTACGATACCTGAGTATTCCCACAGTTAACTGCGGTCAAGATATTTCTTGAATCAGGCGCCTTAGACCGCTCGGCCAAACAACCACTTATTTGTTGAAAGCGAGCGCGGTACAAGTAATGTTACCTCATCTGATATACAATAAAGGTGGAGCGCCAATATATACGCATTTGACTGTTCATAATTCATTGAATATAATTTATTCCTTGTTAGTACAAAAGGGTTAAACAGAAAAAGACGTGACGTTGTAACCGAGAGGATG…	CGGTAATGCGCAGGACAACAGATTATTTTCCATATCTCCTAATGGTATACCTGGCATAGATACGATTCCATCTGCGTCTGAGATTCTTGCCAAAATGGGCATGCAAGAAGAAAGTGATAAAGAAAAGGAAAACGGCAGCGATGCTAATAAAGATGACAATGCTGTTCCAGCGTGGAAAAAAGCAAGAGAACAAACTATTGATAGCAACGCCTCCATTCCAGAATGGCAAAAAAATACCGCCGCCAATGAGATCAGTGTCCCTGACTGGCAAAATGGACAGGTCGAAGACTCCATCCCATAGCGCAATTCTATGTAAGTAATTAGTTTTTTAACGGAAATTGTAATTGTAACTGTCCTAGATACTATGGACATTCAATCTGATTGTTAC
721	1698	0	0	3	3	NC_001139	857273	857825	NC_001136	60327	60601	|gene note= GO_component: cytosol [goid 0005829] [evidence NAS] |neigh_up CDS[fcd=-1243](-,855269,856306) gene= RNR4 note= Rnr4p; |neigh_down CDS[fcd=743](+,858292,858609) gene= TIM13 note= Tim13p;	|gene gene= HBT1 |CDS[fcd=-58](-,57266,60406) gene= HBT1 note= Hbt1p;	CGGTTCCCTTTCTTGCCTGAAATGCTCGTTCTAATGGAAAAAAAAAGAAATAAAGGTGGGCCTGCCCATTAGCAGGAAATTGGTACTTAATTATTGAAAAAAAAATTATTGGTTGCTAAGAGATTCGAACTCTTGCATCTTACGATACCTGAGTATTCCCACAGTTAACTGCGGTCAAGATATTTCTTGAATCAGGCGCCTTAGACCGCTCGGCCAAACAACCACTTATTTGTTGAAAGCGAGCGCGGTACAAGTAATGTTACCTCATCTGATATACAATAAAGGTGGAGCGCCAATATATACGCATTTGACTGTTCATAATTCATTGAATATAATTTATTCCTTGTTAGTACAAAAGGGTTAAACAGAAAAAGACGTGACGTTGTAACCGAGAGGATG…	CGGGCTTACCACCAAACGAAAAATTATTTTGTTCTTCTTCGCCTTGACCATCTTTGGAAATGGACTCGTTCATATTCATATCTTGGGTTGGGTGATATTCTTGATAGCTCTCCACTGGGAAATCTTCACGGTGTTCGGTATTATTCTTATCTCTACAGTTACATATAAAAAAAGGTGTTTTTGAGTTAGTTAGTATTATATATTAATTTTCTTGAGGGGGTGGTATTATTAAAGAATTAAATTCAATATTATTACTATTAATTACACTAAGGTG
721	2677	0	0	2	2	NC_001139	857273	857825	NC_001136	924036	926392	|gene note= GO_component: cytosol [goid 0005829] [evidence NAS] |neigh_up CDS[fcd=-1243](-,855269,856306) gene= RNR4 note= Rnr4p; |neigh_down CDS[fcd=743](+,858292,858609) gene= TIM13 note= Tim13p;	|gene gene= IVY1 |CDS(+,924781,926142) gene= IVY1 note= Ivy1p; |gene gene= COX20 |CDS(-,926289,926906) gene= COX20 note= Cox20p;	CGGTTCCCTTTCTTGCCTGAAATGCTCGTTCTAATGGAAAAAAAAAGAAATAAAGGTGGGCCTGCCCATTAGCAGGAAATTGGTACTTAATTATTGAAAAAAAAATTATTGGTTGCTAAGAGATTCGAACTCTTGCATCTTACGATACCTGAGTATTCCCACAGTTAACTGCGGTCAAGATATTTCTTGAATCAGGCGCCTTAGACCGCTCGGCCAAACAACCACTTATTTGTTGAAAGCGAGCGCGGTACAAGTAATGTTACCTCATCTGATATACAATAAAGGTGGAGCGCCAATATATACGCATTTGACTGTTCATAATTCATTGAATATAATTTATTCCTTGTTAGTACAAAAGGGTTAAACAGAAAAAGACGTGACGTTGTAACCGAGAGGATG…	CGGGTAAACTAAAACTTAGATGCACTAGGTAATACCATTTGGTGATAAAGGGAATAAAAAGCAGCAAATCCTAGCTCAATTACGAAACTCTGATCACTTGGGGCCCAGCTTCATTGGCTAAATTGGTGTATCCCTTGAACCGACTACGTAAGTACGTTTTGAAAAGTGTGTAAATCTATGTATAAAAGTACATCAAAAATTAGACTGAGAAAGTTCTGTATAGCTGTACTAATACATTAGGAATAGGCTAGACTTCTTCGCCGCTGGAATAAAACAGCTGGGCCTTCTCTTCATTGGTACCACTTGCTTTGCTCTATTGAAAGTACAAAGAATAGAGCAGACGAGTGTAAACATCCTATCTGCGTTCCAACAGAAGTGCGTATTGAAGTCATCTCATGC…
721	8875	0	0	4	6	NC_001139	857273	857825	NC_001144	459297	460024	|gene note= GO_component: cytosol [goid 0005829] [evidence NAS] |neigh_up CDS[fcd=-1243](-,855269,856306) gene= RNR4 note= Rnr4p; |neigh_down CDS[fcd=743](+,858292,858609) gene= TIM13 note= Tim13p;	|rRNA |rRNA note= GO_component: cytosolic large ribosomal subunit |rRNA |neigh_up CDS[fcd=-4963](+,454697,455071) gene= TAR1 note= Tar1p; |neigh_down CDS[fcd=3012](-,462523,462672) note= Ylr154c-gp;	CGGTTCCCTTTCTTGCCTGAAATGCTCGTTCTAATGGAAAAAAAAAGAAATAAAGGTGGGCCTGCCCATTAGCAGGAAATTGGTACTTAATTATTGAAAAAAAAATTATTGGTTGCTAAGAGATTCGAACTCTTGCATCTTACGATACCTGAGTATTCCCACAGTTAACTGCGGTCAAGATATTTCTTGAATCAGGCGCCTTAGACCGCTCGGCCAAACAACCACTTATTTGTTGAAAGCGAGCGCGGTACAAGTAATGTTACCTCATCTGATATACAATAAAGGTGGAGCGCCAATATATACGCATTTGACTGTTCATAATTCATTGAATATAATTTATTCCTTGTTAGTACAAAAGGGTTAAACAGAAAAAGACGTGACGTTGTAACCGAGAGGATG…	CGGTGCCGTAAATGCAAAACAAATACCATCTATGTCTTCCACACCATCATTTTACTATGCCTGCCACCATCCATTTGTCTTTTGCACCATATCTTCATAACCTGTCACCTTGAAACTACCTCTGCATGCCACCTACCGACCAACTTTCATGTTCTGTTTCGACCTACCTCTTGTAAATGACAAATCACCTTTTTCATCGTATGCACCTTATTCTCCACATCACAATGCACTATTGCTTTTGCTTTTTCACCTGTCATATCCTATTGCTATTAGATGAAATATAATAAAAATTGTCCTCCACCCATAACACCTCTCACTCCCACCTACTGAACATGTCTGGACCCTGCCCTCATATCACCTGCGTTTCCGTTAAACTATCGGTTGCGGCCATATCTACCA…
721	5075	0	0	4	4	NC_001139	857273	857825	NC_001139	642027	642217	|gene note= GO_component: cytosol [goid 0005829] [evidence NAS] |neigh_up CDS[fcd=-1243](-,855269,856306) gene= RNR4 note= Rnr4p; |neigh_down CDS[fcd=743](+,858292,858609) gene= TIM13 note= Tim13p;	|gene gene= TWF1 |CDS[fcd=-108](+,642014,643012) gene= TWF1 note= Twf1p;	CGGTTCCCTTTCTTGCCTGAAATGCTCGTTCTAATGGAAAAAAAAAGAAATAAAGGTGGGCCTGCCCATTAGCAGGAAATTGGTACTTAATTATTGAAAAAAAAATTATTGGTTGCTAAGAGATTCGAACTCTTGCATCTTACGATACCTGAGTATTCCCACAGTTAACTGCGGTCAAGATATTTCTTGAATCAGGCGCCTTAGACCGCTCGGCCAAACAACCACTTATTTGTTGAAAGCGAGCGCGGTACAAGTAATGTTACCTCATCTGATATACAATAAAGGTGGAGCGCCAATATATACGCATTTGACTGTTCATAATTCATTGAATATAATTTATTCCTTGTTAGTACAAAAGGGTTAAACAGAAAAAGACGTGACGTTGTAACCGAGAGGATG…	CGGTATAGTCGCAGAACAAGCCTTGCTGCATTCTCTGAATGAAAATCTTTCAGCAGATGGCATCGTCATCATTATAGCCAAAATTTCCCCTGATTCTACCTCGGTACATCAAACGCAAGTCGCACGTAGCTTCGAGGAGCTGGTACAGTTGGCATCACAAGAAAGAGAACCGTTGTACATCTTCTATAAG
721	3638	0	0	9	9	NC_001139	857273	857825	NC_001137	234317	234425	|gene note= GO_component: cytosol [goid 0005829] [evidence NAS] |neigh_up CDS[fcd=-1243](-,855269,856306) gene= RNR4 note= Rnr4p; |neigh_down CDS[fcd=743](+,858292,858609) gene= TIM13 note= Tim13p;	|gene gene= YEN1 |CDS[fcd=-1911](+,232460,234739) gene= YEN1 note= Yen1p;	CGGTTCCCTTTCTTGCCTGAAATGCTCGTTCTAATGGAAAAAAAAAGAAATAAAGGTGGGCCTGCCCATTAGCAGGAAATTGGTACTTAATTATTGAAAAAAAAATTATTGGTTGCTAAGAGATTCGAACTCTTGCATCTTACGATACCTGAGTATTCCCACAGTTAACTGCGGTCAAGATATTTCTTGAATCAGGCGCCTTAGACCGCTCGGCCAAACAACCACTTATTTGTTGAAAGCGAGCGCGGTACAAGTAATGTTACCTCATCTGATATACAATAAAGGTGGAGCGCCAATATATACGCATTTGACTGTTCATAATTCATTGAATATAATTTATTCCTTGTTAGTACAAAAGGGTTAAACAGAAAAAGACGTGACGTTGTAACCGAGAGGATG…	CGGCTCCCACAAGACTGACCACCGTCGATGAACACAGCGATAATGACGATGATTCGTTGATTTTTGTAGATGAGATTACAAACAGCCAAAGCGTTTTAGATAGTTCAC
721	1708	0	0	2	2	NC_001139	857273	857825	NC_001136	63102	64045	|gene note= GO_component: cytosol [goid 0005829] [evidence NAS] |neigh_up CDS[fcd=-1243](-,855269,856306) gene= RNR4 note= Rnr4p; |neigh_down CDS[fcd=743](+,858292,858609) gene= TIM13 note= Tim13p;	|gene gene= CDC13 note= synonym: EST4 |CDS[fcd=1446](-,62245,65019) gene= CDC13 note= Cdc13p;	CGGTTCCCTTTCTTGCCTGAAATGCTCGTTCTAATGGAAAAAAAAAGAAATAAAGGTGGGCCTGCCCATTAGCAGGAAATTGGTACTTAATTATTGAAAAAAAAATTATTGGTTGCTAAGAGATTCGAACTCTTGCATCTTACGATACCTGAGTATTCCCACAGTTAACTGCGGTCAAGATATTTCTTGAATCAGGCGCCTTAGACCGCTCGGCCAAACAACCACTTATTTGTTGAAAGCGAGCGCGGTACAAGTAATGTTACCTCATCTGATATACAATAAAGGTGGAGCGCCAATATATACGCATTTGACTGTTCATAATTCATTGAATATAATTTATTCCTTGTTAGTACAAAAGGGTTAAACAGAAAAAGACGTGACGTTGTAACCGAGAGGATG…	CGGCTCACATTCGCGCACAATGGCATTCAATTTGCCGTTGTACATTTTCACTTTTATATTCATCTTACAAACTATGCCGTATTGCGAAAGGTTTTCATCGCGGCCGTTCTGTAGATCTCTTAGCCCGTTGTTGAATATTTTTCTGAGCTTAGAGTCAAACGTTTCGAATTGGTTTTTGTACATGATGGCTTTGAAGCCCTCGTTCAGCTCTAACTTGTTCTCGTAATCTATTAGATATCTGTCGTAAAGATAGTTTTGGACGATATCGTTCTTGGTAAAATCGCTAAAGACAAAAGATATAAAGGCAGGTTTATCAAACGAGCAGGAGACTAGCATGCCAAACATTGTTATGTATTTGGTCTCAAAAGTGTCGAGTCCCAACTGACAGAATTCGATGGT…
721	12714	0	0	1	1	NC_001139	857273	857825	NC_001147	987798	987896	|gene note= GO_component: cytosol [goid 0005829] [evidence NAS] |neigh_up CDS[fcd=-1243](-,855269,856306) gene= RNR4 note= Rnr4p; |neigh_down CDS[fcd=743](+,858292,858609) gene= TIM13 note= Tim13p;	|gene gene= PUT4 |CDS[fcd=932](-,986896,988779) gene= PUT4 note= Put4p;	CGGTTCCCTTTCTTGCCTGAAATGCTCGTTCTAATGGAAAAAAAAAGAAATAAAGGTGGGCCTGCCCATTAGCAGGAAATTGGTACTTAATTATTGAAAAAAAAATTATTGGTTGCTAAGAGATTCGAACTCTTGCATCTTACGATACCTGAGTATTCCCACAGTTAACTGCGGTCAAGATATTTCTTGAATCAGGCGCCTTAGACCGCTCGGCCAAACAACCACTTATTTGTTGAAAGCGAGCGCGGTACAAGTAATGTTACCTCATCTGATATACAATAAAGGTGGAGCGCCAATATATACGCATTTGACTGTTCATAATTCATTGAATATAATTTATTCCTTGTTAGTACAAAAGGGTTAAACAGAAAAAGACGTGACGTTGTAACCGAGAGGATG…	CGGACCAAGAATGAAGGCGAAGGCGCCCTTGATAATCCCAGTGTAGATATCTGTGAAGTTACCCAGCGATCCGCCCGTGAGGTGATGCGCAAAAGCGC
721	10242	0	0	18	18	NC_001139	857273	857825	NC_001145	557237	557591	|gene note= GO_component: cytosol [goid 0005829] [evidence NAS] |neigh_up CDS[fcd=-1243](-,855269,856306) gene= RNR4 note= Rnr4p; |neigh_down CDS[fcd=743](+,858292,858609) gene= TIM13 note= Tim13p;	|gene gene= TIF34 |CDS[fcd=1109](-,557480,558523) gene= TIF34 note= Tif34p;	CGGTTCCCTTTCTTGCCTGAAATGCTCGTTCTAATGGAAAAAAAAAGAAATAAAGGTGGGCCTGCCCATTAGCAGGAAATTGGTACTTAATTATTGAAAAAAAAATTATTGGTTGCTAAGAGATTCGAACTCTTGCATCTTACGATACCTGAGTATTCCCACAGTTAACTGCGGTCAAGATATTTCTTGAATCAGGCGCCTTAGACCGCTCGGCCAAACAACCACTTATTTGTTGAAAGCGAGCGCGGTACAAGTAATGTTACCTCATCTGATATACAATAAAGGTGGAGCGCCAATATATACGCATTTGACTGTTCATAATTCATTGAATATAATTTATTCCTTGTTAGTACAAAAGGGTTAAACAGAAAAAGACGTGACGTTGTAACCGAGAGGATG…	CGGAAGATTACCTCGAAGGGGAGGGGTATGTGTTTTTTCCCCTCGTGGTTAAAGTGACTCTCTATTAACGTAATGAAAAGTCTAAATATTATAATGACTTGCACTTCGTATCAAGATATGCGAGAGATCATAATAAACGAAATAATATCCACAGTTTGGGTTTCATATTCTTATATATATATACGTGCGTATATGCATATATGTATGTTTACTATACATCAACATCAGCATCAAAATTAACATTAATTAGCTTCTTGCATGTGCTCTTTAGCTTCGGCGGCCTTCTCCACGTCGTATTTGAAATCAAAGTAAGATTTTTCGAAATGGTGTAGACGTATGAACCCATCTTCACCA
721	761	0	0	318	318	NC_001139	857273	857825	NC_001134	377958	378050	|gene note= GO_component: cytosol [goid 0005829] [evidence NAS] |neigh_up CDS[fcd=-1243](-,855269,856306) gene= RNR4 note= Rnr4p; |neigh_down CDS[fcd=743](+,858292,858609) gene= TIM13 note= Tim13p;	|gene gene= TAT1 note= synonyms: VAP1, TAP1 |CDS[fcd=426](-,376571,378430) gene= TAT1 note= Tat1p;	CGGTTCCCTTTCTTGCCTGAAATGCTCGTTCTAATGGAAAAAAAAAGAAATAAAGGTGGGCCTGCCCATTAGCAGGAAATTGGTACTTAATTATTGAAAAAAAAATTATTGGTTGCTAAGAGATTCGAACTCTTGCATCTTACGATACCTGAGTATTCCCACAGTTAACTGCGGTCAAGATATTTCTTGAATCAGGCGCCTTAGACCGCTCGGCCAAACAACCACTTATTTGTTGAAAGCGAGCGCGGTACAAGTAATGTTACCTCATCTGATATACAATAAAGGTGGAGCGCCAATATATACGCATTTGACTGTTCATAATTCATTGAATATAATTTATTCCTTGTTAGTACAAAAGGGTTAAACAGAAAAAGACGTGACGTTGTAACCGAGAGGATG…	CGGTTAGTCCTGCATAACAGAGACCTAACTCGCCTGCCGCTTGGATGATACAGTAAAGCATGATCGATGCTATTCCGTAACCAAGGACTAAC
[truncated: 630 more rows]

## Sheet: 721-Unknown
This spreadsheet contains the output from the Topography program, it lists all of the interactions which were detected for the wild type strain yPH499 and the yDP84 mutant except that it has been filtered so that it is in the format of "ColumnA: 4C Bait fragment - Column B: Unknown interaction partner". The data is split into two categories by the Topography program, either the 4C product sequenc…
		Counts/Interaction Frequency
Interacting fragments		yDP77		yDP84		Fragment 1 coordinates			Fragment 2 coordinates			Annotation		Sequence		Fragment 2
Fragment 1	Fragment 2	yDP77 unique	yDP77 repetitive	yDP84 unique	yDP84 repetitive	Chromosome	start	stop	Chromosome	start	stop	Fragment 1	Fragment 2	Fragment 1	Fragment 2	First 15bp	Last 15bp
[truncated: 493 more rows]

## Sheet: Adjacent and Self
This worksheet details only adjacent and self interactions.
[truncated: 15 more rows]

[truncated: 5 more sheets: tRNA, YSCPLASM, rDNA, ARS, TEL]
